# Supplementary material for: Learning the histone codes with large genomic windows and three-dimensional chromatin interactions using transformer
Source: Nat Commun. 2022 Nov 5;13:6678. doi: 10.1038/s41467-022-34152-5 (PMC9637148; doi:10.1038/s41467-022-34152-5)
Supplement: Supplementary file 4 — Source Data [file 41467_2022_34152_MOESM4_ESM.xlsx]

## Sheet: Source Data Key
Source Data	Description
Figure 2 Performance benchmark	Performances of Chromoformer-clf/reg/diff models and benchmark deep learning models for the three tasks (Binary gene expression classification, expression regression and expression fold-change regression) Covers Figure 2, Supplementary Figure 6 and 7.
Figure 3 Window size benchmark	Performances of Chromoformer-clf and benchmark classifier models trained with varying genomic window size around promoters
Figure 3 Emb. Trfm. benchmark	Gene-wise prediction outputs of Chromoformer-clf models with and without embedding transformers
Figure 4 H3K36me3 benchmark	Performances of Chromoformer-clf models trained with and without H3K36me3 histone mark feature
Figure 5 Raw PCRI values	Raw predicted cis-regulatory impact (PCRI) values
Figure 5 Func. Ann. (High-exp)	Functional annotation of the top 1,000 genes having the highest PCRI values among highly expressed genes (expression above median) Covers Figure 5 and Supplementary Figure 11.
Figure 5 Func. Ann. (Low-exp)	Functional annotation of the top 1,000 genes having the highest PCRI values among lowly expressed genes (expression below median)
Figure 6 Normalized PCRI	Normalized PCRI values. Covers Figure 6 and Supplementary Figure 12.
Figure 7 PCRI dynamics	Gene-wise PCRI values along with the number of pCREs associated with EZH2, SUZ12, RNF2 and CBX8 binding sites as well as transcriptionally active regions. Only the genes having at least one pCRE are included. Covers Figure 7, Supplementary Figure 14, 15 and 16.
Figure 8 Cross-species pred	Cross-species prediction performances of Chromoformer-clf models
Figure 8 Cross-cell type pred	Cross-cell type prediction performances of Chromoformer-clf models
Supp. Figure 3	Cross-validation performances of Chromoformer-clf models when different combinations of resolutions were used
Supp. Figure 4c	Chromoformer-clf model performances when various aggregation methods of regulatory embeddings was used
Supp. Figure 5b Chrom-diff	Predictions of Chromoformer-diff models
Supp. Figure 5b DeepDiff	Predictions of DeepDiff models
Supp. Figure 6c	Prediction probabilities of Chromoformer-clf models
Supp. Figure 8b	Proportion of inter-TAD promoter-pCRE interactions used in Chromoformer-clf training for each cell type
Supp. Figure 9	Across-cell type consistency of self-attention weights of Embedding transformer
Supp. Figure 10a	Result of single-histone mark ablation experiments
Supp. Figure 10b	Correlation between pairs of histone mark signals
Supp. Figure 10c	Result of multiple-histoe mark ablation experiments
Supp. Figure 13	Expression levels of GNA12, TRIB3, CCN2 and RBM39 in healthy liver tissue and HepG2 cell line
Supp. Figure 17b	Cross-validation performances of Chromoformer-clf models trained with or without CTCF binding signals
Supp. Figure 17c	Cross-validation performances of Embedding transformer-only Chromoformer-clf models trained with or without CTCF binding signals
Supp. Figure 18a	Cross-validation performances of Chromoformer-clf models trained with the first principal component (PC1) values of Hi-C contact matrix
Supp. Figure 18bc	Gene-wise expression levels, PC1 values and compartment calls

## Sheet: Figure 2 Performance benchmark
experiment	model	eid	fold	score	score_type
chromoformer-clf-benchmark	AttentiveChrome-clf	E003	1	84.8167	accuracy
chromoformer-clf-benchmark	AttentiveChrome-clf	E003	2	84.5788	accuracy
chromoformer-clf-benchmark	AttentiveChrome-clf	E003	3	84.7123	accuracy
chromoformer-clf-benchmark	AttentiveChrome-clf	E003	4	82.4989	accuracy
chromoformer-clf-benchmark	AttentiveChrome-clf	E004	1	84.7968	accuracy
chromoformer-clf-benchmark	AttentiveChrome-clf	E004	2	84.1824	accuracy
chromoformer-clf-benchmark	AttentiveChrome-clf	E004	3	84.2562	accuracy
chromoformer-clf-benchmark	AttentiveChrome-clf	E004	4	83.9921	accuracy
chromoformer-clf-benchmark	AttentiveChrome-clf	E005	1	85.3717	accuracy
chromoformer-clf-benchmark	AttentiveChrome-clf	E005	2	85.4113	accuracy
chromoformer-clf-benchmark	AttentiveChrome-clf	E005	3	82.5624	accuracy
chromoformer-clf-benchmark	AttentiveChrome-clf	E005	4	85.7708	accuracy
chromoformer-clf-benchmark	AttentiveChrome-clf	E006	1	84.3409	accuracy
chromoformer-clf-benchmark	AttentiveChrome-clf	E006	2	81.9227	accuracy
chromoformer-clf-benchmark	AttentiveChrome-clf	E006	3	83.5179	accuracy
chromoformer-clf-benchmark	AttentiveChrome-clf	E006	4	82.4111	accuracy
chromoformer-clf-benchmark	AttentiveChrome-clf	E007	1	85.9663	accuracy
chromoformer-clf-benchmark	AttentiveChrome-clf	E007	2	86.0059	accuracy
chromoformer-clf-benchmark	AttentiveChrome-clf	E007	3	84.7774	accuracy
chromoformer-clf-benchmark	AttentiveChrome-clf	E007	4	85.4633	accuracy
chromoformer-clf-benchmark	AttentiveChrome-clf	E016	1	85.2527	accuracy
chromoformer-clf-benchmark	AttentiveChrome-clf	E016	2	85.7681	accuracy
chromoformer-clf-benchmark	AttentiveChrome-clf	E016	3	85.9935	accuracy
chromoformer-clf-benchmark	AttentiveChrome-clf	E016	4	84.8265	accuracy
chromoformer-clf-benchmark	AttentiveChrome-clf	E066	1	81.2884	accuracy
chromoformer-clf-benchmark	AttentiveChrome-clf	E066	2	81.3875	accuracy
chromoformer-clf-benchmark	AttentiveChrome-clf	E066	3	81.5418	accuracy
chromoformer-clf-benchmark	AttentiveChrome-clf	E066	4	81.1375	accuracy
chromoformer-clf-benchmark	AttentiveChrome-clf	E087	1	80.3568	accuracy
chromoformer-clf-benchmark	AttentiveChrome-clf	E087	2	79.5639	accuracy
chromoformer-clf-benchmark	AttentiveChrome-clf	E087	3	81.3681	accuracy
chromoformer-clf-benchmark	AttentiveChrome-clf	E087	4	80.5226	accuracy
chromoformer-clf-benchmark	AttentiveChrome-clf	E114	1	86.8385	accuracy
chromoformer-clf-benchmark	AttentiveChrome-clf	E114	2	87.2547	accuracy
chromoformer-clf-benchmark	AttentiveChrome-clf	E114	3	87.8827	accuracy
chromoformer-clf-benchmark	AttentiveChrome-clf	E114	4	85.9464	accuracy
chromoformer-clf-benchmark	AttentiveChrome-clf	E116	1	88.6422	accuracy
chromoformer-clf-benchmark	AttentiveChrome-clf	E116	2	89.0783	accuracy
chromoformer-clf-benchmark	AttentiveChrome-clf	E116	3	88.8817	accuracy
chromoformer-clf-benchmark	AttentiveChrome-clf	E116	4	88.6693	accuracy
chromoformer-clf-benchmark	AttentiveChrome-clf	E118	1	87.5124	accuracy
chromoformer-clf-benchmark	AttentiveChrome-clf	E118	2	86.6997	accuracy
chromoformer-clf-benchmark	AttentiveChrome-clf	E118	3	87.3398	accuracy
chromoformer-clf-benchmark	AttentiveChrome-clf	E118	4	89.0646	accuracy
chromoformer-clf-benchmark	Chromoformer-clf	E003	1	86.1447	accuracy
chromoformer-clf-benchmark	Chromoformer-clf	E003	2	87.0141	accuracy
chromoformer-clf-benchmark	Chromoformer-clf	E003	3	86.2978	accuracy
chromoformer-clf-benchmark	Chromoformer-clf	E003	4	84.4033	accuracy
chromoformer-clf-benchmark	Chromoformer-clf	E004	1	84.6779	accuracy
chromoformer-clf-benchmark	Chromoformer-clf	E004	2	87.4701	accuracy
chromoformer-clf-benchmark	Chromoformer-clf	E004	3	86.4295	accuracy
chromoformer-clf-benchmark	Chromoformer-clf	E004	4	85.4767	accuracy
chromoformer-clf-benchmark	Chromoformer-clf	E005	1	86.0059	accuracy
chromoformer-clf-benchmark	Chromoformer-clf	E005	2	88.3822	accuracy
chromoformer-clf-benchmark	Chromoformer-clf	E005	3	87.0883	accuracy
chromoformer-clf-benchmark	Chromoformer-clf	E005	4	86.6344	accuracy
chromoformer-clf-benchmark	Chromoformer-clf	E006	1	84.4004	accuracy
chromoformer-clf-benchmark	Chromoformer-clf	E006	2	86.4929	accuracy
chromoformer-clf-benchmark	Chromoformer-clf	E006	3	84.4532	accuracy
chromoformer-clf-benchmark	Chromoformer-clf	E006	4	84.8242	accuracy
chromoformer-clf-benchmark	Chromoformer-clf	E007	1	86.4222	accuracy
chromoformer-clf-benchmark	Chromoformer-clf	E007	2	87.861	accuracy
chromoformer-clf-benchmark	Chromoformer-clf	E007	3	87.6812	accuracy
chromoformer-clf-benchmark	Chromoformer-clf	E007	4	86.6344	accuracy
chromoformer-clf-benchmark	Chromoformer-clf	E016	1	86.1843	accuracy
chromoformer-clf-benchmark	Chromoformer-clf	E016	2	88.2302	accuracy
chromoformer-clf-benchmark	Chromoformer-clf	E016	3	87.7031	accuracy
chromoformer-clf-benchmark	Chromoformer-clf	E016	4	86.1503	accuracy
chromoformer-clf-benchmark	Chromoformer-clf	E066	1	84.1625	accuracy
chromoformer-clf-benchmark	Chromoformer-clf	E066	2	85.646	accuracy
chromoformer-clf-benchmark	Chromoformer-clf	E066	3	85.3316	accuracy
chromoformer-clf-benchmark	Chromoformer-clf	E066	4	84.1297	accuracy
chromoformer-clf-benchmark	Chromoformer-clf	E087	1	82.3389	accuracy
chromoformer-clf-benchmark	Chromoformer-clf	E087	2	82.7144	accuracy
chromoformer-clf-benchmark	Chromoformer-clf	E087	3	83.7725	accuracy
chromoformer-clf-benchmark	Chromoformer-clf	E087	4	80.1305	accuracy
chromoformer-clf-benchmark	Chromoformer-clf	E114	1	88.3449	accuracy
chromoformer-clf-benchmark	Chromoformer-clf	E114	2	89.7937	accuracy
chromoformer-clf-benchmark	Chromoformer-clf	E114	3	88.8669	accuracy
chromoformer-clf-benchmark	Chromoformer-clf	E114	4	87.5816	accuracy
chromoformer-clf-benchmark	Chromoformer-clf	E116	1	89.9901	accuracy
chromoformer-clf-benchmark	Chromoformer-clf	E116	2	90.5755	accuracy
chromoformer-clf-benchmark	Chromoformer-clf	E116	3	90.0527	accuracy
chromoformer-clf-benchmark	Chromoformer-clf	E116	4	89.097	accuracy
chromoformer-clf-benchmark	Chromoformer-clf	E118	1	88.8603	accuracy
chromoformer-clf-benchmark	Chromoformer-clf	E118	2	89.468	accuracy
chromoformer-clf-benchmark	Chromoformer-clf	E118	3	90.6456	accuracy
chromoformer-clf-benchmark	Chromoformer-clf	E118	4	88.0446	accuracy
chromoformer-clf-benchmark	DeepChrome-clf	E003	1	84.777	accuracy
chromoformer-clf-benchmark	DeepChrome-clf	E003	2	85.8632	accuracy
chromoformer-clf-benchmark	DeepChrome-clf	E003	3	84.1678	accuracy
chromoformer-clf-benchmark	DeepChrome-clf	E003	4	84.5927	accuracy
chromoformer-clf-benchmark	DeepChrome-clf	E004	1	85.0347	accuracy
chromoformer-clf-benchmark	DeepChrome-clf	E004	2	86.9273	accuracy
chromoformer-clf-benchmark	DeepChrome-clf	E004	3	85.7268	accuracy
chromoformer-clf-benchmark	DeepChrome-clf	E004	4	84.8874	accuracy
chromoformer-clf-benchmark	DeepChrome-clf	E005	1	85.4509	accuracy
chromoformer-clf-benchmark	DeepChrome-clf	E005	2	86.7752	accuracy
chromoformer-clf-benchmark	DeepChrome-clf	E005	3	86.2538	accuracy
chromoformer-clf-benchmark	DeepChrome-clf	E005	4	86.2345	accuracy
chromoformer-clf-benchmark	DeepChrome-clf	E006	1	83.8454	accuracy
chromoformer-clf-benchmark	DeepChrome-clf	E006	2	85.1249	accuracy
chromoformer-clf-benchmark	DeepChrome-clf	E006	3	83.2235	accuracy
chromoformer-clf-benchmark	DeepChrome-clf	E006	4	84.4454	accuracy
chromoformer-clf-benchmark	DeepChrome-clf	E007	1	86.0456	accuracy
chromoformer-clf-benchmark	DeepChrome-clf	E007	2	86.1889	accuracy
chromoformer-clf-benchmark	DeepChrome-clf	E007	3	86.5832	accuracy
chromoformer-clf-benchmark	DeepChrome-clf	E007	4	86.3187	accuracy
chromoformer-clf-benchmark	DeepChrome-clf	E016	1	86.1249	accuracy
chromoformer-clf-benchmark	DeepChrome-clf	E016	2	87.3398	accuracy
chromoformer-clf-benchmark	DeepChrome-clf	E016	3	86.2538	accuracy
chromoformer-clf-benchmark	DeepChrome-clf	E016	4	85.2663	accuracy
chromoformer-clf-benchmark	DeepChrome-clf	E066	1	84.0238	accuracy
chromoformer-clf-benchmark	DeepChrome-clf	E066	2	84.2128	accuracy
chromoformer-clf-benchmark	DeepChrome-clf	E066	3	83.531	accuracy
chromoformer-clf-benchmark	DeepChrome-clf	E066	4	82.3827	accuracy
chromoformer-clf-benchmark	DeepChrome-clf	E087	1	81.4272	accuracy
chromoformer-clf-benchmark	DeepChrome-clf	E087	2	82.4539	accuracy
chromoformer-clf-benchmark	DeepChrome-clf	E087	3	81.7303	accuracy
chromoformer-clf-benchmark	DeepChrome-clf	E087	4	80.9093	accuracy
chromoformer-clf-benchmark	DeepChrome-clf	E114	1	86.9772	accuracy
chromoformer-clf-benchmark	DeepChrome-clf	E114	2	89.316	accuracy
chromoformer-clf-benchmark	DeepChrome-clf	E114	3	87.3298	accuracy
chromoformer-clf-benchmark	DeepChrome-clf	E114	4	86.445	accuracy
chromoformer-clf-benchmark	DeepChrome-clf	E116	1	89.7721	accuracy
chromoformer-clf-benchmark	DeepChrome-clf	E116	2	89.7286	accuracy
chromoformer-clf-benchmark	DeepChrome-clf	E116	3	89.4598	accuracy
chromoformer-clf-benchmark	DeepChrome-clf	E116	4	88.5077	accuracy
chromoformer-clf-benchmark	DeepChrome-clf	E118	1	88.2061	accuracy
chromoformer-clf-benchmark	DeepChrome-clf	E118	2	87.9479	accuracy
chromoformer-clf-benchmark	DeepChrome-clf	E118	3	89.6794	accuracy
chromoformer-clf-benchmark	DeepChrome-clf	E118	4	88.1078	accuracy
chromoformer-clf-benchmark	HM-CRNN-clf	E003	1	85.8474	accuracy
chromoformer-clf-benchmark	HM-CRNN-clf	E003	2	85.8077	accuracy
chromoformer-clf-benchmark	HM-CRNN-clf	E003	3	85.2769	accuracy
chromoformer-clf-benchmark	HM-CRNN-clf	E003	4	83.3773	accuracy
chromoformer-clf-benchmark	HM-CRNN-clf	E004	1	85.5897	accuracy
chromoformer-clf-benchmark	HM-CRNN-clf	E004	2	84.2616	accuracy
chromoformer-clf-benchmark	HM-CRNN-clf	E004	3	85.8849	accuracy
chromoformer-clf-benchmark	HM-CRNN-clf	E004	4	82.0817	accuracy
chromoformer-clf-benchmark	HM-CRNN-clf	E005	1	85.9267	accuracy
chromoformer-clf-benchmark	HM-CRNN-clf	E005	2	86.5411	accuracy
chromoformer-clf-benchmark	HM-CRNN-clf	E005	3	84.0174	accuracy
chromoformer-clf-benchmark	HM-CRNN-clf	E005	4	85.9464	accuracy
chromoformer-clf-benchmark	HM-CRNN-clf	E006	1	83.112	accuracy
chromoformer-clf-benchmark	HM-CRNN-clf	E006	2	83.0525	accuracy
chromoformer-clf-benchmark	HM-CRNN-clf	E006	3	82.9316	accuracy
chromoformer-clf-benchmark	HM-CRNN-clf	E006	4	80.1054	accuracy
chromoformer-clf-benchmark	HM-CRNN-clf	E007	1	86.8979	accuracy
chromoformer-clf-benchmark	HM-CRNN-clf	E007	2	86.5808	accuracy
chromoformer-clf-benchmark	HM-CRNN-clf	E007	3	85.7763	accuracy
chromoformer-clf-benchmark	HM-CRNN-clf	E007	4	85.3316	accuracy
chromoformer-clf-benchmark	HM-CRNN-clf	E016	1	86.4618	accuracy
chromoformer-clf-benchmark	HM-CRNN-clf	E016	2	86.224	accuracy
chromoformer-clf-benchmark	HM-CRNN-clf	E016	3	85.7329	accuracy
chromoformer-clf-benchmark	HM-CRNN-clf	E016	4	85.0242	accuracy
chromoformer-clf-benchmark	HM-CRNN-clf	E066	1	83.8652	accuracy
chromoformer-clf-benchmark	HM-CRNN-clf	E066	2	83.449	accuracy
chromoformer-clf-benchmark	HM-CRNN-clf	E066	3	83.4093	accuracy
chromoformer-clf-benchmark	HM-CRNN-clf	E066	4	83.2455	accuracy
chromoformer-clf-benchmark	HM-CRNN-clf	E087	1	81.1298	accuracy
chromoformer-clf-benchmark	HM-CRNN-clf	E087	2	81.6056	accuracy
chromoformer-clf-benchmark	HM-CRNN-clf	E087	3	81.5852	accuracy
chromoformer-clf-benchmark	HM-CRNN-clf	E087	4	81.6645	accuracy
chromoformer-clf-benchmark	HM-CRNN-clf	E114	1	88.6224	accuracy
chromoformer-clf-benchmark	HM-CRNN-clf	E114	2	88.2854	accuracy
chromoformer-clf-benchmark	HM-CRNN-clf	E114	3	89.0771	accuracy
chromoformer-clf-benchmark	HM-CRNN-clf	E114	4	86.1221	accuracy
chromoformer-clf-benchmark	HM-CRNN-clf	E116	1	90.0496	accuracy
chromoformer-clf-benchmark	HM-CRNN-clf	E116	2	89.4945	accuracy
chromoformer-clf-benchmark	HM-CRNN-clf	E116	3	88.7296	accuracy
chromoformer-clf-benchmark	HM-CRNN-clf	E116	4	88.9767	accuracy
chromoformer-clf-benchmark	HM-CRNN-clf	E118	1	88.5035	accuracy
chromoformer-clf-benchmark	HM-CRNN-clf	E118	2	88.4044	accuracy
chromoformer-clf-benchmark	HM-CRNN-clf	E118	3	86.4495	accuracy
chromoformer-clf-benchmark	HM-CRNN-clf	E118	4	89.2402	accuracy
chromoformer-clf-benchmark	AttentiveChrome-clf	E003	1	90.441	ap
chromoformer-clf-benchmark	AttentiveChrome-clf	E003	2	89.7019	ap
chromoformer-clf-benchmark	AttentiveChrome-clf	E003	3	88.9524	ap
chromoformer-clf-benchmark	AttentiveChrome-clf	E003	4	88.2564	ap
chromoformer-clf-benchmark	AttentiveChrome-clf	E004	1	90.2223	ap
chromoformer-clf-benchmark	AttentiveChrome-clf	E004	2	89.6385	ap
chromoformer-clf-benchmark	AttentiveChrome-clf	E004	3	90.5189	ap
chromoformer-clf-benchmark	AttentiveChrome-clf	E004	4	90.341	ap
chromoformer-clf-benchmark	AttentiveChrome-clf	E005	1	91.5616	ap
chromoformer-clf-benchmark	AttentiveChrome-clf	E005	2	91.612	ap
chromoformer-clf-benchmark	AttentiveChrome-clf	E005	3	90.2909	ap
chromoformer-clf-benchmark	AttentiveChrome-clf	E005	4	90.4476	ap
chromoformer-clf-benchmark	AttentiveChrome-clf	E006	1	89.0639	ap
chromoformer-clf-benchmark	AttentiveChrome-clf	E006	2	88.7063	ap
chromoformer-clf-benchmark	AttentiveChrome-clf	E006	3	87.753	ap
chromoformer-clf-benchmark	AttentiveChrome-clf	E006	4	87.7288	ap
chromoformer-clf-benchmark	AttentiveChrome-clf	E007	1	90.5479	ap
chromoformer-clf-benchmark	AttentiveChrome-clf	E007	2	90.6531	ap
chromoformer-clf-benchmark	AttentiveChrome-clf	E007	3	89.4554	ap
chromoformer-clf-benchmark	AttentiveChrome-clf	E007	4	90.0233	ap
chromoformer-clf-benchmark	AttentiveChrome-clf	E016	1	91.1184	ap
chromoformer-clf-benchmark	AttentiveChrome-clf	E016	2	91.2119	ap
chromoformer-clf-benchmark	AttentiveChrome-clf	E016	3	89.4295	ap
chromoformer-clf-benchmark	AttentiveChrome-clf	E016	4	90.8456	ap
chromoformer-clf-benchmark	AttentiveChrome-clf	E066	1	88.0518	ap
chromoformer-clf-benchmark	AttentiveChrome-clf	E066	2	87.734	ap
chromoformer-clf-benchmark	AttentiveChrome-clf	E066	3	88.3976	ap
chromoformer-clf-benchmark	AttentiveChrome-clf	E066	4	87.7089	ap
chromoformer-clf-benchmark	AttentiveChrome-clf	E087	1	86.9484	ap
chromoformer-clf-benchmark	AttentiveChrome-clf	E087	2	87.3052	ap
chromoformer-clf-benchmark	AttentiveChrome-clf	E087	3	85.4732	ap
chromoformer-clf-benchmark	AttentiveChrome-clf	E087	4	87.4541	ap
chromoformer-clf-benchmark	AttentiveChrome-clf	E114	1	91.8702	ap
chromoformer-clf-benchmark	AttentiveChrome-clf	E114	2	92.0726	ap
chromoformer-clf-benchmark	AttentiveChrome-clf	E114	3	92.1488	ap
chromoformer-clf-benchmark	AttentiveChrome-clf	E114	4	92.0237	ap
chromoformer-clf-benchmark	AttentiveChrome-clf	E116	1	94.8814	ap
chromoformer-clf-benchmark	AttentiveChrome-clf	E116	2	94.689	ap
chromoformer-clf-benchmark	AttentiveChrome-clf	E116	3	93.362	ap
chromoformer-clf-benchmark	AttentiveChrome-clf	E116	4	94.6126	ap
chromoformer-clf-benchmark	AttentiveChrome-clf	E118	1	91.7948	ap
chromoformer-clf-benchmark	AttentiveChrome-clf	E118	2	92.0528	ap
chromoformer-clf-benchmark	AttentiveChrome-clf	E118	3	90.4849	ap
chromoformer-clf-benchmark	AttentiveChrome-clf	E118	4	94.307	ap
chromoformer-clf-benchmark	Chromoformer-clf	E003	1	93.3267	ap
chromoformer-clf-benchmark	Chromoformer-clf	E003	2	93.8902	ap
chromoformer-clf-benchmark	Chromoformer-clf	E003	3	93.6441	ap
chromoformer-clf-benchmark	Chromoformer-clf	E003	4	93.4083	ap
chromoformer-clf-benchmark	Chromoformer-clf	E004	1	92.5911	ap
chromoformer-clf-benchmark	Chromoformer-clf	E004	2	93.6285	ap
chromoformer-clf-benchmark	Chromoformer-clf	E004	3	93.4882	ap
chromoformer-clf-benchmark	Chromoformer-clf	E004	4	92.083	ap
chromoformer-clf-benchmark	Chromoformer-clf	E005	1	93.8798	ap
chromoformer-clf-benchmark	Chromoformer-clf	E005	2	94.6465	ap
chromoformer-clf-benchmark	Chromoformer-clf	E005	3	94.3818	ap
chromoformer-clf-benchmark	Chromoformer-clf	E005	4	94.3516	ap
chromoformer-clf-benchmark	Chromoformer-clf	E006	1	91.5585	ap
chromoformer-clf-benchmark	Chromoformer-clf	E006	2	91.421	ap
chromoformer-clf-benchmark	Chromoformer-clf	E006	3	91.8739	ap
chromoformer-clf-benchmark	Chromoformer-clf	E006	4	91.1064	ap
chromoformer-clf-benchmark	Chromoformer-clf	E007	1	92.6571	ap
chromoformer-clf-benchmark	Chromoformer-clf	E007	2	93.1145	ap
chromoformer-clf-benchmark	Chromoformer-clf	E007	3	94.1666	ap
chromoformer-clf-benchmark	Chromoformer-clf	E007	4	93.2021	ap
chromoformer-clf-benchmark	Chromoformer-clf	E016	1	93.9455	ap
chromoformer-clf-benchmark	Chromoformer-clf	E016	2	94.4533	ap
chromoformer-clf-benchmark	Chromoformer-clf	E016	3	94.9114	ap
chromoformer-clf-benchmark	Chromoformer-clf	E016	4	94.0897	ap
chromoformer-clf-benchmark	Chromoformer-clf	E066	1	92.5196	ap
chromoformer-clf-benchmark	Chromoformer-clf	E066	2	92.0878	ap
chromoformer-clf-benchmark	Chromoformer-clf	E066	3	92.6387	ap
chromoformer-clf-benchmark	Chromoformer-clf	E066	4	91.9087	ap
chromoformer-clf-benchmark	Chromoformer-clf	E087	1	90.1353	ap
chromoformer-clf-benchmark	Chromoformer-clf	E087	2	89.9937	ap
chromoformer-clf-benchmark	Chromoformer-clf	E087	3	91.6326	ap
chromoformer-clf-benchmark	Chromoformer-clf	E087	4	89.1559	ap
chromoformer-clf-benchmark	Chromoformer-clf	E114	1	94.9689	ap
chromoformer-clf-benchmark	Chromoformer-clf	E114	2	95.6415	ap
chromoformer-clf-benchmark	Chromoformer-clf	E114	3	95.5329	ap
chromoformer-clf-benchmark	Chromoformer-clf	E114	4	93.449	ap
chromoformer-clf-benchmark	Chromoformer-clf	E116	1	96.503	ap
chromoformer-clf-benchmark	Chromoformer-clf	E116	2	96.4095	ap
chromoformer-clf-benchmark	Chromoformer-clf	E116	3	96.7337	ap
chromoformer-clf-benchmark	Chromoformer-clf	E116	4	95.1402	ap
chromoformer-clf-benchmark	Chromoformer-clf	E118	1	95.1596	ap
chromoformer-clf-benchmark	Chromoformer-clf	E118	2	94.4612	ap
chromoformer-clf-benchmark	Chromoformer-clf	E118	3	96.8127	ap
chromoformer-clf-benchmark	Chromoformer-clf	E118	4	94.5871	ap
chromoformer-clf-benchmark	DeepChrome-clf	E003	1	90.5453	ap
chromoformer-clf-benchmark	DeepChrome-clf	E003	2	90.913	ap
chromoformer-clf-benchmark	DeepChrome-clf	E003	3	91.0804	ap
chromoformer-clf-benchmark	DeepChrome-clf	E003	4	91.8738	ap
chromoformer-clf-benchmark	DeepChrome-clf	E004	1	91.3194	ap
chromoformer-clf-benchmark	DeepChrome-clf	E004	2	92.0868	ap
chromoformer-clf-benchmark	DeepChrome-clf	E004	3	92.2787	ap
chromoformer-clf-benchmark	DeepChrome-clf	E004	4	91.7203	ap
chromoformer-clf-benchmark	DeepChrome-clf	E005	1	92.0857	ap
chromoformer-clf-benchmark	DeepChrome-clf	E005	2	92.0986	ap
chromoformer-clf-benchmark	DeepChrome-clf	E005	3	92.924	ap
chromoformer-clf-benchmark	DeepChrome-clf	E005	4	92.2209	ap
chromoformer-clf-benchmark	DeepChrome-clf	E006	1	90.2177	ap
chromoformer-clf-benchmark	DeepChrome-clf	E006	2	89.777	ap
chromoformer-clf-benchmark	DeepChrome-clf	E006	3	89.7584	ap
chromoformer-clf-benchmark	DeepChrome-clf	E006	4	90.168	ap
chromoformer-clf-benchmark	DeepChrome-clf	E007	1	91.2179	ap
chromoformer-clf-benchmark	DeepChrome-clf	E007	2	91.1073	ap
chromoformer-clf-benchmark	DeepChrome-clf	E007	3	92.612	ap
chromoformer-clf-benchmark	DeepChrome-clf	E007	4	92.2769	ap
chromoformer-clf-benchmark	DeepChrome-clf	E016	1	92.2457	ap
chromoformer-clf-benchmark	DeepChrome-clf	E016	2	91.4563	ap
chromoformer-clf-benchmark	DeepChrome-clf	E016	3	92.1537	ap
chromoformer-clf-benchmark	DeepChrome-clf	E016	4	92.0069	ap
chromoformer-clf-benchmark	DeepChrome-clf	E066	1	89.4974	ap
chromoformer-clf-benchmark	DeepChrome-clf	E066	2	89.8381	ap
chromoformer-clf-benchmark	DeepChrome-clf	E066	3	89.7556	ap
chromoformer-clf-benchmark	DeepChrome-clf	E066	4	89.3708	ap
chromoformer-clf-benchmark	DeepChrome-clf	E087	1	87.455	ap
chromoformer-clf-benchmark	DeepChrome-clf	E087	2	88.2649	ap
chromoformer-clf-benchmark	DeepChrome-clf	E087	3	88.7724	ap
chromoformer-clf-benchmark	DeepChrome-clf	E087	4	87.8849	ap
chromoformer-clf-benchmark	DeepChrome-clf	E114	1	93.1276	ap
chromoformer-clf-benchmark	DeepChrome-clf	E114	2	93.6687	ap
chromoformer-clf-benchmark	DeepChrome-clf	E114	3	92.7955	ap
chromoformer-clf-benchmark	DeepChrome-clf	E114	4	90.9993	ap
chromoformer-clf-benchmark	DeepChrome-clf	E116	1	95.2139	ap
chromoformer-clf-benchmark	DeepChrome-clf	E116	2	94.5651	ap
chromoformer-clf-benchmark	DeepChrome-clf	E116	3	94.9574	ap
chromoformer-clf-benchmark	DeepChrome-clf	E116	4	93.2065	ap
chromoformer-clf-benchmark	DeepChrome-clf	E118	1	92.9426	ap
chromoformer-clf-benchmark	DeepChrome-clf	E118	2	91.7042	ap
chromoformer-clf-benchmark	DeepChrome-clf	E118	3	95.0777	ap
chromoformer-clf-benchmark	DeepChrome-clf	E118	4	93.1078	ap
chromoformer-clf-benchmark	HM-CRNN-clf	E003	1	91.8003	ap
chromoformer-clf-benchmark	HM-CRNN-clf	E003	2	91.5429	ap
chromoformer-clf-benchmark	HM-CRNN-clf	E003	3	88.714	ap
chromoformer-clf-benchmark	HM-CRNN-clf	E003	4	89.8652	ap
chromoformer-clf-benchmark	HM-CRNN-clf	E004	1	91.5701	ap
chromoformer-clf-benchmark	HM-CRNN-clf	E004	2	91.7404	ap
chromoformer-clf-benchmark	HM-CRNN-clf	E004	3	90.6287	ap
chromoformer-clf-benchmark	HM-CRNN-clf	E004	4	90.6748	ap
chromoformer-clf-benchmark	HM-CRNN-clf	E005	1	92.8467	ap
chromoformer-clf-benchmark	HM-CRNN-clf	E005	2	92.7068	ap
chromoformer-clf-benchmark	HM-CRNN-clf	E005	3	90.261	ap
chromoformer-clf-benchmark	HM-CRNN-clf	E005	4	91.0521	ap
chromoformer-clf-benchmark	HM-CRNN-clf	E006	1	90.5512	ap
chromoformer-clf-benchmark	HM-CRNN-clf	E006	2	90.5393	ap
chromoformer-clf-benchmark	HM-CRNN-clf	E006	3	88.4227	ap
chromoformer-clf-benchmark	HM-CRNN-clf	E006	4	88.4619	ap
chromoformer-clf-benchmark	HM-CRNN-clf	E007	1	92.314	ap
chromoformer-clf-benchmark	HM-CRNN-clf	E007	2	92.5599	ap
chromoformer-clf-benchmark	HM-CRNN-clf	E007	3	89.1428	ap
chromoformer-clf-benchmark	HM-CRNN-clf	E007	4	90.573	ap
chromoformer-clf-benchmark	HM-CRNN-clf	E016	1	92.8582	ap
chromoformer-clf-benchmark	HM-CRNN-clf	E016	2	92.767	ap
chromoformer-clf-benchmark	HM-CRNN-clf	E016	3	89.5987	ap
chromoformer-clf-benchmark	HM-CRNN-clf	E016	4	91.9333	ap
chromoformer-clf-benchmark	HM-CRNN-clf	E066	1	90.5055	ap
chromoformer-clf-benchmark	HM-CRNN-clf	E066	2	90.2861	ap
chromoformer-clf-benchmark	HM-CRNN-clf	E066	3	89.8567	ap
chromoformer-clf-benchmark	HM-CRNN-clf	E066	4	89.326	ap
chromoformer-clf-benchmark	HM-CRNN-clf	E087	1	87.6252	ap
chromoformer-clf-benchmark	HM-CRNN-clf	E087	2	87.9502	ap
chromoformer-clf-benchmark	HM-CRNN-clf	E087	3	85.8958	ap
chromoformer-clf-benchmark	HM-CRNN-clf	E087	4	87.6275	ap
chromoformer-clf-benchmark	HM-CRNN-clf	E114	1	94.1027	ap
chromoformer-clf-benchmark	HM-CRNN-clf	E114	2	93.5328	ap
chromoformer-clf-benchmark	HM-CRNN-clf	E114	3	93.0584	ap
chromoformer-clf-benchmark	HM-CRNN-clf	E114	4	93.0572	ap
chromoformer-clf-benchmark	HM-CRNN-clf	E116	1	95.6016	ap
chromoformer-clf-benchmark	HM-CRNN-clf	E116	2	95.6584	ap
chromoformer-clf-benchmark	HM-CRNN-clf	E116	3	93.4821	ap
chromoformer-clf-benchmark	HM-CRNN-clf	E116	4	94.2427	ap
chromoformer-clf-benchmark	HM-CRNN-clf	E118	1	92.8707	ap
chromoformer-clf-benchmark	HM-CRNN-clf	E118	2	93.1227	ap
chromoformer-clf-benchmark	HM-CRNN-clf	E118	3	91.2738	ap
chromoformer-clf-benchmark	HM-CRNN-clf	E118	4	94.53	ap
chromoformer-clf-benchmark	AttentiveChrome-clf	E003	1	91.9292	auc
chromoformer-clf-benchmark	AttentiveChrome-clf	E003	2	91.6565	auc
chromoformer-clf-benchmark	AttentiveChrome-clf	E003	3	91.8873	auc
chromoformer-clf-benchmark	AttentiveChrome-clf	E003	4	90.3218	auc
chromoformer-clf-benchmark	AttentiveChrome-clf	E004	1	91.4232	auc
chromoformer-clf-benchmark	AttentiveChrome-clf	E004	2	91.285	auc
chromoformer-clf-benchmark	AttentiveChrome-clf	E004	3	92.5446	auc
chromoformer-clf-benchmark	AttentiveChrome-clf	E004	4	91.3882	auc
chromoformer-clf-benchmark	AttentiveChrome-clf	E005	1	92.5324	auc
chromoformer-clf-benchmark	AttentiveChrome-clf	E005	2	92.4481	auc
chromoformer-clf-benchmark	AttentiveChrome-clf	E005	3	92.3296	auc
chromoformer-clf-benchmark	AttentiveChrome-clf	E005	4	91.7161	auc
chromoformer-clf-benchmark	AttentiveChrome-clf	E006	1	90.7812	auc
chromoformer-clf-benchmark	AttentiveChrome-clf	E006	2	90.3804	auc
chromoformer-clf-benchmark	AttentiveChrome-clf	E006	3	90.5468	auc
chromoformer-clf-benchmark	AttentiveChrome-clf	E006	4	89.1173	auc
chromoformer-clf-benchmark	AttentiveChrome-clf	E007	1	92.5007	auc
chromoformer-clf-benchmark	AttentiveChrome-clf	E007	2	92.5149	auc
chromoformer-clf-benchmark	AttentiveChrome-clf	E007	3	92.1307	auc
chromoformer-clf-benchmark	AttentiveChrome-clf	E007	4	91.8019	auc
chromoformer-clf-benchmark	AttentiveChrome-clf	E016	1	92.2156	auc
chromoformer-clf-benchmark	AttentiveChrome-clf	E016	2	92.3036	auc
chromoformer-clf-benchmark	AttentiveChrome-clf	E016	3	92.3421	auc
chromoformer-clf-benchmark	AttentiveChrome-clf	E016	4	91.9428	auc
chromoformer-clf-benchmark	AttentiveChrome-clf	E066	1	89.9262	auc
chromoformer-clf-benchmark	AttentiveChrome-clf	E066	2	89.8425	auc
chromoformer-clf-benchmark	AttentiveChrome-clf	E066	3	90.2947	auc
chromoformer-clf-benchmark	AttentiveChrome-clf	E066	4	89.1025	auc
chromoformer-clf-benchmark	AttentiveChrome-clf	E087	1	88.7341	auc
chromoformer-clf-benchmark	AttentiveChrome-clf	E087	2	89.0158	auc
chromoformer-clf-benchmark	AttentiveChrome-clf	E087	3	89.1638	auc
chromoformer-clf-benchmark	AttentiveChrome-clf	E087	4	88.3928	auc
chromoformer-clf-benchmark	AttentiveChrome-clf	E114	1	93.5413	auc
chromoformer-clf-benchmark	AttentiveChrome-clf	E114	2	93.5736	auc
chromoformer-clf-benchmark	AttentiveChrome-clf	E114	3	94.3132	auc
chromoformer-clf-benchmark	AttentiveChrome-clf	E114	4	92.9639	auc
chromoformer-clf-benchmark	AttentiveChrome-clf	E116	1	94.8333	auc
chromoformer-clf-benchmark	AttentiveChrome-clf	E116	2	94.8632	auc
chromoformer-clf-benchmark	AttentiveChrome-clf	E116	3	94.5019	auc
chromoformer-clf-benchmark	AttentiveChrome-clf	E116	4	94.7884	auc
chromoformer-clf-benchmark	AttentiveChrome-clf	E118	1	93.8517	auc
chromoformer-clf-benchmark	AttentiveChrome-clf	E118	2	93.9568	auc
chromoformer-clf-benchmark	AttentiveChrome-clf	E118	3	93.2802	auc
chromoformer-clf-benchmark	AttentiveChrome-clf	E118	4	94.6668	auc
chromoformer-clf-benchmark	Chromoformer-clf	E003	1	93.4162	auc
chromoformer-clf-benchmark	Chromoformer-clf	E003	2	94.483	auc
chromoformer-clf-benchmark	Chromoformer-clf	E003	3	93.3393	auc
chromoformer-clf-benchmark	Chromoformer-clf	E003	4	92.8443	auc
chromoformer-clf-benchmark	Chromoformer-clf	E004	1	92.4007	auc
chromoformer-clf-benchmark	Chromoformer-clf	E004	2	94.277	auc
chromoformer-clf-benchmark	Chromoformer-clf	E004	3	93.0992	auc
chromoformer-clf-benchmark	Chromoformer-clf	E004	4	92.4215	auc
chromoformer-clf-benchmark	Chromoformer-clf	E005	1	93.4297	auc
chromoformer-clf-benchmark	Chromoformer-clf	E005	2	94.8725	auc
chromoformer-clf-benchmark	Chromoformer-clf	E005	3	94.0887	auc
chromoformer-clf-benchmark	Chromoformer-clf	E005	4	94.2334	auc
chromoformer-clf-benchmark	Chromoformer-clf	E006	1	91.709	auc
chromoformer-clf-benchmark	Chromoformer-clf	E006	2	92.8952	auc
chromoformer-clf-benchmark	Chromoformer-clf	E006	3	91.6073	auc
chromoformer-clf-benchmark	Chromoformer-clf	E006	4	91.9535	auc
chromoformer-clf-benchmark	Chromoformer-clf	E007	1	92.8738	auc
chromoformer-clf-benchmark	Chromoformer-clf	E007	2	94.283	auc
chromoformer-clf-benchmark	Chromoformer-clf	E007	3	94.2893	auc
chromoformer-clf-benchmark	Chromoformer-clf	E007	4	93.2735	auc
chromoformer-clf-benchmark	Chromoformer-clf	E016	1	93.7477	auc
chromoformer-clf-benchmark	Chromoformer-clf	E016	2	95.0009	auc
chromoformer-clf-benchmark	Chromoformer-clf	E016	3	94.5437	auc
chromoformer-clf-benchmark	Chromoformer-clf	E016	4	93.8474	auc
chromoformer-clf-benchmark	Chromoformer-clf	E066	1	92.099	auc
chromoformer-clf-benchmark	Chromoformer-clf	E066	2	92.7853	auc
chromoformer-clf-benchmark	Chromoformer-clf	E066	3	92.5643	auc
chromoformer-clf-benchmark	Chromoformer-clf	E066	4	92.3927	auc
chromoformer-clf-benchmark	Chromoformer-clf	E087	1	90.0843	auc
chromoformer-clf-benchmark	Chromoformer-clf	E087	2	91.5845	auc
chromoformer-clf-benchmark	Chromoformer-clf	E087	3	91.0666	auc
chromoformer-clf-benchmark	Chromoformer-clf	E087	4	89.6537	auc
chromoformer-clf-benchmark	Chromoformer-clf	E114	1	95.1732	auc
chromoformer-clf-benchmark	Chromoformer-clf	E114	2	95.9765	auc
chromoformer-clf-benchmark	Chromoformer-clf	E114	3	95.2281	auc
chromoformer-clf-benchmark	Chromoformer-clf	E114	4	94.4074	auc
chromoformer-clf-benchmark	Chromoformer-clf	E116	1	95.8462	auc
chromoformer-clf-benchmark	Chromoformer-clf	E116	2	96.0533	auc
chromoformer-clf-benchmark	Chromoformer-clf	E116	3	96.1227	auc
chromoformer-clf-benchmark	Chromoformer-clf	E116	4	94.9779	auc
chromoformer-clf-benchmark	Chromoformer-clf	E118	1	95.6215	auc
chromoformer-clf-benchmark	Chromoformer-clf	E118	2	95.4191	auc
chromoformer-clf-benchmark	Chromoformer-clf	E118	3	96.555	auc
chromoformer-clf-benchmark	Chromoformer-clf	E118	4	94.9942	auc
chromoformer-clf-benchmark	DeepChrome-clf	E003	1	91.5649	auc
chromoformer-clf-benchmark	DeepChrome-clf	E003	2	92.8112	auc
chromoformer-clf-benchmark	DeepChrome-clf	E003	3	91.6602	auc
chromoformer-clf-benchmark	DeepChrome-clf	E003	4	91.7494	auc
chromoformer-clf-benchmark	DeepChrome-clf	E004	1	91.6732	auc
chromoformer-clf-benchmark	DeepChrome-clf	E004	2	93.1396	auc
chromoformer-clf-benchmark	DeepChrome-clf	E004	3	92.2551	auc
chromoformer-clf-benchmark	DeepChrome-clf	E004	4	92.1048	auc
chromoformer-clf-benchmark	DeepChrome-clf	E005	1	92.3519	auc
chromoformer-clf-benchmark	DeepChrome-clf	E005	2	93.4712	auc
chromoformer-clf-benchmark	DeepChrome-clf	E005	3	93.0414	auc
chromoformer-clf-benchmark	DeepChrome-clf	E005	4	93.1244	auc
chromoformer-clf-benchmark	DeepChrome-clf	E006	1	90.9367	auc
chromoformer-clf-benchmark	DeepChrome-clf	E006	2	91.6063	auc
chromoformer-clf-benchmark	DeepChrome-clf	E006	3	90.1481	auc
chromoformer-clf-benchmark	DeepChrome-clf	E006	4	91.4816	auc
chromoformer-clf-benchmark	DeepChrome-clf	E007	1	91.901	auc
chromoformer-clf-benchmark	DeepChrome-clf	E007	2	93.032	auc
chromoformer-clf-benchmark	DeepChrome-clf	E007	3	92.9954	auc
chromoformer-clf-benchmark	DeepChrome-clf	E007	4	92.7098	auc
chromoformer-clf-benchmark	DeepChrome-clf	E016	1	92.7967	auc
chromoformer-clf-benchmark	DeepChrome-clf	E016	2	93.4309	auc
chromoformer-clf-benchmark	DeepChrome-clf	E016	3	92.7645	auc
chromoformer-clf-benchmark	DeepChrome-clf	E016	4	92.6935	auc
chromoformer-clf-benchmark	DeepChrome-clf	E066	1	90.719	auc
chromoformer-clf-benchmark	DeepChrome-clf	E066	2	91.2451	auc
chromoformer-clf-benchmark	DeepChrome-clf	E066	3	90.7245	auc
chromoformer-clf-benchmark	DeepChrome-clf	E066	4	90.6095	auc
chromoformer-clf-benchmark	DeepChrome-clf	E087	1	88.3932	auc
chromoformer-clf-benchmark	DeepChrome-clf	E087	2	90.4329	auc
chromoformer-clf-benchmark	DeepChrome-clf	E087	3	89.4737	auc
chromoformer-clf-benchmark	DeepChrome-clf	E087	4	89.2078	auc
chromoformer-clf-benchmark	DeepChrome-clf	E114	1	94.2378	auc
chromoformer-clf-benchmark	DeepChrome-clf	E114	2	94.9005	auc
chromoformer-clf-benchmark	DeepChrome-clf	E114	3	93.6088	auc
chromoformer-clf-benchmark	DeepChrome-clf	E114	4	93.0833	auc
chromoformer-clf-benchmark	DeepChrome-clf	E116	1	95.119	auc
chromoformer-clf-benchmark	DeepChrome-clf	E116	2	95.2432	auc
chromoformer-clf-benchmark	DeepChrome-clf	E116	3	95.0646	auc
chromoformer-clf-benchmark	DeepChrome-clf	E116	4	93.9785	auc
chromoformer-clf-benchmark	DeepChrome-clf	E118	1	94.3442	auc
chromoformer-clf-benchmark	DeepChrome-clf	E118	2	94.0108	auc
chromoformer-clf-benchmark	DeepChrome-clf	E118	3	95.261	auc
chromoformer-clf-benchmark	DeepChrome-clf	E118	4	94.2829	auc
chromoformer-clf-benchmark	HM-CRNN-clf	E003	1	92.7359	auc
chromoformer-clf-benchmark	HM-CRNN-clf	E003	2	92.7014	auc
chromoformer-clf-benchmark	HM-CRNN-clf	E003	3	92.0053	auc
chromoformer-clf-benchmark	HM-CRNN-clf	E003	4	90.8219	auc
chromoformer-clf-benchmark	HM-CRNN-clf	E004	1	92.3003	auc
chromoformer-clf-benchmark	HM-CRNN-clf	E004	2	92.3121	auc
chromoformer-clf-benchmark	HM-CRNN-clf	E004	3	92.3981	auc
chromoformer-clf-benchmark	HM-CRNN-clf	E004	4	91.3872	auc
chromoformer-clf-benchmark	HM-CRNN-clf	E005	1	93.4275	auc
chromoformer-clf-benchmark	HM-CRNN-clf	E005	2	93.4487	auc
chromoformer-clf-benchmark	HM-CRNN-clf	E005	3	92.3981	auc
chromoformer-clf-benchmark	HM-CRNN-clf	E005	4	91.941	auc
chromoformer-clf-benchmark	HM-CRNN-clf	E006	1	91.472	auc
chromoformer-clf-benchmark	HM-CRNN-clf	E006	2	91.6119	auc
chromoformer-clf-benchmark	HM-CRNN-clf	E006	3	90.6888	auc
chromoformer-clf-benchmark	HM-CRNN-clf	E006	4	89.3659	auc
chromoformer-clf-benchmark	HM-CRNN-clf	E007	1	93.2491	auc
chromoformer-clf-benchmark	HM-CRNN-clf	E007	2	93.41	auc
chromoformer-clf-benchmark	HM-CRNN-clf	E007	3	92.3346	auc
chromoformer-clf-benchmark	HM-CRNN-clf	E007	4	91.546	auc
chromoformer-clf-benchmark	HM-CRNN-clf	E016	1	93.3702	auc
chromoformer-clf-benchmark	HM-CRNN-clf	E016	2	93.2947	auc
chromoformer-clf-benchmark	HM-CRNN-clf	E016	3	92.67	auc
chromoformer-clf-benchmark	HM-CRNN-clf	E016	4	92.4533	auc
chromoformer-clf-benchmark	HM-CRNN-clf	E066	1	91.6729	auc
chromoformer-clf-benchmark	HM-CRNN-clf	E066	2	91.3995	auc
chromoformer-clf-benchmark	HM-CRNN-clf	E066	3	91.378	auc
chromoformer-clf-benchmark	HM-CRNN-clf	E066	4	90.3022	auc
chromoformer-clf-benchmark	HM-CRNN-clf	E087	1	89.3559	auc
chromoformer-clf-benchmark	HM-CRNN-clf	E087	2	89.7376	auc
chromoformer-clf-benchmark	HM-CRNN-clf	E087	3	89.2448	auc
chromoformer-clf-benchmark	HM-CRNN-clf	E087	4	88.7064	auc
chromoformer-clf-benchmark	HM-CRNN-clf	E114	1	94.8883	auc
chromoformer-clf-benchmark	HM-CRNN-clf	E114	2	94.6727	auc
chromoformer-clf-benchmark	HM-CRNN-clf	E114	3	94.7133	auc
chromoformer-clf-benchmark	HM-CRNN-clf	E114	4	93.6427	auc
chromoformer-clf-benchmark	HM-CRNN-clf	E116	1	95.4222	auc
chromoformer-clf-benchmark	HM-CRNN-clf	E116	2	95.4867	auc
chromoformer-clf-benchmark	HM-CRNN-clf	E116	3	94.6964	auc
chromoformer-clf-benchmark	HM-CRNN-clf	E116	4	94.6768	auc
chromoformer-clf-benchmark	HM-CRNN-clf	E118	1	94.5345	auc
chromoformer-clf-benchmark	HM-CRNN-clf	E118	2	94.5939	auc
chromoformer-clf-benchmark	HM-CRNN-clf	E118	3	93.7096	auc
chromoformer-clf-benchmark	HM-CRNN-clf	E118	4	94.8121	auc
chromoformer-clf-gc-merge-benchmark	Chromoformer-clf	E003	1	93.6092	auc
chromoformer-clf-gc-merge-benchmark	Chromoformer-clf	E003	2	93.9746	auc
chromoformer-clf-gc-merge-benchmark	Chromoformer-clf	E003	3	93.5977	auc
chromoformer-clf-gc-merge-benchmark	Chromoformer-clf	E003	4	92.8441	auc
chromoformer-clf-gc-merge-benchmark	Chromoformer-clf	E004	1	92.8502	auc
chromoformer-clf-gc-merge-benchmark	Chromoformer-clf	E004	2	94.1193	auc
chromoformer-clf-gc-merge-benchmark	Chromoformer-clf	E004	3	93.5751	auc
chromoformer-clf-gc-merge-benchmark	Chromoformer-clf	E004	4	93.0155	auc
chromoformer-clf-gc-merge-benchmark	Chromoformer-clf	E005	1	92.9707	auc
chromoformer-clf-gc-merge-benchmark	Chromoformer-clf	E005	2	94.3904	auc
chromoformer-clf-gc-merge-benchmark	Chromoformer-clf	E005	3	94.0626	auc
chromoformer-clf-gc-merge-benchmark	Chromoformer-clf	E005	4	93.7937	auc
chromoformer-clf-gc-merge-benchmark	Chromoformer-clf	E006	1	91.3429	auc
chromoformer-clf-gc-merge-benchmark	Chromoformer-clf	E006	2	92.6866	auc
chromoformer-clf-gc-merge-benchmark	Chromoformer-clf	E006	3	91.5976	auc
chromoformer-clf-gc-merge-benchmark	Chromoformer-clf	E006	4	91.0603	auc
chromoformer-clf-gc-merge-benchmark	Chromoformer-clf	E007	1	92.8101	auc
chromoformer-clf-gc-merge-benchmark	Chromoformer-clf	E007	2	94.0893	auc
chromoformer-clf-gc-merge-benchmark	Chromoformer-clf	E007	3	94.4564	auc
chromoformer-clf-gc-merge-benchmark	Chromoformer-clf	E007	4	93.9662	auc
chromoformer-clf-gc-merge-benchmark	Chromoformer-clf	E016	1	94.016	auc
chromoformer-clf-gc-merge-benchmark	Chromoformer-clf	E016	2	94.6682	auc
chromoformer-clf-gc-merge-benchmark	Chromoformer-clf	E016	3	94.6235	auc
chromoformer-clf-gc-merge-benchmark	Chromoformer-clf	E016	4	93.597	auc
chromoformer-clf-gc-merge-benchmark	Chromoformer-clf	E066	1	92.0725	auc
chromoformer-clf-gc-merge-benchmark	Chromoformer-clf	E066	2	92.6257	auc
chromoformer-clf-gc-merge-benchmark	Chromoformer-clf	E066	3	92.5974	auc
chromoformer-clf-gc-merge-benchmark	Chromoformer-clf	E066	4	91.504	auc
chromoformer-clf-gc-merge-benchmark	Chromoformer-clf	E087	1	90.3359	auc
chromoformer-clf-gc-merge-benchmark	Chromoformer-clf	E087	2	91.5473	auc
chromoformer-clf-gc-merge-benchmark	Chromoformer-clf	E087	3	91.6057	auc
chromoformer-clf-gc-merge-benchmark	Chromoformer-clf	E087	4	90.1474	auc
chromoformer-clf-gc-merge-benchmark	Chromoformer-clf	E114	1	95.4959	auc
chromoformer-clf-gc-merge-benchmark	Chromoformer-clf	E114	2	96.0904	auc
chromoformer-clf-gc-merge-benchmark	Chromoformer-clf	E114	3	95.3828	auc
chromoformer-clf-gc-merge-benchmark	Chromoformer-clf	E114	4	94.2837	auc
chromoformer-clf-gc-merge-benchmark	Chromoformer-clf	E116	1	95.9141	auc
chromoformer-clf-gc-merge-benchmark	Chromoformer-clf	E116	2	95.9368	auc
chromoformer-clf-gc-merge-benchmark	Chromoformer-clf	E116	3	96.0227	auc
chromoformer-clf-gc-merge-benchmark	Chromoformer-clf	E116	4	94.8192	auc
chromoformer-clf-gc-merge-benchmark	Chromoformer-clf	E118	1	95.7637	auc
chromoformer-clf-gc-merge-benchmark	Chromoformer-clf	E118	2	95.2865	auc
chromoformer-clf-gc-merge-benchmark	Chromoformer-clf	E118	3	96.5686	auc
chromoformer-clf-gc-merge-benchmark	Chromoformer-clf	E118	4	95.0748	auc
chromoformer-clf-gc-merge-benchmark	GC-MERGE	E003	1	87.8295	auc
chromoformer-clf-gc-merge-benchmark	GC-MERGE	E003	1	87.6431	auc
chromoformer-clf-gc-merge-benchmark	GC-MERGE	E003	1	88.0702	auc
chromoformer-clf-gc-merge-benchmark	GC-MERGE	E003	1	88.0504	auc
chromoformer-clf-gc-merge-benchmark	GC-MERGE	E004	1	87.494	auc
chromoformer-clf-gc-merge-benchmark	GC-MERGE	E004	1	89.4917	auc
chromoformer-clf-gc-merge-benchmark	GC-MERGE	E004	1	89.2982	auc
chromoformer-clf-gc-merge-benchmark	GC-MERGE	E004	1	89.434	auc
chromoformer-clf-gc-merge-benchmark	GC-MERGE	E005	1	86.5494	auc
chromoformer-clf-gc-merge-benchmark	GC-MERGE	E005	1	89.0268	auc
chromoformer-clf-gc-merge-benchmark	GC-MERGE	E005	1	89.6718	auc
chromoformer-clf-gc-merge-benchmark	GC-MERGE	E005	1	87.6789	auc
chromoformer-clf-gc-merge-benchmark	GC-MERGE	E006	1	85.0327	auc
chromoformer-clf-gc-merge-benchmark	GC-MERGE	E006	1	86.8166	auc
chromoformer-clf-gc-merge-benchmark	GC-MERGE	E006	1	85.8946	auc
chromoformer-clf-gc-merge-benchmark	GC-MERGE	E006	1	86.3096	auc
chromoformer-clf-gc-merge-benchmark	GC-MERGE	E007	1	86.4874	auc
chromoformer-clf-gc-merge-benchmark	GC-MERGE	E007	1	88.3439	auc
chromoformer-clf-gc-merge-benchmark	GC-MERGE	E007	1	89.4587	auc
chromoformer-clf-gc-merge-benchmark	GC-MERGE	E007	1	89.3288	auc
chromoformer-clf-gc-merge-benchmark	GC-MERGE	E016	1	88.1331	auc
chromoformer-clf-gc-merge-benchmark	GC-MERGE	E016	1	89.3581	auc
chromoformer-clf-gc-merge-benchmark	GC-MERGE	E016	1	88.3021	auc
chromoformer-clf-gc-merge-benchmark	GC-MERGE	E016	1	88.8495	auc
chromoformer-clf-gc-merge-benchmark	GC-MERGE	E066	1	86.6345	auc
chromoformer-clf-gc-merge-benchmark	GC-MERGE	E066	1	87.06	auc
chromoformer-clf-gc-merge-benchmark	GC-MERGE	E066	1	85.4567	auc
chromoformer-clf-gc-merge-benchmark	GC-MERGE	E066	1	87.1804	auc
chromoformer-clf-gc-merge-benchmark	GC-MERGE	E087	1	85.0211	auc
chromoformer-clf-gc-merge-benchmark	GC-MERGE	E087	1	85.8608	auc
chromoformer-clf-gc-merge-benchmark	GC-MERGE	E087	1	86.417	auc
chromoformer-clf-gc-merge-benchmark	GC-MERGE	E087	1	86.9571	auc
chromoformer-clf-gc-merge-benchmark	GC-MERGE	E114	1	89.9743	auc
chromoformer-clf-gc-merge-benchmark	GC-MERGE	E114	1	90.9411	auc
chromoformer-clf-gc-merge-benchmark	GC-MERGE	E114	1	91.6023	auc
chromoformer-clf-gc-merge-benchmark	GC-MERGE	E114	1	90.0278	auc
chromoformer-clf-gc-merge-benchmark	GC-MERGE	E116	1	91.9126	auc
chromoformer-clf-gc-merge-benchmark	GC-MERGE	E116	1	91.9989	auc
chromoformer-clf-gc-merge-benchmark	GC-MERGE	E116	1	92.6037	auc
chromoformer-clf-gc-merge-benchmark	GC-MERGE	E116	1	90.6151	auc
chromoformer-clf-gc-merge-benchmark	GC-MERGE	E118	1	91.2275	auc
chromoformer-clf-gc-merge-benchmark	GC-MERGE	E118	1	90.7753	auc
chromoformer-clf-gc-merge-benchmark	GC-MERGE	E118	1	93.1126	auc
chromoformer-clf-gc-merge-benchmark	GC-MERGE	E118	1	90.6957	auc
chromoformer-diff-benchmark	AttentiveChrome-clf	E003vsE004	1	0.246175	pearson_r
chromoformer-diff-benchmark	AttentiveChrome-clf	E003vsE004	2	0.275137	pearson_r
chromoformer-diff-benchmark	AttentiveChrome-clf	E003vsE004	3	0.245978	pearson_r
chromoformer-diff-benchmark	AttentiveChrome-clf	E003vsE004	4	0.322274	pearson_r
chromoformer-diff-benchmark	AttentiveChrome-clf	E003vsE005	1	0.467392	pearson_r
chromoformer-diff-benchmark	AttentiveChrome-clf	E003vsE005	2	0.446225	pearson_r
chromoformer-diff-benchmark	AttentiveChrome-clf	E003vsE005	3	0.45184	pearson_r
chromoformer-diff-benchmark	AttentiveChrome-clf	E003vsE005	4	0.520836	pearson_r
chromoformer-diff-benchmark	AttentiveChrome-clf	E003vsE006	1	0.39309	pearson_r
chromoformer-diff-benchmark	AttentiveChrome-clf	E003vsE006	2	0.41401	pearson_r
chromoformer-diff-benchmark	AttentiveChrome-clf	E003vsE006	3	0.383959	pearson_r
chromoformer-diff-benchmark	AttentiveChrome-clf	E003vsE006	4	0.457573	pearson_r
chromoformer-diff-benchmark	AttentiveChrome-clf	E003vsE116	1	0.606792	pearson_r
chromoformer-diff-benchmark	AttentiveChrome-clf	E003vsE116	2	0.542165	pearson_r
chromoformer-diff-benchmark	AttentiveChrome-clf	E003vsE116	3	0.509312	pearson_r
chromoformer-diff-benchmark	AttentiveChrome-clf	E003vsE116	4	0.591238	pearson_r
chromoformer-diff-benchmark	AttentiveChrome-clf	E004vsE006	1	0.308111	pearson_r
chromoformer-diff-benchmark	AttentiveChrome-clf	E004vsE006	2	0.33281	pearson_r
chromoformer-diff-benchmark	AttentiveChrome-clf	E004vsE006	3	0.371819	pearson_r
chromoformer-diff-benchmark	AttentiveChrome-clf	E004vsE006	4	0.384982	pearson_r
chromoformer-diff-benchmark	AttentiveChrome-clf	E005vsE006	1	0.375422	pearson_r
chromoformer-diff-benchmark	AttentiveChrome-clf	E005vsE006	2	0.339209	pearson_r
chromoformer-diff-benchmark	AttentiveChrome-clf	E005vsE006	3	0.353277	pearson_r
chromoformer-diff-benchmark	AttentiveChrome-clf	E005vsE006	4	0.37179	pearson_r
chromoformer-diff-benchmark	AttentiveChrome-clf	E006vsE007	1	0.42906	pearson_r
chromoformer-diff-benchmark	AttentiveChrome-clf	E006vsE007	2	0.391652	pearson_r
chromoformer-diff-benchmark	AttentiveChrome-clf	E006vsE007	3	0.402098	pearson_r
chromoformer-diff-benchmark	AttentiveChrome-clf	E006vsE007	4	0.443346	pearson_r
chromoformer-diff-benchmark	Chromoformer-clf	E003vsE004	1	0.254809	pearson_r
chromoformer-diff-benchmark	Chromoformer-clf	E003vsE004	2	0.295165	pearson_r
chromoformer-diff-benchmark	Chromoformer-clf	E003vsE004	3	0.29753	pearson_r
chromoformer-diff-benchmark	Chromoformer-clf	E003vsE004	4	0.300093	pearson_r
chromoformer-diff-benchmark	Chromoformer-clf	E003vsE005	1	0.524857	pearson_r
chromoformer-diff-benchmark	Chromoformer-clf	E003vsE005	2	0.528936	pearson_r
chromoformer-diff-benchmark	Chromoformer-clf	E003vsE005	3	0.578176	pearson_r
chromoformer-diff-benchmark	Chromoformer-clf	E003vsE005	4	0.534099	pearson_r
chromoformer-diff-benchmark	Chromoformer-clf	E003vsE006	1	0.427706	pearson_r
chromoformer-diff-benchmark	Chromoformer-clf	E003vsE006	2	0.445448	pearson_r
chromoformer-diff-benchmark	Chromoformer-clf	E003vsE006	3	0.451064	pearson_r
chromoformer-diff-benchmark	Chromoformer-clf	E003vsE006	4	0.477951	pearson_r
chromoformer-diff-benchmark	Chromoformer-clf	E003vsE116	1	0.603226	pearson_r
chromoformer-diff-benchmark	Chromoformer-clf	E003vsE116	2	0.58601	pearson_r
chromoformer-diff-benchmark	Chromoformer-clf	E003vsE116	3	0.587957	pearson_r
chromoformer-diff-benchmark	Chromoformer-clf	E003vsE116	4	0.630363	pearson_r
chromoformer-diff-benchmark	Chromoformer-clf	E004vsE006	1	0.341726	pearson_r
chromoformer-diff-benchmark	Chromoformer-clf	E004vsE006	2	0.3659	pearson_r
chromoformer-diff-benchmark	Chromoformer-clf	E004vsE006	3	0.392735	pearson_r
chromoformer-diff-benchmark	Chromoformer-clf	E004vsE006	4	0.394701	pearson_r
chromoformer-diff-benchmark	Chromoformer-clf	E005vsE006	1	0.397548	pearson_r
chromoformer-diff-benchmark	Chromoformer-clf	E005vsE006	2	0.41843	pearson_r
chromoformer-diff-benchmark	Chromoformer-clf	E005vsE006	3	0.414701	pearson_r
chromoformer-diff-benchmark	Chromoformer-clf	E005vsE006	4	0.394524	pearson_r
chromoformer-diff-benchmark	Chromoformer-clf	E006vsE007	1	0.417807	pearson_r
chromoformer-diff-benchmark	Chromoformer-clf	E006vsE007	2	0.426577	pearson_r
chromoformer-diff-benchmark	Chromoformer-clf	E006vsE007	3	0.429526	pearson_r
chromoformer-diff-benchmark	Chromoformer-clf	E006vsE007	4	0.463694	pearson_r
chromoformer-diff-benchmark	Chromoformer-diff	E003vsE004	1	0.560268	pearson_r
chromoformer-diff-benchmark	Chromoformer-diff	E003vsE004	2	0.543835	pearson_r
chromoformer-diff-benchmark	Chromoformer-diff	E003vsE004	3	0.575532	pearson_r
chromoformer-diff-benchmark	Chromoformer-diff	E003vsE004	4	0.580688	pearson_r
chromoformer-diff-benchmark	Chromoformer-diff	E003vsE005	1	0.730398	pearson_r
chromoformer-diff-benchmark	Chromoformer-diff	E003vsE005	2	0.736047	pearson_r
chromoformer-diff-benchmark	Chromoformer-diff	E003vsE005	3	0.760142	pearson_r
chromoformer-diff-benchmark	Chromoformer-diff	E003vsE005	4	0.720832	pearson_r
chromoformer-diff-benchmark	Chromoformer-diff	E003vsE006	1	0.615971	pearson_r
chromoformer-diff-benchmark	Chromoformer-diff	E003vsE006	2	0.629755	pearson_r
chromoformer-diff-benchmark	Chromoformer-diff	E003vsE006	3	0.645433	pearson_r
chromoformer-diff-benchmark	Chromoformer-diff	E003vsE006	4	0.638948	pearson_r
chromoformer-diff-benchmark	Chromoformer-diff	E003vsE116	1	0.754161	pearson_r
chromoformer-diff-benchmark	Chromoformer-diff	E003vsE116	2	0.745593	pearson_r
chromoformer-diff-benchmark	Chromoformer-diff	E003vsE116	3	0.743222	pearson_r
chromoformer-diff-benchmark	Chromoformer-diff	E003vsE116	4	0.739033	pearson_r
chromoformer-diff-benchmark	Chromoformer-diff	E004vsE006	1	0.538835	pearson_r
chromoformer-diff-benchmark	Chromoformer-diff	E004vsE006	2	0.552745	pearson_r
chromoformer-diff-benchmark	Chromoformer-diff	E004vsE006	3	0.578238	pearson_r
chromoformer-diff-benchmark	Chromoformer-diff	E004vsE006	4	0.581746	pearson_r
chromoformer-diff-benchmark	Chromoformer-diff	E005vsE006	1	0.574235	pearson_r
chromoformer-diff-benchmark	Chromoformer-diff	E005vsE006	2	0.565075	pearson_r
chromoformer-diff-benchmark	Chromoformer-diff	E005vsE006	3	0.576496	pearson_r
chromoformer-diff-benchmark	Chromoformer-diff	E005vsE006	4	0.554881	pearson_r
chromoformer-diff-benchmark	Chromoformer-diff	E006vsE007	1	0.621344	pearson_r
chromoformer-diff-benchmark	Chromoformer-diff	E006vsE007	2	0.632644	pearson_r
chromoformer-diff-benchmark	Chromoformer-diff	E006vsE007	3	0.640697	pearson_r
chromoformer-diff-benchmark	Chromoformer-diff	E006vsE007	4	0.6362	pearson_r
chromoformer-diff-benchmark	DeepChrome-clf	E003vsE004	1	0.232354	pearson_r
chromoformer-diff-benchmark	DeepChrome-clf	E003vsE004	2	0.223984	pearson_r
chromoformer-diff-benchmark	DeepChrome-clf	E003vsE004	3	0.229088	pearson_r
chromoformer-diff-benchmark	DeepChrome-clf	E003vsE004	4	0.209168	pearson_r
chromoformer-diff-benchmark	DeepChrome-clf	E003vsE005	1	0.369449	pearson_r
chromoformer-diff-benchmark	DeepChrome-clf	E003vsE005	2	0.371194	pearson_r
chromoformer-diff-benchmark	DeepChrome-clf	E003vsE005	3	0.380021	pearson_r
chromoformer-diff-benchmark	DeepChrome-clf	E003vsE005	4	0.428036	pearson_r
chromoformer-diff-benchmark	DeepChrome-clf	E003vsE006	1	0.333389	pearson_r
chromoformer-diff-benchmark	DeepChrome-clf	E003vsE006	2	0.331562	pearson_r
chromoformer-diff-benchmark	DeepChrome-clf	E003vsE006	3	0.355687	pearson_r
chromoformer-diff-benchmark	DeepChrome-clf	E003vsE006	4	0.369158	pearson_r
chromoformer-diff-benchmark	DeepChrome-clf	E003vsE116	1	0.549649	pearson_r
chromoformer-diff-benchmark	DeepChrome-clf	E003vsE116	2	0.470716	pearson_r
chromoformer-diff-benchmark	DeepChrome-clf	E003vsE116	3	0.495768	pearson_r
chromoformer-diff-benchmark	DeepChrome-clf	E003vsE116	4	0.509565	pearson_r
chromoformer-diff-benchmark	DeepChrome-clf	E004vsE006	1	0.311503	pearson_r
chromoformer-diff-benchmark	DeepChrome-clf	E004vsE006	2	0.289309	pearson_r
chromoformer-diff-benchmark	DeepChrome-clf	E004vsE006	3	0.270639	pearson_r
chromoformer-diff-benchmark	DeepChrome-clf	E004vsE006	4	0.318856	pearson_r
chromoformer-diff-benchmark	DeepChrome-clf	E005vsE006	1	0.281889	pearson_r
chromoformer-diff-benchmark	DeepChrome-clf	E005vsE006	2	0.300472	pearson_r
chromoformer-diff-benchmark	DeepChrome-clf	E005vsE006	3	0.232453	pearson_r
chromoformer-diff-benchmark	DeepChrome-clf	E005vsE006	4	0.270299	pearson_r
chromoformer-diff-benchmark	DeepChrome-clf	E006vsE007	1	0.332304	pearson_r
chromoformer-diff-benchmark	DeepChrome-clf	E006vsE007	2	0.27377	pearson_r
chromoformer-diff-benchmark	DeepChrome-clf	E006vsE007	3	0.360786	pearson_r
chromoformer-diff-benchmark	DeepChrome-clf	E006vsE007	4	0.351282	pearson_r
chromoformer-diff-benchmark	DeepDiff	E003vsE004	1	0.516735	pearson_r
chromoformer-diff-benchmark	DeepDiff	E003vsE004	2	0.489706	pearson_r
chromoformer-diff-benchmark	DeepDiff	E003vsE004	3	0.483026	pearson_r
chromoformer-diff-benchmark	DeepDiff	E003vsE004	4	0.525596	pearson_r
chromoformer-diff-benchmark	DeepDiff	E003vsE005	1	0.694134	pearson_r
chromoformer-diff-benchmark	DeepDiff	E003vsE005	2	0.662862	pearson_r
chromoformer-diff-benchmark	DeepDiff	E003vsE005	3	0.72177	pearson_r
chromoformer-diff-benchmark	DeepDiff	E003vsE005	4	0.647988	pearson_r
chromoformer-diff-benchmark	DeepDiff	E003vsE006	1	0.56084	pearson_r
chromoformer-diff-benchmark	DeepDiff	E003vsE006	2	0.551172	pearson_r
chromoformer-diff-benchmark	DeepDiff	E003vsE006	3	0.565509	pearson_r
chromoformer-diff-benchmark	DeepDiff	E003vsE006	4	0.569483	pearson_r
chromoformer-diff-benchmark	DeepDiff	E003vsE116	1	0.726473	pearson_r
chromoformer-diff-benchmark	DeepDiff	E003vsE116	2	0.710512	pearson_r
chromoformer-diff-benchmark	DeepDiff	E003vsE116	3	0.716227	pearson_r
chromoformer-diff-benchmark	DeepDiff	E003vsE116	4	0.686882	pearson_r
chromoformer-diff-benchmark	DeepDiff	E004vsE006	1	0.480278	pearson_r
chromoformer-diff-benchmark	DeepDiff	E004vsE006	2	0.498838	pearson_r
chromoformer-diff-benchmark	DeepDiff	E004vsE006	3	0.515117	pearson_r
chromoformer-diff-benchmark	DeepDiff	E004vsE006	4	0.475567	pearson_r
chromoformer-diff-benchmark	DeepDiff	E005vsE006	1	0.526555	pearson_r
chromoformer-diff-benchmark	DeepDiff	E005vsE006	2	0.500588	pearson_r
chromoformer-diff-benchmark	DeepDiff	E005vsE006	3	0.52957	pearson_r
chromoformer-diff-benchmark	DeepDiff	E005vsE006	4	0.510514	pearson_r
chromoformer-diff-benchmark	DeepDiff	E006vsE007	1	0.574571	pearson_r
chromoformer-diff-benchmark	DeepDiff	E006vsE007	2	0.545836	pearson_r
chromoformer-diff-benchmark	DeepDiff	E006vsE007	3	0.59692	pearson_r
chromoformer-diff-benchmark	DeepDiff	E006vsE007	4	0.580055	pearson_r
chromoformer-diff-benchmark	HM-CRNN-clf	E003vsE004	1	0.330679	pearson_r
chromoformer-diff-benchmark	HM-CRNN-clf	E003vsE004	2	0.282492	pearson_r
chromoformer-diff-benchmark	HM-CRNN-clf	E003vsE004	3	0.244386	pearson_r
chromoformer-diff-benchmark	HM-CRNN-clf	E003vsE004	4	0.232986	pearson_r
chromoformer-diff-benchmark	HM-CRNN-clf	E003vsE005	1	0.439485	pearson_r
chromoformer-diff-benchmark	HM-CRNN-clf	E003vsE005	2	0.469897	pearson_r
chromoformer-diff-benchmark	HM-CRNN-clf	E003vsE005	3	0.508542	pearson_r
chromoformer-diff-benchmark	HM-CRNN-clf	E003vsE005	4	0.46579	pearson_r
chromoformer-diff-benchmark	HM-CRNN-clf	E003vsE006	1	0.383624	pearson_r
chromoformer-diff-benchmark	HM-CRNN-clf	E003vsE006	2	0.414603	pearson_r
chromoformer-diff-benchmark	HM-CRNN-clf	E003vsE006	3	0.411682	pearson_r
chromoformer-diff-benchmark	HM-CRNN-clf	E003vsE006	4	0.431833	pearson_r
chromoformer-diff-benchmark	HM-CRNN-clf	E003vsE116	1	0.564791	pearson_r
chromoformer-diff-benchmark	HM-CRNN-clf	E003vsE116	2	0.550373	pearson_r
chromoformer-diff-benchmark	HM-CRNN-clf	E003vsE116	3	0.559529	pearson_r
chromoformer-diff-benchmark	HM-CRNN-clf	E003vsE116	4	0.552618	pearson_r
chromoformer-diff-benchmark	HM-CRNN-clf	E004vsE006	1	0.355047	pearson_r
chromoformer-diff-benchmark	HM-CRNN-clf	E004vsE006	2	0.333388	pearson_r
chromoformer-diff-benchmark	HM-CRNN-clf	E004vsE006	3	0.359405	pearson_r
chromoformer-diff-benchmark	HM-CRNN-clf	E004vsE006	4	0.360462	pearson_r
chromoformer-diff-benchmark	HM-CRNN-clf	E005vsE006	1	0.386441	pearson_r
chromoformer-diff-benchmark	HM-CRNN-clf	E005vsE006	2	0.345936	pearson_r
chromoformer-diff-benchmark	HM-CRNN-clf	E005vsE006	3	0.363022	pearson_r
chromoformer-diff-benchmark	HM-CRNN-clf	E005vsE006	4	0.392191	pearson_r
chromoformer-diff-benchmark	HM-CRNN-clf	E006vsE007	1	0.356886	pearson_r
chromoformer-diff-benchmark	HM-CRNN-clf	E006vsE007	2	0.400114	pearson_r
chromoformer-diff-benchmark	HM-CRNN-clf	E006vsE007	3	0.393081	pearson_r
chromoformer-diff-benchmark	HM-CRNN-clf	E006vsE007	4	0.465975	pearson_r
chromoformer-reg-benchmark	AttentiveChrome-reg	E003	1	0.790106	pearson_r
chromoformer-reg-benchmark	AttentiveChrome-reg	E003	2	0.788539	pearson_r
chromoformer-reg-benchmark	AttentiveChrome-reg	E003	3	0.797418	pearson_r
chromoformer-reg-benchmark	AttentiveChrome-reg	E003	4	0.771	pearson_r
chromoformer-reg-benchmark	AttentiveChrome-reg	E004	1	0.786701	pearson_r
chromoformer-reg-benchmark	AttentiveChrome-reg	E004	2	0.785779	pearson_r
chromoformer-reg-benchmark	AttentiveChrome-reg	E004	3	0.805715	pearson_r
chromoformer-reg-benchmark	AttentiveChrome-reg	E004	4	0.782386	pearson_r
chromoformer-reg-benchmark	AttentiveChrome-reg	E005	1	0.777447	pearson_r
chromoformer-reg-benchmark	AttentiveChrome-reg	E005	2	0.782889	pearson_r
chromoformer-reg-benchmark	AttentiveChrome-reg	E005	3	0.799792	pearson_r
chromoformer-reg-benchmark	AttentiveChrome-reg	E005	4	0.775969	pearson_r
chromoformer-reg-benchmark	AttentiveChrome-reg	E006	1	0.721456	pearson_r
chromoformer-reg-benchmark	AttentiveChrome-reg	E006	2	0.719274	pearson_r
chromoformer-reg-benchmark	AttentiveChrome-reg	E006	3	0.735504	pearson_r
chromoformer-reg-benchmark	AttentiveChrome-reg	E006	4	0.72085	pearson_r
chromoformer-reg-benchmark	AttentiveChrome-reg	E007	1	0.800703	pearson_r
chromoformer-reg-benchmark	AttentiveChrome-reg	E007	2	0.802044	pearson_r
chromoformer-reg-benchmark	AttentiveChrome-reg	E007	3	0.809306	pearson_r
chromoformer-reg-benchmark	AttentiveChrome-reg	E007	4	0.798811	pearson_r
chromoformer-reg-benchmark	AttentiveChrome-reg	E016	1	0.812112	pearson_r
chromoformer-reg-benchmark	AttentiveChrome-reg	E016	2	0.814177	pearson_r
chromoformer-reg-benchmark	AttentiveChrome-reg	E016	3	0.813959	pearson_r
chromoformer-reg-benchmark	AttentiveChrome-reg	E016	4	0.799355	pearson_r
chromoformer-reg-benchmark	AttentiveChrome-reg	E066	1	0.730265	pearson_r
chromoformer-reg-benchmark	AttentiveChrome-reg	E066	2	0.738649	pearson_r
chromoformer-reg-benchmark	AttentiveChrome-reg	E066	3	0.739125	pearson_r
chromoformer-reg-benchmark	AttentiveChrome-reg	E066	4	0.735787	pearson_r
chromoformer-reg-benchmark	AttentiveChrome-reg	E087	1	0.737352	pearson_r
chromoformer-reg-benchmark	AttentiveChrome-reg	E087	2	0.731494	pearson_r
chromoformer-reg-benchmark	AttentiveChrome-reg	E087	3	0.747745	pearson_r
chromoformer-reg-benchmark	AttentiveChrome-reg	E087	4	0.720132	pearson_r
chromoformer-reg-benchmark	AttentiveChrome-reg	E114	1	0.8297	pearson_r
chromoformer-reg-benchmark	AttentiveChrome-reg	E114	2	0.831854	pearson_r
chromoformer-reg-benchmark	AttentiveChrome-reg	E114	3	0.826299	pearson_r
chromoformer-reg-benchmark	AttentiveChrome-reg	E114	4	0.820873	pearson_r
chromoformer-reg-benchmark	AttentiveChrome-reg	E116	1	0.833601	pearson_r
chromoformer-reg-benchmark	AttentiveChrome-reg	E116	2	0.834362	pearson_r
chromoformer-reg-benchmark	AttentiveChrome-reg	E116	3	0.823954	pearson_r
chromoformer-reg-benchmark	AttentiveChrome-reg	E116	4	0.82159	pearson_r
chromoformer-reg-benchmark	AttentiveChrome-reg	E118	1	0.818558	pearson_r
chromoformer-reg-benchmark	AttentiveChrome-reg	E118	2	0.820321	pearson_r
chromoformer-reg-benchmark	AttentiveChrome-reg	E118	3	0.810806	pearson_r
chromoformer-reg-benchmark	AttentiveChrome-reg	E118	4	0.817465	pearson_r
chromoformer-reg-benchmark	Chromoformer-reg	E003	1	0.82382	pearson_r
chromoformer-reg-benchmark	Chromoformer-reg	E003	2	0.84081	pearson_r
chromoformer-reg-benchmark	Chromoformer-reg	E003	3	0.826379	pearson_r
chromoformer-reg-benchmark	Chromoformer-reg	E003	4	0.813759	pearson_r
chromoformer-reg-benchmark	Chromoformer-reg	E004	1	0.802128	pearson_r
chromoformer-reg-benchmark	Chromoformer-reg	E004	2	0.831343	pearson_r
chromoformer-reg-benchmark	Chromoformer-reg	E004	3	0.8169	pearson_r
chromoformer-reg-benchmark	Chromoformer-reg	E004	4	0.8162	pearson_r
chromoformer-reg-benchmark	Chromoformer-reg	E005	1	0.806411	pearson_r
chromoformer-reg-benchmark	Chromoformer-reg	E005	2	0.839452	pearson_r
chromoformer-reg-benchmark	Chromoformer-reg	E005	3	0.831348	pearson_r
chromoformer-reg-benchmark	Chromoformer-reg	E005	4	0.825701	pearson_r
chromoformer-reg-benchmark	Chromoformer-reg	E006	1	0.736059	pearson_r
chromoformer-reg-benchmark	Chromoformer-reg	E006	2	0.771587	pearson_r
chromoformer-reg-benchmark	Chromoformer-reg	E006	3	0.759258	pearson_r
chromoformer-reg-benchmark	Chromoformer-reg	E006	4	0.772664	pearson_r
chromoformer-reg-benchmark	Chromoformer-reg	E007	1	0.817138	pearson_r
chromoformer-reg-benchmark	Chromoformer-reg	E007	2	0.836752	pearson_r
chromoformer-reg-benchmark	Chromoformer-reg	E007	3	0.836307	pearson_r
chromoformer-reg-benchmark	Chromoformer-reg	E007	4	0.816762	pearson_r
chromoformer-reg-benchmark	Chromoformer-reg	E016	1	0.842932	pearson_r
chromoformer-reg-benchmark	Chromoformer-reg	E016	2	0.8589	pearson_r
chromoformer-reg-benchmark	Chromoformer-reg	E016	3	0.851393	pearson_r
chromoformer-reg-benchmark	Chromoformer-reg	E016	4	0.845804	pearson_r
chromoformer-reg-benchmark	Chromoformer-reg	E066	1	0.77465	pearson_r
chromoformer-reg-benchmark	Chromoformer-reg	E066	2	0.796088	pearson_r
chromoformer-reg-benchmark	Chromoformer-reg	E066	3	0.788189	pearson_r
chromoformer-reg-benchmark	Chromoformer-reg	E066	4	0.780725	pearson_r
chromoformer-reg-benchmark	Chromoformer-reg	E087	1	0.748516	pearson_r
chromoformer-reg-benchmark	Chromoformer-reg	E087	2	0.789627	pearson_r
chromoformer-reg-benchmark	Chromoformer-reg	E087	3	0.764205	pearson_r
chromoformer-reg-benchmark	Chromoformer-reg	E087	4	0.757502	pearson_r
chromoformer-reg-benchmark	Chromoformer-reg	E114	1	0.854423	pearson_r
chromoformer-reg-benchmark	Chromoformer-reg	E114	2	0.85424	pearson_r
chromoformer-reg-benchmark	Chromoformer-reg	E114	3	0.85355	pearson_r
chromoformer-reg-benchmark	Chromoformer-reg	E114	4	0.840592	pearson_r
chromoformer-reg-benchmark	Chromoformer-reg	E116	1	0.858345	pearson_r
chromoformer-reg-benchmark	Chromoformer-reg	E116	2	0.857324	pearson_r
chromoformer-reg-benchmark	Chromoformer-reg	E116	3	0.857548	pearson_r
chromoformer-reg-benchmark	Chromoformer-reg	E116	4	0.835571	pearson_r
chromoformer-reg-benchmark	Chromoformer-reg	E118	1	0.849866	pearson_r
chromoformer-reg-benchmark	Chromoformer-reg	E118	2	0.850094	pearson_r
chromoformer-reg-benchmark	Chromoformer-reg	E118	3	0.856974	pearson_r
chromoformer-reg-benchmark	Chromoformer-reg	E118	4	0.837655	pearson_r
chromoformer-reg-benchmark	DeepChrome-reg	E003	1	0.801408	pearson_r
chromoformer-reg-benchmark	DeepChrome-reg	E003	2	0.819335	pearson_r
chromoformer-reg-benchmark	DeepChrome-reg	E003	3	0.794054	pearson_r
chromoformer-reg-benchmark	DeepChrome-reg	E003	4	0.795369	pearson_r
chromoformer-reg-benchmark	DeepChrome-reg	E004	1	0.797173	pearson_r
chromoformer-reg-benchmark	DeepChrome-reg	E004	2	0.817646	pearson_r
chromoformer-reg-benchmark	DeepChrome-reg	E004	3	0.800361	pearson_r
chromoformer-reg-benchmark	DeepChrome-reg	E004	4	0.802869	pearson_r
chromoformer-reg-benchmark	DeepChrome-reg	E005	1	0.795195	pearson_r
chromoformer-reg-benchmark	DeepChrome-reg	E005	2	0.818712	pearson_r
chromoformer-reg-benchmark	DeepChrome-reg	E005	3	0.803885	pearson_r
chromoformer-reg-benchmark	DeepChrome-reg	E005	4	0.805379	pearson_r
chromoformer-reg-benchmark	DeepChrome-reg	E006	1	0.728977	pearson_r
chromoformer-reg-benchmark	DeepChrome-reg	E006	2	0.749199	pearson_r
chromoformer-reg-benchmark	DeepChrome-reg	E006	3	0.741781	pearson_r
chromoformer-reg-benchmark	DeepChrome-reg	E006	4	0.757456	pearson_r
chromoformer-reg-benchmark	DeepChrome-reg	E007	1	0.802166	pearson_r
chromoformer-reg-benchmark	DeepChrome-reg	E007	2	0.828596	pearson_r
chromoformer-reg-benchmark	DeepChrome-reg	E007	3	0.816965	pearson_r
chromoformer-reg-benchmark	DeepChrome-reg	E007	4	0.809221	pearson_r
chromoformer-reg-benchmark	DeepChrome-reg	E016	1	0.827177	pearson_r
chromoformer-reg-benchmark	DeepChrome-reg	E016	2	0.830984	pearson_r
chromoformer-reg-benchmark	DeepChrome-reg	E016	3	0.821658	pearson_r
chromoformer-reg-benchmark	DeepChrome-reg	E016	4	0.820983	pearson_r
chromoformer-reg-benchmark	DeepChrome-reg	E066	1	0.758629	pearson_r
chromoformer-reg-benchmark	DeepChrome-reg	E066	2	0.781971	pearson_r
chromoformer-reg-benchmark	DeepChrome-reg	E066	3	0.765098	pearson_r
chromoformer-reg-benchmark	DeepChrome-reg	E066	4	0.763951	pearson_r
chromoformer-reg-benchmark	DeepChrome-reg	E087	1	0.734562	pearson_r
chromoformer-reg-benchmark	DeepChrome-reg	E087	2	0.772556	pearson_r
chromoformer-reg-benchmark	DeepChrome-reg	E087	3	0.746299	pearson_r
chromoformer-reg-benchmark	DeepChrome-reg	E087	4	0.760684	pearson_r
chromoformer-reg-benchmark	DeepChrome-reg	E114	1	0.836766	pearson_r
chromoformer-reg-benchmark	DeepChrome-reg	E114	2	0.845073	pearson_r
chromoformer-reg-benchmark	DeepChrome-reg	E114	3	0.835404	pearson_r
chromoformer-reg-benchmark	DeepChrome-reg	E114	4	0.815515	pearson_r
chromoformer-reg-benchmark	DeepChrome-reg	E116	1	0.846995	pearson_r
chromoformer-reg-benchmark	DeepChrome-reg	E116	2	0.841596	pearson_r
chromoformer-reg-benchmark	DeepChrome-reg	E116	3	0.835795	pearson_r
chromoformer-reg-benchmark	DeepChrome-reg	E116	4	0.8085	pearson_r
chromoformer-reg-benchmark	DeepChrome-reg	E118	1	0.832058	pearson_r
chromoformer-reg-benchmark	DeepChrome-reg	E118	2	0.8336	pearson_r
chromoformer-reg-benchmark	DeepChrome-reg	E118	3	0.839601	pearson_r
chromoformer-reg-benchmark	DeepChrome-reg	E118	4	0.820265	pearson_r
chromoformer-reg-benchmark	HM-CRNN-reg	E003	1	0.782807	pearson_r
chromoformer-reg-benchmark	HM-CRNN-reg	E003	2	0.806177	pearson_r
chromoformer-reg-benchmark	HM-CRNN-reg	E003	3	0.780343	pearson_r
chromoformer-reg-benchmark	HM-CRNN-reg	E003	4	0.785595	pearson_r
chromoformer-reg-benchmark	HM-CRNN-reg	E004	1	0.778952	pearson_r
chromoformer-reg-benchmark	HM-CRNN-reg	E004	2	0.807533	pearson_r
chromoformer-reg-benchmark	HM-CRNN-reg	E004	3	0.789664	pearson_r
chromoformer-reg-benchmark	HM-CRNN-reg	E004	4	0.793284	pearson_r
chromoformer-reg-benchmark	HM-CRNN-reg	E005	1	0.772773	pearson_r
chromoformer-reg-benchmark	HM-CRNN-reg	E005	2	0.801643	pearson_r
chromoformer-reg-benchmark	HM-CRNN-reg	E005	3	0.782689	pearson_r
chromoformer-reg-benchmark	HM-CRNN-reg	E005	4	0.786579	pearson_r
chromoformer-reg-benchmark	HM-CRNN-reg	E006	1	0.709103	pearson_r
chromoformer-reg-benchmark	HM-CRNN-reg	E006	2	0.745	pearson_r
chromoformer-reg-benchmark	HM-CRNN-reg	E006	3	0.724505	pearson_r
chromoformer-reg-benchmark	HM-CRNN-reg	E006	4	0.746659	pearson_r
chromoformer-reg-benchmark	HM-CRNN-reg	E007	1	0.793524	pearson_r
chromoformer-reg-benchmark	HM-CRNN-reg	E007	2	0.811196	pearson_r
chromoformer-reg-benchmark	HM-CRNN-reg	E007	3	0.799064	pearson_r
chromoformer-reg-benchmark	HM-CRNN-reg	E007	4	0.785118	pearson_r
chromoformer-reg-benchmark	HM-CRNN-reg	E016	1	0.812476	pearson_r
chromoformer-reg-benchmark	HM-CRNN-reg	E016	2	0.826403	pearson_r
chromoformer-reg-benchmark	HM-CRNN-reg	E016	3	0.813166	pearson_r
chromoformer-reg-benchmark	HM-CRNN-reg	E016	4	0.814089	pearson_r
chromoformer-reg-benchmark	HM-CRNN-reg	E066	1	0.741237	pearson_r
chromoformer-reg-benchmark	HM-CRNN-reg	E066	2	0.765467	pearson_r
chromoformer-reg-benchmark	HM-CRNN-reg	E066	3	0.757896	pearson_r
chromoformer-reg-benchmark	HM-CRNN-reg	E066	4	0.748443	pearson_r
chromoformer-reg-benchmark	HM-CRNN-reg	E087	1	0.711337	pearson_r
chromoformer-reg-benchmark	HM-CRNN-reg	E087	2	0.754212	pearson_r
chromoformer-reg-benchmark	HM-CRNN-reg	E087	3	0.727728	pearson_r
chromoformer-reg-benchmark	HM-CRNN-reg	E087	4	0.738746	pearson_r
chromoformer-reg-benchmark	HM-CRNN-reg	E114	1	0.834096	pearson_r
chromoformer-reg-benchmark	HM-CRNN-reg	E114	2	0.834657	pearson_r
chromoformer-reg-benchmark	HM-CRNN-reg	E114	3	0.824677	pearson_r
chromoformer-reg-benchmark	HM-CRNN-reg	E114	4	0.816555	pearson_r
chromoformer-reg-benchmark	HM-CRNN-reg	E116	1	0.837438	pearson_r
chromoformer-reg-benchmark	HM-CRNN-reg	E116	2	0.828022	pearson_r
chromoformer-reg-benchmark	HM-CRNN-reg	E116	3	0.830961	pearson_r
chromoformer-reg-benchmark	HM-CRNN-reg	E116	4	0.80836	pearson_r
chromoformer-reg-benchmark	HM-CRNN-reg	E118	1	0.818875	pearson_r
chromoformer-reg-benchmark	HM-CRNN-reg	E118	2	0.820364	pearson_r
chromoformer-reg-benchmark	HM-CRNN-reg	E118	3	0.828539	pearson_r
chromoformer-reg-benchmark	HM-CRNN-reg	E118	4	0.810951	pearson_r
chromoformer-reg-benchmark	AttentiveChrome-reg	E003	1	0.623408	r2
chromoformer-reg-benchmark	AttentiveChrome-reg	E003	2	0.619813	r2
chromoformer-reg-benchmark	AttentiveChrome-reg	E003	3	0.635734	r2
chromoformer-reg-benchmark	AttentiveChrome-reg	E003	4	0.585905	r2
chromoformer-reg-benchmark	AttentiveChrome-reg	E004	1	0.609367	r2
chromoformer-reg-benchmark	AttentiveChrome-reg	E004	2	0.617328	r2
chromoformer-reg-benchmark	AttentiveChrome-reg	E004	3	0.644786	r2
chromoformer-reg-benchmark	AttentiveChrome-reg	E004	4	0.603667	r2
chromoformer-reg-benchmark	AttentiveChrome-reg	E005	1	0.579472	r2
chromoformer-reg-benchmark	AttentiveChrome-reg	E005	2	0.601052	r2
chromoformer-reg-benchmark	AttentiveChrome-reg	E005	3	0.638345	r2
chromoformer-reg-benchmark	AttentiveChrome-reg	E005	4	0.593267	r2
chromoformer-reg-benchmark	AttentiveChrome-reg	E006	1	0.517613	r2
chromoformer-reg-benchmark	AttentiveChrome-reg	E006	2	0.514675	r2
chromoformer-reg-benchmark	AttentiveChrome-reg	E006	3	0.535904	r2
chromoformer-reg-benchmark	AttentiveChrome-reg	E006	4	0.519374	r2
chromoformer-reg-benchmark	AttentiveChrome-reg	E007	1	0.637911	r2
chromoformer-reg-benchmark	AttentiveChrome-reg	E007	2	0.636283	r2
chromoformer-reg-benchmark	AttentiveChrome-reg	E007	3	0.650296	r2
chromoformer-reg-benchmark	AttentiveChrome-reg	E007	4	0.632337	r2
chromoformer-reg-benchmark	AttentiveChrome-reg	E016	1	0.654595	r2
chromoformer-reg-benchmark	AttentiveChrome-reg	E016	2	0.661334	r2
chromoformer-reg-benchmark	AttentiveChrome-reg	E016	3	0.658343	r2
chromoformer-reg-benchmark	AttentiveChrome-reg	E016	4	0.638718	r2
chromoformer-reg-benchmark	AttentiveChrome-reg	E066	1	0.532638	r2
chromoformer-reg-benchmark	AttentiveChrome-reg	E066	2	0.545021	r2
chromoformer-reg-benchmark	AttentiveChrome-reg	E066	3	0.544716	r2
chromoformer-reg-benchmark	AttentiveChrome-reg	E066	4	0.526468	r2
chromoformer-reg-benchmark	AttentiveChrome-reg	E087	1	0.541783	r2
chromoformer-reg-benchmark	AttentiveChrome-reg	E087	2	0.523321	r2
chromoformer-reg-benchmark	AttentiveChrome-reg	E087	3	0.559086	r2
chromoformer-reg-benchmark	AttentiveChrome-reg	E087	4	0.514096	r2
chromoformer-reg-benchmark	AttentiveChrome-reg	E114	1	0.686743	r2
chromoformer-reg-benchmark	AttentiveChrome-reg	E114	2	0.684391	r2
chromoformer-reg-benchmark	AttentiveChrome-reg	E114	3	0.676998	r2
chromoformer-reg-benchmark	AttentiveChrome-reg	E114	4	0.661138	r2
chromoformer-reg-benchmark	AttentiveChrome-reg	E116	1	0.692944	r2
chromoformer-reg-benchmark	AttentiveChrome-reg	E116	2	0.694852	r2
chromoformer-reg-benchmark	AttentiveChrome-reg	E116	3	0.678417	r2
chromoformer-reg-benchmark	AttentiveChrome-reg	E116	4	0.6747	r2
chromoformer-reg-benchmark	AttentiveChrome-reg	E118	1	0.668973	r2
chromoformer-reg-benchmark	AttentiveChrome-reg	E118	2	0.671308	r2
chromoformer-reg-benchmark	AttentiveChrome-reg	E118	3	0.656437	r2
chromoformer-reg-benchmark	AttentiveChrome-reg	E118	4	0.663393	r2
chromoformer-reg-benchmark	Chromoformer-reg	E003	1	0.67674	r2
chromoformer-reg-benchmark	Chromoformer-reg	E003	2	0.706036	r2
chromoformer-reg-benchmark	Chromoformer-reg	E003	3	0.681776	r2
chromoformer-reg-benchmark	Chromoformer-reg	E003	4	0.659597	r2
chromoformer-reg-benchmark	Chromoformer-reg	E004	1	0.643154	r2
chromoformer-reg-benchmark	Chromoformer-reg	E004	2	0.690747	r2
chromoformer-reg-benchmark	Chromoformer-reg	E004	3	0.667227	r2
chromoformer-reg-benchmark	Chromoformer-reg	E004	4	0.651263	r2
chromoformer-reg-benchmark	Chromoformer-reg	E005	1	0.648088	r2
chromoformer-reg-benchmark	Chromoformer-reg	E005	2	0.703789	r2
chromoformer-reg-benchmark	Chromoformer-reg	E005	3	0.689665	r2
chromoformer-reg-benchmark	Chromoformer-reg	E005	4	0.669653	r2
chromoformer-reg-benchmark	Chromoformer-reg	E006	1	0.539484	r2
chromoformer-reg-benchmark	Chromoformer-reg	E006	2	0.590032	r2
chromoformer-reg-benchmark	Chromoformer-reg	E006	3	0.575955	r2
chromoformer-reg-benchmark	Chromoformer-reg	E006	4	0.596704	r2
chromoformer-reg-benchmark	Chromoformer-reg	E007	1	0.665566	r2
chromoformer-reg-benchmark	Chromoformer-reg	E007	2	0.698575	r2
chromoformer-reg-benchmark	Chromoformer-reg	E007	3	0.698409	r2
chromoformer-reg-benchmark	Chromoformer-reg	E007	4	0.644711	r2
chromoformer-reg-benchmark	Chromoformer-reg	E016	1	0.708716	r2
chromoformer-reg-benchmark	Chromoformer-reg	E016	2	0.737635	r2
chromoformer-reg-benchmark	Chromoformer-reg	E016	3	0.724845	r2
chromoformer-reg-benchmark	Chromoformer-reg	E016	4	0.71081	r2
chromoformer-reg-benchmark	Chromoformer-reg	E066	1	0.592651	r2
chromoformer-reg-benchmark	Chromoformer-reg	E066	2	0.609838	r2
chromoformer-reg-benchmark	Chromoformer-reg	E066	3	0.61961	r2
chromoformer-reg-benchmark	Chromoformer-reg	E066	4	0.594807	r2
chromoformer-reg-benchmark	Chromoformer-reg	E087	1	0.556425	r2
chromoformer-reg-benchmark	Chromoformer-reg	E087	2	0.620905	r2
chromoformer-reg-benchmark	Chromoformer-reg	E087	3	0.58302	r2
chromoformer-reg-benchmark	Chromoformer-reg	E087	4	0.573393	r2
chromoformer-reg-benchmark	Chromoformer-reg	E114	1	0.724351	r2
chromoformer-reg-benchmark	Chromoformer-reg	E114	2	0.7207	r2
chromoformer-reg-benchmark	Chromoformer-reg	E114	3	0.727763	r2
chromoformer-reg-benchmark	Chromoformer-reg	E114	4	0.704341	r2
chromoformer-reg-benchmark	Chromoformer-reg	E116	1	0.73336	r2
chromoformer-reg-benchmark	Chromoformer-reg	E116	2	0.734848	r2
chromoformer-reg-benchmark	Chromoformer-reg	E116	3	0.733954	r2
chromoformer-reg-benchmark	Chromoformer-reg	E116	4	0.695693	r2
chromoformer-reg-benchmark	Chromoformer-reg	E118	1	0.722202	r2
chromoformer-reg-benchmark	Chromoformer-reg	E118	2	0.719035	r2
chromoformer-reg-benchmark	Chromoformer-reg	E118	3	0.73138	r2
chromoformer-reg-benchmark	Chromoformer-reg	E118	4	0.685218	r2
chromoformer-reg-benchmark	DeepChrome-reg	E003	1	0.595265	r2
chromoformer-reg-benchmark	DeepChrome-reg	E003	2	0.666785	r2
chromoformer-reg-benchmark	DeepChrome-reg	E003	3	0.616178	r2
chromoformer-reg-benchmark	DeepChrome-reg	E003	4	0.616495	r2
chromoformer-reg-benchmark	DeepChrome-reg	E004	1	0.621631	r2
chromoformer-reg-benchmark	DeepChrome-reg	E004	2	0.660426	r2
chromoformer-reg-benchmark	DeepChrome-reg	E004	3	0.58415	r2
chromoformer-reg-benchmark	DeepChrome-reg	E004	4	0.590433	r2
chromoformer-reg-benchmark	DeepChrome-reg	E005	1	0.623219	r2
chromoformer-reg-benchmark	DeepChrome-reg	E005	2	0.669555	r2
chromoformer-reg-benchmark	DeepChrome-reg	E005	3	0.64579	r2
chromoformer-reg-benchmark	DeepChrome-reg	E005	4	0.612777	r2
chromoformer-reg-benchmark	DeepChrome-reg	E006	1	0.527899	r2
chromoformer-reg-benchmark	DeepChrome-reg	E006	2	0.560669	r2
chromoformer-reg-benchmark	DeepChrome-reg	E006	3	0.529183	r2
chromoformer-reg-benchmark	DeepChrome-reg	E006	4	0.573602	r2
chromoformer-reg-benchmark	DeepChrome-reg	E007	1	0.635625	r2
chromoformer-reg-benchmark	DeepChrome-reg	E007	2	0.682063	r2
chromoformer-reg-benchmark	DeepChrome-reg	E007	3	0.664996	r2
chromoformer-reg-benchmark	DeepChrome-reg	E007	4	0.635971	r2
chromoformer-reg-benchmark	DeepChrome-reg	E016	1	0.670513	r2
chromoformer-reg-benchmark	DeepChrome-reg	E016	2	0.685597	r2
chromoformer-reg-benchmark	DeepChrome-reg	E016	3	0.650813	r2
chromoformer-reg-benchmark	DeepChrome-reg	E016	4	0.62844	r2
chromoformer-reg-benchmark	DeepChrome-reg	E066	1	0.570495	r2
chromoformer-reg-benchmark	DeepChrome-reg	E066	2	0.591062	r2
chromoformer-reg-benchmark	DeepChrome-reg	E066	3	0.557605	r2
chromoformer-reg-benchmark	DeepChrome-reg	E066	4	0.567907	r2
chromoformer-reg-benchmark	DeepChrome-reg	E087	1	0.52772	r2
chromoformer-reg-benchmark	DeepChrome-reg	E087	2	0.589553	r2
chromoformer-reg-benchmark	DeepChrome-reg	E087	3	0.552442	r2
chromoformer-reg-benchmark	DeepChrome-reg	E087	4	0.572454	r2
chromoformer-reg-benchmark	DeepChrome-reg	E114	1	0.700108	r2
chromoformer-reg-benchmark	DeepChrome-reg	E114	2	0.707634	r2
chromoformer-reg-benchmark	DeepChrome-reg	E114	3	0.688455	r2
chromoformer-reg-benchmark	DeepChrome-reg	E114	4	0.662781	r2
chromoformer-reg-benchmark	DeepChrome-reg	E116	1	0.704626	r2
chromoformer-reg-benchmark	DeepChrome-reg	E116	2	0.707351	r2
chromoformer-reg-benchmark	DeepChrome-reg	E116	3	0.649526	r2
chromoformer-reg-benchmark	DeepChrome-reg	E116	4	0.642239	r2
chromoformer-reg-benchmark	DeepChrome-reg	E118	1	0.63965	r2
chromoformer-reg-benchmark	DeepChrome-reg	E118	2	0.662972	r2
chromoformer-reg-benchmark	DeepChrome-reg	E118	3	0.670275	r2
chromoformer-reg-benchmark	DeepChrome-reg	E118	4	0.65717	r2
chromoformer-reg-benchmark	HM-CRNN-reg	E003	1	0.609575	r2
chromoformer-reg-benchmark	HM-CRNN-reg	E003	2	0.648316	r2
chromoformer-reg-benchmark	HM-CRNN-reg	E003	3	0.60483	r2
chromoformer-reg-benchmark	HM-CRNN-reg	E003	4	0.607344	r2
chromoformer-reg-benchmark	HM-CRNN-reg	E004	1	0.599259	r2
chromoformer-reg-benchmark	HM-CRNN-reg	E004	2	0.651282	r2
chromoformer-reg-benchmark	HM-CRNN-reg	E004	3	0.611693	r2
chromoformer-reg-benchmark	HM-CRNN-reg	E004	4	0.624614	r2
chromoformer-reg-benchmark	HM-CRNN-reg	E005	1	0.585123	r2
chromoformer-reg-benchmark	HM-CRNN-reg	E005	2	0.638158	r2
chromoformer-reg-benchmark	HM-CRNN-reg	E005	3	0.609972	r2
chromoformer-reg-benchmark	HM-CRNN-reg	E005	4	0.616874	r2
chromoformer-reg-benchmark	HM-CRNN-reg	E006	1	0.463251	r2
chromoformer-reg-benchmark	HM-CRNN-reg	E006	2	0.554816	r2
chromoformer-reg-benchmark	HM-CRNN-reg	E006	3	0.522884	r2
chromoformer-reg-benchmark	HM-CRNN-reg	E006	4	0.55703	r2
chromoformer-reg-benchmark	HM-CRNN-reg	E007	1	0.614348	r2
chromoformer-reg-benchmark	HM-CRNN-reg	E007	2	0.657569	r2
chromoformer-reg-benchmark	HM-CRNN-reg	E007	3	0.631142	r2
chromoformer-reg-benchmark	HM-CRNN-reg	E007	4	0.604248	r2
chromoformer-reg-benchmark	HM-CRNN-reg	E016	1	0.659726	r2
chromoformer-reg-benchmark	HM-CRNN-reg	E016	2	0.678263	r2
chromoformer-reg-benchmark	HM-CRNN-reg	E016	3	0.649858	r2
chromoformer-reg-benchmark	HM-CRNN-reg	E016	4	0.660516	r2
chromoformer-reg-benchmark	HM-CRNN-reg	E066	1	0.526146	r2
chromoformer-reg-benchmark	HM-CRNN-reg	E066	2	0.580891	r2
chromoformer-reg-benchmark	HM-CRNN-reg	E066	3	0.573374	r2
chromoformer-reg-benchmark	HM-CRNN-reg	E066	4	0.556866	r2
chromoformer-reg-benchmark	HM-CRNN-reg	E087	1	0.497225	r2
chromoformer-reg-benchmark	HM-CRNN-reg	E087	2	0.567097	r2
chromoformer-reg-benchmark	HM-CRNN-reg	E087	3	0.523316	r2
chromoformer-reg-benchmark	HM-CRNN-reg	E087	4	0.539825	r2
chromoformer-reg-benchmark	HM-CRNN-reg	E114	1	0.67285	r2
chromoformer-reg-benchmark	HM-CRNN-reg	E114	2	0.695305	r2
chromoformer-reg-benchmark	HM-CRNN-reg	E114	3	0.671878	r2
chromoformer-reg-benchmark	HM-CRNN-reg	E114	4	0.664239	r2
chromoformer-reg-benchmark	HM-CRNN-reg	E116	1	0.67967	r2
chromoformer-reg-benchmark	HM-CRNN-reg	E116	2	0.673994	r2
chromoformer-reg-benchmark	HM-CRNN-reg	E116	3	0.688404	r2
chromoformer-reg-benchmark	HM-CRNN-reg	E116	4	0.652784	r2
chromoformer-reg-benchmark	HM-CRNN-reg	E118	1	0.670371	r2
chromoformer-reg-benchmark	HM-CRNN-reg	E118	2	0.657059	r2
chromoformer-reg-benchmark	HM-CRNN-reg	E118	3	0.685921	r2
chromoformer-reg-benchmark	HM-CRNN-reg	E118	4	0.631961	r2

## Sheet: Figure 3 Window size benchmark
experiment	model	eid	fold	window_size	score	score_type
window-size-benchmark	AttentiveChrome-clf	E003	1	2000	90.6936	auc
window-size-benchmark	AttentiveChrome-clf	E003	2	2000	90.6567	auc
window-size-benchmark	AttentiveChrome-clf	E003	3	2000	91.1799	auc
window-size-benchmark	AttentiveChrome-clf	E003	4	2000	90.0032	auc
window-size-benchmark	AttentiveChrome-clf	E003	1	4000	91.412	auc
window-size-benchmark	AttentiveChrome-clf	E003	2	4000	91.4942	auc
window-size-benchmark	AttentiveChrome-clf	E003	3	4000	91.4829	auc
window-size-benchmark	AttentiveChrome-clf	E003	4	4000	89.9361	auc
window-size-benchmark	AttentiveChrome-clf	E003	1	10000	91.9292	auc
window-size-benchmark	AttentiveChrome-clf	E003	2	10000	91.6565	auc
window-size-benchmark	AttentiveChrome-clf	E003	3	10000	91.8873	auc
window-size-benchmark	AttentiveChrome-clf	E003	4	10000	90.3218	auc
window-size-benchmark	AttentiveChrome-clf	E003	1	20000	91.3637	auc
window-size-benchmark	AttentiveChrome-clf	E003	2	20000	90.8574	auc
window-size-benchmark	AttentiveChrome-clf	E003	3	20000	91.5011	auc
window-size-benchmark	AttentiveChrome-clf	E003	4	20000	90.2515	auc
window-size-benchmark	AttentiveChrome-clf	E003	1	40000	89.1012	auc
window-size-benchmark	AttentiveChrome-clf	E003	2	40000	89.2013	auc
window-size-benchmark	AttentiveChrome-clf	E003	3	40000	89.6269	auc
window-size-benchmark	AttentiveChrome-clf	E003	4	40000	89.0374	auc
window-size-benchmark	Chromoformer-clf	E003	1	2000	91.2475	auc
window-size-benchmark	Chromoformer-clf	E003	2	2000	93.0218	auc
window-size-benchmark	Chromoformer-clf	E003	3	2000	91.4553	auc
window-size-benchmark	Chromoformer-clf	E003	4	2000	91.4228	auc
window-size-benchmark	Chromoformer-clf	E003	1	4000	92.6117	auc
window-size-benchmark	Chromoformer-clf	E003	2	4000	93.8544	auc
window-size-benchmark	Chromoformer-clf	E003	3	4000	92.3162	auc
window-size-benchmark	Chromoformer-clf	E003	4	4000	92.4339	auc
window-size-benchmark	Chromoformer-clf	E003	1	10000	93.0559	auc
window-size-benchmark	Chromoformer-clf	E003	2	10000	94.1863	auc
window-size-benchmark	Chromoformer-clf	E003	3	10000	92.9054	auc
window-size-benchmark	Chromoformer-clf	E003	4	10000	92.9724	auc
window-size-benchmark	Chromoformer-clf	E003	1	20000	93.4622	auc
window-size-benchmark	Chromoformer-clf	E003	2	20000	94.5083	auc
window-size-benchmark	Chromoformer-clf	E003	3	20000	93.2863	auc
window-size-benchmark	Chromoformer-clf	E003	4	20000	92.9226	auc
window-size-benchmark	Chromoformer-clf	E003	1	40000	93.5017	auc
window-size-benchmark	Chromoformer-clf	E003	2	40000	94.5937	auc
window-size-benchmark	Chromoformer-clf	E003	3	40000	93.3986	auc
window-size-benchmark	Chromoformer-clf	E003	4	40000	92.968	auc
window-size-benchmark	DeepChrome-clf	E003	1	2000	89.7362	auc
window-size-benchmark	DeepChrome-clf	E003	2	2000	91.4476	auc
window-size-benchmark	DeepChrome-clf	E003	3	2000	90.068	auc
window-size-benchmark	DeepChrome-clf	E003	4	2000	90.0015	auc
window-size-benchmark	DeepChrome-clf	E003	1	4000	90.708	auc
window-size-benchmark	DeepChrome-clf	E003	2	4000	91.9704	auc
window-size-benchmark	DeepChrome-clf	E003	3	4000	90.9218	auc
window-size-benchmark	DeepChrome-clf	E003	4	4000	90.7708	auc
window-size-benchmark	DeepChrome-clf	E003	1	10000	91.5649	auc
window-size-benchmark	DeepChrome-clf	E003	2	10000	92.8112	auc
window-size-benchmark	DeepChrome-clf	E003	3	10000	91.6602	auc
window-size-benchmark	DeepChrome-clf	E003	4	10000	91.7494	auc
window-size-benchmark	DeepChrome-clf	E003	1	20000	91.3554	auc
window-size-benchmark	DeepChrome-clf	E003	2	20000	92.7714	auc
window-size-benchmark	DeepChrome-clf	E003	3	20000	91.6596	auc
window-size-benchmark	DeepChrome-clf	E003	4	20000	91.5091	auc
window-size-benchmark	DeepChrome-clf	E003	1	40000	91.406	auc
window-size-benchmark	DeepChrome-clf	E003	2	40000	92.5125	auc
window-size-benchmark	DeepChrome-clf	E003	3	40000	90.8686	auc
window-size-benchmark	DeepChrome-clf	E003	4	40000	91.1172	auc
window-size-benchmark	HM-CRNN-clf	E003	1	2000	90.9888	auc
window-size-benchmark	HM-CRNN-clf	E003	2	2000	91.5402	auc
window-size-benchmark	HM-CRNN-clf	E003	3	2000	90.4843	auc
window-size-benchmark	HM-CRNN-clf	E003	4	2000	89.0621	auc
window-size-benchmark	HM-CRNN-clf	E003	1	4000	91.966	auc
window-size-benchmark	HM-CRNN-clf	E003	2	4000	91.9881	auc
window-size-benchmark	HM-CRNN-clf	E003	3	4000	91.4628	auc
window-size-benchmark	HM-CRNN-clf	E003	4	4000	90.0759	auc
window-size-benchmark	HM-CRNN-clf	E003	1	10000	92.7359	auc
window-size-benchmark	HM-CRNN-clf	E003	2	10000	92.7014	auc
window-size-benchmark	HM-CRNN-clf	E003	3	10000	92.0053	auc
window-size-benchmark	HM-CRNN-clf	E003	4	10000	90.8219	auc
window-size-benchmark	HM-CRNN-clf	E003	1	20000	92.9931	auc
window-size-benchmark	HM-CRNN-clf	E003	2	20000	92.8932	auc
window-size-benchmark	HM-CRNN-clf	E003	3	20000	92.0685	auc
window-size-benchmark	HM-CRNN-clf	E003	4	20000	90.9717	auc
window-size-benchmark	HM-CRNN-clf	E003	1	40000	92.5546	auc
window-size-benchmark	HM-CRNN-clf	E003	2	40000	92.1709	auc
window-size-benchmark	HM-CRNN-clf	E003	3	40000	91.2603	auc
window-size-benchmark	HM-CRNN-clf	E003	4	40000	90.6281	auc
window-size-benchmark	AttentiveChrome-clf	E004	1	2000	91.1771	auc
window-size-benchmark	AttentiveChrome-clf	E004	2	2000	91.3951	auc
window-size-benchmark	AttentiveChrome-clf	E004	3	2000	92.1379	auc
window-size-benchmark	AttentiveChrome-clf	E004	4	2000	90.8509	auc
window-size-benchmark	AttentiveChrome-clf	E004	1	4000	91.2884	auc
window-size-benchmark	AttentiveChrome-clf	E004	2	4000	91.5165	auc
window-size-benchmark	AttentiveChrome-clf	E004	3	4000	92.3193	auc
window-size-benchmark	AttentiveChrome-clf	E004	4	4000	91.4237	auc
window-size-benchmark	AttentiveChrome-clf	E004	1	10000	91.4232	auc
window-size-benchmark	AttentiveChrome-clf	E004	2	10000	91.285	auc
window-size-benchmark	AttentiveChrome-clf	E004	3	10000	92.5446	auc
window-size-benchmark	AttentiveChrome-clf	E004	4	10000	91.3882	auc
window-size-benchmark	AttentiveChrome-clf	E004	1	20000	90.2045	auc
window-size-benchmark	AttentiveChrome-clf	E004	2	20000	90.1431	auc
window-size-benchmark	AttentiveChrome-clf	E004	3	20000	91.5815	auc
window-size-benchmark	AttentiveChrome-clf	E004	4	20000	90.9593	auc
window-size-benchmark	AttentiveChrome-clf	E004	1	40000	88.3739	auc
window-size-benchmark	AttentiveChrome-clf	E004	2	40000	87.6553	auc
window-size-benchmark	AttentiveChrome-clf	E004	3	40000	89.4132	auc
window-size-benchmark	AttentiveChrome-clf	E004	4	40000	88.9654	auc
window-size-benchmark	Chromoformer-clf	E004	1	2000	91.8797	auc
window-size-benchmark	Chromoformer-clf	E004	2	2000	93.6159	auc
window-size-benchmark	Chromoformer-clf	E004	3	2000	92.4727	auc
window-size-benchmark	Chromoformer-clf	E004	4	2000	91.9641	auc
window-size-benchmark	Chromoformer-clf	E004	1	4000	92.2574	auc
window-size-benchmark	Chromoformer-clf	E004	2	4000	94.1722	auc
window-size-benchmark	Chromoformer-clf	E004	3	4000	92.8554	auc
window-size-benchmark	Chromoformer-clf	E004	4	4000	92.3414	auc
window-size-benchmark	Chromoformer-clf	E004	1	10000	92.3858	auc
window-size-benchmark	Chromoformer-clf	E004	2	10000	94.2879	auc
window-size-benchmark	Chromoformer-clf	E004	3	10000	93.1323	auc
window-size-benchmark	Chromoformer-clf	E004	4	10000	92.6117	auc
window-size-benchmark	Chromoformer-clf	E004	1	20000	92.5206	auc
window-size-benchmark	Chromoformer-clf	E004	2	20000	94.2703	auc
window-size-benchmark	Chromoformer-clf	E004	3	20000	93.1641	auc
window-size-benchmark	Chromoformer-clf	E004	4	20000	92.4905	auc
window-size-benchmark	Chromoformer-clf	E004	1	40000	92.4244	auc
window-size-benchmark	Chromoformer-clf	E004	2	40000	94.2602	auc
window-size-benchmark	Chromoformer-clf	E004	3	40000	93.1007	auc
window-size-benchmark	Chromoformer-clf	E004	4	40000	92.5052	auc
window-size-benchmark	DeepChrome-clf	E004	1	2000	91.1001	auc
window-size-benchmark	DeepChrome-clf	E004	2	2000	92.6424	auc
window-size-benchmark	DeepChrome-clf	E004	3	2000	91.3447	auc
window-size-benchmark	DeepChrome-clf	E004	4	2000	91.4273	auc
window-size-benchmark	DeepChrome-clf	E004	1	4000	91.5202	auc
window-size-benchmark	DeepChrome-clf	E004	2	4000	92.8752	auc
window-size-benchmark	DeepChrome-clf	E004	3	4000	91.9877	auc
window-size-benchmark	DeepChrome-clf	E004	4	4000	91.7238	auc
window-size-benchmark	DeepChrome-clf	E004	1	10000	91.6732	auc
window-size-benchmark	DeepChrome-clf	E004	2	10000	93.1396	auc
window-size-benchmark	DeepChrome-clf	E004	3	10000	92.2551	auc
window-size-benchmark	DeepChrome-clf	E004	4	10000	92.1048	auc
window-size-benchmark	DeepChrome-clf	E004	1	20000	91.6423	auc
window-size-benchmark	DeepChrome-clf	E004	2	20000	93.1766	auc
window-size-benchmark	DeepChrome-clf	E004	3	20000	92.4076	auc
window-size-benchmark	DeepChrome-clf	E004	4	20000	91.8067	auc
window-size-benchmark	DeepChrome-clf	E004	1	40000	91.3668	auc
window-size-benchmark	DeepChrome-clf	E004	2	40000	92.9918	auc
window-size-benchmark	DeepChrome-clf	E004	3	40000	91.5969	auc
window-size-benchmark	DeepChrome-clf	E004	4	40000	91.1257	auc
window-size-benchmark	HM-CRNN-clf	E004	1	2000	92.3041	auc
window-size-benchmark	HM-CRNN-clf	E004	2	2000	91.9608	auc
window-size-benchmark	HM-CRNN-clf	E004	3	2000	92.1939	auc
window-size-benchmark	HM-CRNN-clf	E004	4	2000	91.0257	auc
window-size-benchmark	HM-CRNN-clf	E004	1	4000	92.0513	auc
window-size-benchmark	HM-CRNN-clf	E004	2	4000	91.9713	auc
window-size-benchmark	HM-CRNN-clf	E004	3	4000	92.0472	auc
window-size-benchmark	HM-CRNN-clf	E004	4	4000	91.4405	auc
window-size-benchmark	HM-CRNN-clf	E004	1	10000	92.3003	auc
window-size-benchmark	HM-CRNN-clf	E004	2	10000	92.3121	auc
window-size-benchmark	HM-CRNN-clf	E004	3	10000	92.3981	auc
window-size-benchmark	HM-CRNN-clf	E004	4	10000	91.3872	auc
window-size-benchmark	HM-CRNN-clf	E004	1	20000	92.2322	auc
window-size-benchmark	HM-CRNN-clf	E004	2	20000	92.3595	auc
window-size-benchmark	HM-CRNN-clf	E004	3	20000	92.2627	auc
window-size-benchmark	HM-CRNN-clf	E004	4	20000	91.3675	auc
window-size-benchmark	HM-CRNN-clf	E004	1	40000	91.4601	auc
window-size-benchmark	HM-CRNN-clf	E004	2	40000	91.5281	auc
window-size-benchmark	HM-CRNN-clf	E004	3	40000	92.5925	auc
window-size-benchmark	HM-CRNN-clf	E004	4	40000	91.497	auc
window-size-benchmark	AttentiveChrome-clf	E005	1	2000	91.6373	auc
window-size-benchmark	AttentiveChrome-clf	E005	2	2000	91.9341	auc
window-size-benchmark	AttentiveChrome-clf	E005	3	2000	91.835	auc
window-size-benchmark	AttentiveChrome-clf	E005	4	2000	91.1965	auc
window-size-benchmark	AttentiveChrome-clf	E005	1	4000	91.9083	auc
window-size-benchmark	AttentiveChrome-clf	E005	2	4000	92.1807	auc
window-size-benchmark	AttentiveChrome-clf	E005	3	4000	92.3086	auc
window-size-benchmark	AttentiveChrome-clf	E005	4	4000	91.7084	auc
window-size-benchmark	AttentiveChrome-clf	E005	1	10000	92.5324	auc
window-size-benchmark	AttentiveChrome-clf	E005	2	10000	92.4481	auc
window-size-benchmark	AttentiveChrome-clf	E005	3	10000	92.3296	auc
window-size-benchmark	AttentiveChrome-clf	E005	4	10000	91.7161	auc
window-size-benchmark	AttentiveChrome-clf	E005	1	20000	91.8867	auc
window-size-benchmark	AttentiveChrome-clf	E005	2	20000	91.4219	auc
window-size-benchmark	AttentiveChrome-clf	E005	3	20000	91.6408	auc
window-size-benchmark	AttentiveChrome-clf	E005	4	20000	91.5714	auc
window-size-benchmark	AttentiveChrome-clf	E005	1	40000	90.1941	auc
window-size-benchmark	AttentiveChrome-clf	E005	2	40000	89.9787	auc
window-size-benchmark	AttentiveChrome-clf	E005	3	40000	89.8038	auc
window-size-benchmark	AttentiveChrome-clf	E005	4	40000	89.6518	auc
window-size-benchmark	Chromoformer-clf	E005	1	2000	91.7788	auc
window-size-benchmark	Chromoformer-clf	E005	2	2000	93.5335	auc
window-size-benchmark	Chromoformer-clf	E005	3	2000	92.6119	auc
window-size-benchmark	Chromoformer-clf	E005	4	2000	92.5695	auc
window-size-benchmark	Chromoformer-clf	E005	1	4000	92.9438	auc
window-size-benchmark	Chromoformer-clf	E005	2	4000	94.1834	auc
window-size-benchmark	Chromoformer-clf	E005	3	4000	93.2874	auc
window-size-benchmark	Chromoformer-clf	E005	4	4000	93.4891	auc
window-size-benchmark	Chromoformer-clf	E005	1	10000	93.1766	auc
window-size-benchmark	Chromoformer-clf	E005	2	10000	94.6221	auc
window-size-benchmark	Chromoformer-clf	E005	3	10000	93.9305	auc
window-size-benchmark	Chromoformer-clf	E005	4	10000	94.0176	auc
window-size-benchmark	Chromoformer-clf	E005	1	20000	93.5088	auc
window-size-benchmark	Chromoformer-clf	E005	2	20000	94.9228	auc
window-size-benchmark	Chromoformer-clf	E005	3	20000	94.1099	auc
window-size-benchmark	Chromoformer-clf	E005	4	20000	94.0903	auc
window-size-benchmark	Chromoformer-clf	E005	1	40000	93.5124	auc
window-size-benchmark	Chromoformer-clf	E005	2	40000	94.9431	auc
window-size-benchmark	Chromoformer-clf	E005	3	40000	94.088	auc
window-size-benchmark	Chromoformer-clf	E005	4	40000	94.2226	auc
window-size-benchmark	DeepChrome-clf	E005	1	2000	91.0134	auc
window-size-benchmark	DeepChrome-clf	E005	2	2000	91.815	auc
window-size-benchmark	DeepChrome-clf	E005	3	2000	91.1605	auc
window-size-benchmark	DeepChrome-clf	E005	4	2000	91.7079	auc
window-size-benchmark	DeepChrome-clf	E005	1	4000	91.6643	auc
window-size-benchmark	DeepChrome-clf	E005	2	4000	92.6745	auc
window-size-benchmark	DeepChrome-clf	E005	3	4000	91.6954	auc
window-size-benchmark	DeepChrome-clf	E005	4	4000	92.499	auc
window-size-benchmark	DeepChrome-clf	E005	1	10000	92.3519	auc
window-size-benchmark	DeepChrome-clf	E005	2	10000	93.4712	auc
window-size-benchmark	DeepChrome-clf	E005	3	10000	93.0414	auc
window-size-benchmark	DeepChrome-clf	E005	4	10000	93.1244	auc
window-size-benchmark	DeepChrome-clf	E005	1	20000	91.9405	auc
window-size-benchmark	DeepChrome-clf	E005	2	20000	93.1362	auc
window-size-benchmark	DeepChrome-clf	E005	3	20000	92.7855	auc
window-size-benchmark	DeepChrome-clf	E005	4	20000	92.6213	auc
window-size-benchmark	DeepChrome-clf	E005	1	40000	91.4757	auc
window-size-benchmark	DeepChrome-clf	E005	2	40000	92.5036	auc
window-size-benchmark	DeepChrome-clf	E005	3	40000	92.2092	auc
window-size-benchmark	DeepChrome-clf	E005	4	40000	92.0874	auc
window-size-benchmark	HM-CRNN-clf	E005	1	2000	92.5708	auc
window-size-benchmark	HM-CRNN-clf	E005	2	2000	92.4038	auc
window-size-benchmark	HM-CRNN-clf	E005	3	2000	90.9802	auc
window-size-benchmark	HM-CRNN-clf	E005	4	2000	90.1643	auc
window-size-benchmark	HM-CRNN-clf	E005	1	4000	92.6316	auc
window-size-benchmark	HM-CRNN-clf	E005	2	4000	92.8728	auc
window-size-benchmark	HM-CRNN-clf	E005	3	4000	91.6206	auc
window-size-benchmark	HM-CRNN-clf	E005	4	4000	90.963	auc
window-size-benchmark	HM-CRNN-clf	E005	1	10000	93.4275	auc
window-size-benchmark	HM-CRNN-clf	E005	2	10000	93.4487	auc
window-size-benchmark	HM-CRNN-clf	E005	3	10000	92.3981	auc
window-size-benchmark	HM-CRNN-clf	E005	4	10000	91.941	auc
window-size-benchmark	HM-CRNN-clf	E005	1	20000	93.4118	auc
window-size-benchmark	HM-CRNN-clf	E005	2	20000	93.6021	auc
window-size-benchmark	HM-CRNN-clf	E005	3	20000	92.4428	auc
window-size-benchmark	HM-CRNN-clf	E005	4	20000	92.2156	auc
window-size-benchmark	HM-CRNN-clf	E005	1	40000	92.5052	auc
window-size-benchmark	HM-CRNN-clf	E005	2	40000	93.0819	auc
window-size-benchmark	HM-CRNN-clf	E005	3	40000	92.2652	auc
window-size-benchmark	HM-CRNN-clf	E005	4	40000	91.4759	auc
window-size-benchmark	AttentiveChrome-clf	E006	1	2000	90.5624	auc
window-size-benchmark	AttentiveChrome-clf	E006	2	2000	90.2888	auc
window-size-benchmark	AttentiveChrome-clf	E006	3	2000	90.2206	auc
window-size-benchmark	AttentiveChrome-clf	E006	4	2000	89.5061	auc
window-size-benchmark	AttentiveChrome-clf	E006	1	4000	90.5928	auc
window-size-benchmark	AttentiveChrome-clf	E006	2	4000	90.4059	auc
window-size-benchmark	AttentiveChrome-clf	E006	3	4000	90.4733	auc
window-size-benchmark	AttentiveChrome-clf	E006	4	4000	89.5528	auc
window-size-benchmark	AttentiveChrome-clf	E006	1	10000	90.7812	auc
window-size-benchmark	AttentiveChrome-clf	E006	2	10000	90.3804	auc
window-size-benchmark	AttentiveChrome-clf	E006	3	10000	90.5468	auc
window-size-benchmark	AttentiveChrome-clf	E006	4	10000	89.1173	auc
window-size-benchmark	AttentiveChrome-clf	E006	1	20000	89.7229	auc
window-size-benchmark	AttentiveChrome-clf	E006	2	20000	89.5315	auc
window-size-benchmark	AttentiveChrome-clf	E006	3	20000	89.7269	auc
window-size-benchmark	AttentiveChrome-clf	E006	4	20000	88.6102	auc
window-size-benchmark	AttentiveChrome-clf	E006	1	40000	86.2759	auc
window-size-benchmark	AttentiveChrome-clf	E006	2	40000	87.8253	auc
window-size-benchmark	AttentiveChrome-clf	E006	3	40000	88.1849	auc
window-size-benchmark	AttentiveChrome-clf	E006	4	40000	86.6621	auc
window-size-benchmark	Chromoformer-clf	E006	1	2000	90.6087	auc
window-size-benchmark	Chromoformer-clf	E006	2	2000	92.0122	auc
window-size-benchmark	Chromoformer-clf	E006	3	2000	90.7158	auc
window-size-benchmark	Chromoformer-clf	E006	4	2000	91.0882	auc
window-size-benchmark	Chromoformer-clf	E006	1	4000	91.215	auc
window-size-benchmark	Chromoformer-clf	E006	2	4000	92.4332	auc
window-size-benchmark	Chromoformer-clf	E006	3	4000	91.0938	auc
window-size-benchmark	Chromoformer-clf	E006	4	4000	91.674	auc
window-size-benchmark	Chromoformer-clf	E006	1	10000	91.4224	auc
window-size-benchmark	Chromoformer-clf	E006	2	10000	92.6284	auc
window-size-benchmark	Chromoformer-clf	E006	3	10000	91.4089	auc
window-size-benchmark	Chromoformer-clf	E006	4	10000	92.1671	auc
window-size-benchmark	Chromoformer-clf	E006	1	20000	91.8316	auc
window-size-benchmark	Chromoformer-clf	E006	2	20000	93.0482	auc
window-size-benchmark	Chromoformer-clf	E006	3	20000	91.6229	auc
window-size-benchmark	Chromoformer-clf	E006	4	20000	92.0082	auc
window-size-benchmark	Chromoformer-clf	E006	1	40000	91.7832	auc
window-size-benchmark	Chromoformer-clf	E006	2	40000	93.0045	auc
window-size-benchmark	Chromoformer-clf	E006	3	40000	91.6258	auc
window-size-benchmark	Chromoformer-clf	E006	4	40000	92.0988	auc
window-size-benchmark	DeepChrome-clf	E006	1	2000	89.6835	auc
window-size-benchmark	DeepChrome-clf	E006	2	2000	90.7733	auc
window-size-benchmark	DeepChrome-clf	E006	3	2000	89.8452	auc
window-size-benchmark	DeepChrome-clf	E006	4	2000	90.1123	auc
window-size-benchmark	DeepChrome-clf	E006	1	4000	90.3014	auc
window-size-benchmark	DeepChrome-clf	E006	2	4000	91.256	auc
window-size-benchmark	DeepChrome-clf	E006	3	4000	90.3046	auc
window-size-benchmark	DeepChrome-clf	E006	4	4000	90.8659	auc
window-size-benchmark	DeepChrome-clf	E006	1	10000	90.9367	auc
window-size-benchmark	DeepChrome-clf	E006	2	10000	91.6063	auc
window-size-benchmark	DeepChrome-clf	E006	3	10000	90.1481	auc
window-size-benchmark	DeepChrome-clf	E006	4	10000	91.4816	auc
window-size-benchmark	DeepChrome-clf	E006	1	20000	90.4034	auc
window-size-benchmark	DeepChrome-clf	E006	2	20000	90.9981	auc
window-size-benchmark	DeepChrome-clf	E006	3	20000	89.8386	auc
window-size-benchmark	DeepChrome-clf	E006	4	20000	90.4562	auc
window-size-benchmark	DeepChrome-clf	E006	1	40000	89.6723	auc
window-size-benchmark	DeepChrome-clf	E006	2	40000	90.3533	auc
window-size-benchmark	DeepChrome-clf	E006	3	40000	89.3561	auc
window-size-benchmark	DeepChrome-clf	E006	4	40000	89.579	auc
window-size-benchmark	HM-CRNN-clf	E006	1	2000	91.4346	auc
window-size-benchmark	HM-CRNN-clf	E006	2	2000	91.2696	auc
window-size-benchmark	HM-CRNN-clf	E006	3	2000	89.7069	auc
window-size-benchmark	HM-CRNN-clf	E006	4	2000	89.2745	auc
window-size-benchmark	HM-CRNN-clf	E006	1	4000	91.5806	auc
window-size-benchmark	HM-CRNN-clf	E006	2	4000	91.6843	auc
window-size-benchmark	HM-CRNN-clf	E006	3	4000	89.6933	auc
window-size-benchmark	HM-CRNN-clf	E006	4	4000	89.3869	auc
window-size-benchmark	HM-CRNN-clf	E006	1	10000	91.472	auc
window-size-benchmark	HM-CRNN-clf	E006	2	10000	91.6119	auc
window-size-benchmark	HM-CRNN-clf	E006	3	10000	90.6888	auc
window-size-benchmark	HM-CRNN-clf	E006	4	10000	89.3659	auc
window-size-benchmark	HM-CRNN-clf	E006	1	20000	91.7742	auc
window-size-benchmark	HM-CRNN-clf	E006	2	20000	91.7983	auc
window-size-benchmark	HM-CRNN-clf	E006	3	20000	90.8019	auc
window-size-benchmark	HM-CRNN-clf	E006	4	20000	90.0169	auc
window-size-benchmark	HM-CRNN-clf	E006	1	40000	90.6103	auc
window-size-benchmark	HM-CRNN-clf	E006	2	40000	90.4824	auc
window-size-benchmark	HM-CRNN-clf	E006	3	40000	90.0063	auc
window-size-benchmark	HM-CRNN-clf	E006	4	40000	89.4917	auc
window-size-benchmark	AttentiveChrome-clf	E007	1	2000	91.6846	auc
window-size-benchmark	AttentiveChrome-clf	E007	2	2000	91.8275	auc
window-size-benchmark	AttentiveChrome-clf	E007	3	2000	91.8823	auc
window-size-benchmark	AttentiveChrome-clf	E007	4	2000	91.6339	auc
window-size-benchmark	AttentiveChrome-clf	E007	1	4000	92.3214	auc
window-size-benchmark	AttentiveChrome-clf	E007	2	4000	92.4445	auc
window-size-benchmark	AttentiveChrome-clf	E007	3	4000	92.0476	auc
window-size-benchmark	AttentiveChrome-clf	E007	4	4000	91.8099	auc
window-size-benchmark	AttentiveChrome-clf	E007	1	10000	92.5007	auc
window-size-benchmark	AttentiveChrome-clf	E007	2	10000	92.5149	auc
window-size-benchmark	AttentiveChrome-clf	E007	3	10000	92.1307	auc
window-size-benchmark	AttentiveChrome-clf	E007	4	10000	91.8019	auc
window-size-benchmark	AttentiveChrome-clf	E007	1	20000	90.9499	auc
window-size-benchmark	AttentiveChrome-clf	E007	2	20000	91.6095	auc
window-size-benchmark	AttentiveChrome-clf	E007	3	20000	91.5976	auc
window-size-benchmark	AttentiveChrome-clf	E007	4	20000	92.1453	auc
window-size-benchmark	AttentiveChrome-clf	E007	1	40000	89.9806	auc
window-size-benchmark	AttentiveChrome-clf	E007	2	40000	89.7794	auc
window-size-benchmark	AttentiveChrome-clf	E007	3	40000	89.9424	auc
window-size-benchmark	AttentiveChrome-clf	E007	4	40000	89.7611	auc
window-size-benchmark	Chromoformer-clf	E007	1	2000	91.5938	auc
window-size-benchmark	Chromoformer-clf	E007	2	2000	93.1997	auc
window-size-benchmark	Chromoformer-clf	E007	3	2000	92.6566	auc
window-size-benchmark	Chromoformer-clf	E007	4	2000	91.9979	auc
window-size-benchmark	Chromoformer-clf	E007	1	4000	92.494	auc
window-size-benchmark	Chromoformer-clf	E007	2	4000	93.8467	auc
window-size-benchmark	Chromoformer-clf	E007	3	4000	93.7618	auc
window-size-benchmark	Chromoformer-clf	E007	4	4000	92.9864	auc
window-size-benchmark	Chromoformer-clf	E007	1	10000	92.4286	auc
window-size-benchmark	Chromoformer-clf	E007	2	10000	94.0078	auc
window-size-benchmark	Chromoformer-clf	E007	3	10000	93.7696	auc
window-size-benchmark	Chromoformer-clf	E007	4	10000	92.9963	auc
window-size-benchmark	Chromoformer-clf	E007	1	20000	92.9954	auc
window-size-benchmark	Chromoformer-clf	E007	2	20000	94.3252	auc
window-size-benchmark	Chromoformer-clf	E007	3	20000	94.4337	auc
window-size-benchmark	Chromoformer-clf	E007	4	20000	93.325	auc
window-size-benchmark	Chromoformer-clf	E007	1	40000	93.0249	auc
window-size-benchmark	Chromoformer-clf	E007	2	40000	94.3795	auc
window-size-benchmark	Chromoformer-clf	E007	3	40000	94.3493	auc
window-size-benchmark	Chromoformer-clf	E007	4	40000	93.3187	auc
window-size-benchmark	DeepChrome-clf	E007	1	2000	90.3757	auc
window-size-benchmark	DeepChrome-clf	E007	2	2000	92.1593	auc
window-size-benchmark	DeepChrome-clf	E007	3	2000	91.5218	auc
window-size-benchmark	DeepChrome-clf	E007	4	2000	91.3324	auc
window-size-benchmark	DeepChrome-clf	E007	1	4000	91.3573	auc
window-size-benchmark	DeepChrome-clf	E007	2	4000	92.7728	auc
window-size-benchmark	DeepChrome-clf	E007	3	4000	92.0646	auc
window-size-benchmark	DeepChrome-clf	E007	4	4000	91.9982	auc
window-size-benchmark	DeepChrome-clf	E007	1	10000	91.901	auc
window-size-benchmark	DeepChrome-clf	E007	2	10000	93.032	auc
window-size-benchmark	DeepChrome-clf	E007	3	10000	92.9954	auc
window-size-benchmark	DeepChrome-clf	E007	4	10000	92.7098	auc
window-size-benchmark	DeepChrome-clf	E007	1	20000	92.0015	auc
window-size-benchmark	DeepChrome-clf	E007	2	20000	92.9892	auc
window-size-benchmark	DeepChrome-clf	E007	3	20000	92.7854	auc
window-size-benchmark	DeepChrome-clf	E007	4	20000	92.0798	auc
window-size-benchmark	DeepChrome-clf	E007	1	40000	91.0732	auc
window-size-benchmark	DeepChrome-clf	E007	2	40000	92.3212	auc
window-size-benchmark	DeepChrome-clf	E007	3	40000	92.086	auc
window-size-benchmark	DeepChrome-clf	E007	4	40000	91.5709	auc
window-size-benchmark	HM-CRNN-clf	E007	1	2000	92.6366	auc
window-size-benchmark	HM-CRNN-clf	E007	2	2000	92.7581	auc
window-size-benchmark	HM-CRNN-clf	E007	3	2000	91.3362	auc
window-size-benchmark	HM-CRNN-clf	E007	4	2000	90.4003	auc
window-size-benchmark	HM-CRNN-clf	E007	1	4000	92.8596	auc
window-size-benchmark	HM-CRNN-clf	E007	2	4000	93.0622	auc
window-size-benchmark	HM-CRNN-clf	E007	3	4000	92.0264	auc
window-size-benchmark	HM-CRNN-clf	E007	4	4000	91.0389	auc
window-size-benchmark	HM-CRNN-clf	E007	1	10000	93.2491	auc
window-size-benchmark	HM-CRNN-clf	E007	2	10000	93.41	auc
window-size-benchmark	HM-CRNN-clf	E007	3	10000	92.3346	auc
window-size-benchmark	HM-CRNN-clf	E007	4	10000	91.546	auc
window-size-benchmark	HM-CRNN-clf	E007	1	20000	92.9082	auc
window-size-benchmark	HM-CRNN-clf	E007	2	20000	93.5179	auc
window-size-benchmark	HM-CRNN-clf	E007	3	20000	92.3091	auc
window-size-benchmark	HM-CRNN-clf	E007	4	20000	91.8844	auc
window-size-benchmark	HM-CRNN-clf	E007	1	40000	91.8225	auc
window-size-benchmark	HM-CRNN-clf	E007	2	40000	92.3154	auc
window-size-benchmark	HM-CRNN-clf	E007	3	40000	91.6714	auc
window-size-benchmark	HM-CRNN-clf	E007	4	40000	91.955	auc
window-size-benchmark	AttentiveChrome-clf	E016	1	2000	91.6226	auc
window-size-benchmark	AttentiveChrome-clf	E016	2	2000	91.6264	auc
window-size-benchmark	AttentiveChrome-clf	E016	3	2000	91.7723	auc
window-size-benchmark	AttentiveChrome-clf	E016	4	2000	91.3963	auc
window-size-benchmark	AttentiveChrome-clf	E016	1	4000	91.8191	auc
window-size-benchmark	AttentiveChrome-clf	E016	2	4000	92.1154	auc
window-size-benchmark	AttentiveChrome-clf	E016	3	4000	92.2817	auc
window-size-benchmark	AttentiveChrome-clf	E016	4	4000	91.7852	auc
window-size-benchmark	AttentiveChrome-clf	E016	1	10000	92.2156	auc
window-size-benchmark	AttentiveChrome-clf	E016	2	10000	92.3036	auc
window-size-benchmark	AttentiveChrome-clf	E016	3	10000	92.3421	auc
window-size-benchmark	AttentiveChrome-clf	E016	4	10000	91.9428	auc
window-size-benchmark	AttentiveChrome-clf	E016	1	20000	91.4685	auc
window-size-benchmark	AttentiveChrome-clf	E016	2	20000	91.3128	auc
window-size-benchmark	AttentiveChrome-clf	E016	3	20000	91.9021	auc
window-size-benchmark	AttentiveChrome-clf	E016	4	20000	91.5293	auc
window-size-benchmark	AttentiveChrome-clf	E016	1	40000	89.9674	auc
window-size-benchmark	AttentiveChrome-clf	E016	2	40000	90.8294	auc
window-size-benchmark	AttentiveChrome-clf	E016	3	40000	90.6363	auc
window-size-benchmark	AttentiveChrome-clf	E016	4	40000	90.0535	auc
window-size-benchmark	Chromoformer-clf	E016	1	2000	92.3359	auc
window-size-benchmark	Chromoformer-clf	E016	2	2000	93.7769	auc
window-size-benchmark	Chromoformer-clf	E016	3	2000	92.7995	auc
window-size-benchmark	Chromoformer-clf	E016	4	2000	92.7468	auc
window-size-benchmark	Chromoformer-clf	E016	1	4000	93.3567	auc
window-size-benchmark	Chromoformer-clf	E016	2	4000	94.6502	auc
window-size-benchmark	Chromoformer-clf	E016	3	4000	93.8339	auc
window-size-benchmark	Chromoformer-clf	E016	4	4000	93.5004	auc
window-size-benchmark	Chromoformer-clf	E016	1	10000	93.7139	auc
window-size-benchmark	Chromoformer-clf	E016	2	10000	94.9419	auc
window-size-benchmark	Chromoformer-clf	E016	3	10000	94.1942	auc
window-size-benchmark	Chromoformer-clf	E016	4	10000	93.8896	auc
window-size-benchmark	Chromoformer-clf	E016	1	20000	93.9271	auc
window-size-benchmark	Chromoformer-clf	E016	2	20000	95.1569	auc
window-size-benchmark	Chromoformer-clf	E016	3	20000	94.5495	auc
window-size-benchmark	Chromoformer-clf	E016	4	20000	93.8	auc
window-size-benchmark	Chromoformer-clf	E016	1	40000	93.9318	auc
window-size-benchmark	Chromoformer-clf	E016	2	40000	95.1627	auc
window-size-benchmark	Chromoformer-clf	E016	3	40000	94.7061	auc
window-size-benchmark	Chromoformer-clf	E016	4	40000	93.858	auc
window-size-benchmark	DeepChrome-clf	E016	1	2000	91.0022	auc
window-size-benchmark	DeepChrome-clf	E016	2	2000	92.1417	auc
window-size-benchmark	DeepChrome-clf	E016	3	2000	91.2409	auc
window-size-benchmark	DeepChrome-clf	E016	4	2000	91.3293	auc
window-size-benchmark	DeepChrome-clf	E016	1	4000	91.7918	auc
window-size-benchmark	DeepChrome-clf	E016	2	4000	93.0572	auc
window-size-benchmark	DeepChrome-clf	E016	3	4000	92.3676	auc
window-size-benchmark	DeepChrome-clf	E016	4	4000	91.8074	auc
window-size-benchmark	DeepChrome-clf	E016	1	10000	92.7967	auc
window-size-benchmark	DeepChrome-clf	E016	2	10000	93.4309	auc
window-size-benchmark	DeepChrome-clf	E016	3	10000	92.7645	auc
window-size-benchmark	DeepChrome-clf	E016	4	10000	92.6935	auc
window-size-benchmark	DeepChrome-clf	E016	1	20000	92.7217	auc
window-size-benchmark	DeepChrome-clf	E016	2	20000	93.5777	auc
window-size-benchmark	DeepChrome-clf	E016	3	20000	92.723	auc
window-size-benchmark	DeepChrome-clf	E016	4	20000	92.4341	auc
window-size-benchmark	DeepChrome-clf	E016	1	40000	92.0129	auc
window-size-benchmark	DeepChrome-clf	E016	2	40000	92.9753	auc
window-size-benchmark	DeepChrome-clf	E016	3	40000	92.4994	auc
window-size-benchmark	DeepChrome-clf	E016	4	40000	91.4053	auc
window-size-benchmark	HM-CRNN-clf	E016	1	2000	91.9504	auc
window-size-benchmark	HM-CRNN-clf	E016	2	2000	91.9026	auc
window-size-benchmark	HM-CRNN-clf	E016	3	2000	91.7531	auc
window-size-benchmark	HM-CRNN-clf	E016	4	2000	91.2224	auc
window-size-benchmark	HM-CRNN-clf	E016	1	4000	93.0669	auc
window-size-benchmark	HM-CRNN-clf	E016	2	4000	93.2338	auc
window-size-benchmark	HM-CRNN-clf	E016	3	4000	92.4133	auc
window-size-benchmark	HM-CRNN-clf	E016	4	4000	92.0062	auc
window-size-benchmark	HM-CRNN-clf	E016	1	10000	93.3702	auc
window-size-benchmark	HM-CRNN-clf	E016	2	10000	93.2947	auc
window-size-benchmark	HM-CRNN-clf	E016	3	10000	92.67	auc
window-size-benchmark	HM-CRNN-clf	E016	4	10000	92.4533	auc
window-size-benchmark	HM-CRNN-clf	E016	1	20000	93.0558	auc
window-size-benchmark	HM-CRNN-clf	E016	2	20000	93.1077	auc
window-size-benchmark	HM-CRNN-clf	E016	3	20000	92.6539	auc
window-size-benchmark	HM-CRNN-clf	E016	4	20000	92.4125	auc
window-size-benchmark	HM-CRNN-clf	E016	1	40000	91.9508	auc
window-size-benchmark	HM-CRNN-clf	E016	2	40000	93.0542	auc
window-size-benchmark	HM-CRNN-clf	E016	3	40000	92.5446	auc
window-size-benchmark	HM-CRNN-clf	E016	4	40000	92.2593	auc
window-size-benchmark	AttentiveChrome-clf	E066	1	2000	89.076	auc
window-size-benchmark	AttentiveChrome-clf	E066	2	2000	89.5532	auc
window-size-benchmark	AttentiveChrome-clf	E066	3	2000	89.799	auc
window-size-benchmark	AttentiveChrome-clf	E066	4	2000	88.6079	auc
window-size-benchmark	AttentiveChrome-clf	E066	1	4000	89.6859	auc
window-size-benchmark	AttentiveChrome-clf	E066	2	4000	89.7088	auc
window-size-benchmark	AttentiveChrome-clf	E066	3	4000	90.1229	auc
window-size-benchmark	AttentiveChrome-clf	E066	4	4000	89.072	auc
window-size-benchmark	AttentiveChrome-clf	E066	1	10000	89.9262	auc
window-size-benchmark	AttentiveChrome-clf	E066	2	10000	89.8425	auc
window-size-benchmark	AttentiveChrome-clf	E066	3	10000	90.2947	auc
window-size-benchmark	AttentiveChrome-clf	E066	4	10000	89.1025	auc
window-size-benchmark	AttentiveChrome-clf	E066	1	20000	89.0522	auc
window-size-benchmark	AttentiveChrome-clf	E066	2	20000	89.366	auc
window-size-benchmark	AttentiveChrome-clf	E066	3	20000	89.4677	auc
window-size-benchmark	AttentiveChrome-clf	E066	4	20000	88.6326	auc
window-size-benchmark	AttentiveChrome-clf	E066	1	40000	88.5723	auc
window-size-benchmark	AttentiveChrome-clf	E066	2	40000	86.1751	auc
window-size-benchmark	AttentiveChrome-clf	E066	3	40000	87.6105	auc
window-size-benchmark	AttentiveChrome-clf	E066	4	40000	87.122	auc
window-size-benchmark	Chromoformer-clf	E066	1	2000	90.3468	auc
window-size-benchmark	Chromoformer-clf	E066	2	2000	91.2849	auc
window-size-benchmark	Chromoformer-clf	E066	3	2000	90.8791	auc
window-size-benchmark	Chromoformer-clf	E066	4	2000	90.6847	auc
window-size-benchmark	Chromoformer-clf	E066	1	4000	91.3307	auc
window-size-benchmark	Chromoformer-clf	E066	2	4000	92.1866	auc
window-size-benchmark	Chromoformer-clf	E066	3	4000	91.8159	auc
window-size-benchmark	Chromoformer-clf	E066	4	4000	91.4226	auc
window-size-benchmark	Chromoformer-clf	E066	1	10000	91.7067	auc
window-size-benchmark	Chromoformer-clf	E066	2	10000	92.5221	auc
window-size-benchmark	Chromoformer-clf	E066	3	10000	92.2117	auc
window-size-benchmark	Chromoformer-clf	E066	4	10000	91.7826	auc
window-size-benchmark	Chromoformer-clf	E066	1	20000	92.1316	auc
window-size-benchmark	Chromoformer-clf	E066	2	20000	92.6891	auc
window-size-benchmark	Chromoformer-clf	E066	3	20000	92.6154	auc
window-size-benchmark	Chromoformer-clf	E066	4	20000	92.0239	auc
window-size-benchmark	Chromoformer-clf	E066	1	40000	92.1724	auc
window-size-benchmark	Chromoformer-clf	E066	2	40000	92.786	auc
window-size-benchmark	Chromoformer-clf	E066	3	40000	92.694	auc
window-size-benchmark	Chromoformer-clf	E066	4	40000	92.1909	auc
window-size-benchmark	DeepChrome-clf	E066	1	2000	88.7937	auc
window-size-benchmark	DeepChrome-clf	E066	2	2000	89.7225	auc
window-size-benchmark	DeepChrome-clf	E066	3	2000	88.5805	auc
window-size-benchmark	DeepChrome-clf	E066	4	2000	89.4403	auc
window-size-benchmark	DeepChrome-clf	E066	1	4000	89.8788	auc
window-size-benchmark	DeepChrome-clf	E066	2	4000	90.6902	auc
window-size-benchmark	DeepChrome-clf	E066	3	4000	89.897	auc
window-size-benchmark	DeepChrome-clf	E066	4	4000	90.1071	auc
window-size-benchmark	DeepChrome-clf	E066	1	10000	90.719	auc
window-size-benchmark	DeepChrome-clf	E066	2	10000	91.2451	auc
window-size-benchmark	DeepChrome-clf	E066	3	10000	90.7245	auc
window-size-benchmark	DeepChrome-clf	E066	4	10000	90.6095	auc
window-size-benchmark	DeepChrome-clf	E066	1	20000	90.4079	auc
window-size-benchmark	DeepChrome-clf	E066	2	20000	91.2785	auc
window-size-benchmark	DeepChrome-clf	E066	3	20000	90.7014	auc
window-size-benchmark	DeepChrome-clf	E066	4	20000	91.1916	auc
window-size-benchmark	DeepChrome-clf	E066	1	40000	89.0228	auc
window-size-benchmark	DeepChrome-clf	E066	2	40000	90.5336	auc
window-size-benchmark	DeepChrome-clf	E066	3	40000	89.4379	auc
window-size-benchmark	DeepChrome-clf	E066	4	40000	89.753	auc
window-size-benchmark	HM-CRNN-clf	E066	1	2000	90.0488	auc
window-size-benchmark	HM-CRNN-clf	E066	2	2000	89.8165	auc
window-size-benchmark	HM-CRNN-clf	E066	3	2000	89.5645	auc
window-size-benchmark	HM-CRNN-clf	E066	4	2000	89.0628	auc
window-size-benchmark	HM-CRNN-clf	E066	1	4000	91.2062	auc
window-size-benchmark	HM-CRNN-clf	E066	2	4000	91.238	auc
window-size-benchmark	HM-CRNN-clf	E066	3	4000	90.7402	auc
window-size-benchmark	HM-CRNN-clf	E066	4	4000	89.8663	auc
window-size-benchmark	HM-CRNN-clf	E066	1	10000	91.6729	auc
window-size-benchmark	HM-CRNN-clf	E066	2	10000	91.3995	auc
window-size-benchmark	HM-CRNN-clf	E066	3	10000	91.378	auc
window-size-benchmark	HM-CRNN-clf	E066	4	10000	90.3022	auc
window-size-benchmark	HM-CRNN-clf	E066	1	20000	91.3847	auc
window-size-benchmark	HM-CRNN-clf	E066	2	20000	91.3557	auc
window-size-benchmark	HM-CRNN-clf	E066	3	20000	90.9065	auc
window-size-benchmark	HM-CRNN-clf	E066	4	20000	90.2767	auc
window-size-benchmark	HM-CRNN-clf	E066	1	40000	89.8787	auc
window-size-benchmark	HM-CRNN-clf	E066	2	40000	89.3101	auc
window-size-benchmark	HM-CRNN-clf	E066	3	40000	88.7858	auc
window-size-benchmark	HM-CRNN-clf	E066	4	40000	89.491	auc
window-size-benchmark	AttentiveChrome-clf	E087	1	2000	87.744	auc
window-size-benchmark	AttentiveChrome-clf	E087	2	2000	87.6815	auc
window-size-benchmark	AttentiveChrome-clf	E087	3	2000	88.5212	auc
window-size-benchmark	AttentiveChrome-clf	E087	4	2000	86.8641	auc
window-size-benchmark	AttentiveChrome-clf	E087	1	4000	88.1806	auc
window-size-benchmark	AttentiveChrome-clf	E087	2	4000	88.2532	auc
window-size-benchmark	AttentiveChrome-clf	E087	3	4000	88.8521	auc
window-size-benchmark	AttentiveChrome-clf	E087	4	4000	87.2379	auc
window-size-benchmark	AttentiveChrome-clf	E087	1	10000	88.7341	auc
window-size-benchmark	AttentiveChrome-clf	E087	2	10000	89.0158	auc
window-size-benchmark	AttentiveChrome-clf	E087	3	10000	89.1638	auc
window-size-benchmark	AttentiveChrome-clf	E087	4	10000	88.3928	auc
window-size-benchmark	AttentiveChrome-clf	E087	1	20000	88.3836	auc
window-size-benchmark	AttentiveChrome-clf	E087	2	20000	87.9593	auc
window-size-benchmark	AttentiveChrome-clf	E087	3	20000	89.066	auc
window-size-benchmark	AttentiveChrome-clf	E087	4	20000	88.0854	auc
window-size-benchmark	AttentiveChrome-clf	E087	1	40000	86.6264	auc
window-size-benchmark	AttentiveChrome-clf	E087	2	40000	86.6065	auc
window-size-benchmark	AttentiveChrome-clf	E087	3	40000	87.5306	auc
window-size-benchmark	AttentiveChrome-clf	E087	4	40000	87.2359	auc
window-size-benchmark	Chromoformer-clf	E087	1	2000	88.3213	auc
window-size-benchmark	Chromoformer-clf	E087	2	2000	89.8605	auc
window-size-benchmark	Chromoformer-clf	E087	3	2000	89.2301	auc
window-size-benchmark	Chromoformer-clf	E087	4	2000	89.0567	auc
window-size-benchmark	Chromoformer-clf	E087	1	4000	89.2406	auc
window-size-benchmark	Chromoformer-clf	E087	2	4000	90.8867	auc
window-size-benchmark	Chromoformer-clf	E087	3	4000	90.0124	auc
window-size-benchmark	Chromoformer-clf	E087	4	4000	89.5506	auc
window-size-benchmark	Chromoformer-clf	E087	1	10000	89.6404	auc
window-size-benchmark	Chromoformer-clf	E087	2	10000	91.2774	auc
window-size-benchmark	Chromoformer-clf	E087	3	10000	90.5804	auc
window-size-benchmark	Chromoformer-clf	E087	4	10000	89.6466	auc
window-size-benchmark	Chromoformer-clf	E087	1	20000	90.1918	auc
window-size-benchmark	Chromoformer-clf	E087	2	20000	91.5267	auc
window-size-benchmark	Chromoformer-clf	E087	3	20000	90.9948	auc
window-size-benchmark	Chromoformer-clf	E087	4	20000	89.485	auc
window-size-benchmark	Chromoformer-clf	E087	1	40000	90.071	auc
window-size-benchmark	Chromoformer-clf	E087	2	40000	91.5774	auc
window-size-benchmark	Chromoformer-clf	E087	3	40000	91.0501	auc
window-size-benchmark	Chromoformer-clf	E087	4	40000	89.4475	auc
window-size-benchmark	DeepChrome-clf	E087	1	2000	86.3931	auc
window-size-benchmark	DeepChrome-clf	E087	2	2000	87.5036	auc
window-size-benchmark	DeepChrome-clf	E087	3	2000	86.9743	auc
window-size-benchmark	DeepChrome-clf	E087	4	2000	87.2537	auc
window-size-benchmark	DeepChrome-clf	E087	1	4000	87.3492	auc
window-size-benchmark	DeepChrome-clf	E087	2	4000	89.262	auc
window-size-benchmark	DeepChrome-clf	E087	3	4000	88.4652	auc
window-size-benchmark	DeepChrome-clf	E087	4	4000	88.7692	auc
window-size-benchmark	DeepChrome-clf	E087	1	10000	88.3932	auc
window-size-benchmark	DeepChrome-clf	E087	2	10000	90.4329	auc
window-size-benchmark	DeepChrome-clf	E087	3	10000	89.4737	auc
window-size-benchmark	DeepChrome-clf	E087	4	10000	89.2078	auc
window-size-benchmark	DeepChrome-clf	E087	1	20000	88.0257	auc
window-size-benchmark	DeepChrome-clf	E087	2	20000	90.1761	auc
window-size-benchmark	DeepChrome-clf	E087	3	20000	88.7826	auc
window-size-benchmark	DeepChrome-clf	E087	4	20000	89.1934	auc
window-size-benchmark	DeepChrome-clf	E087	1	40000	87.0891	auc
window-size-benchmark	DeepChrome-clf	E087	2	40000	89.4086	auc
window-size-benchmark	DeepChrome-clf	E087	3	40000	88.8182	auc
window-size-benchmark	DeepChrome-clf	E087	4	40000	87.1449	auc
window-size-benchmark	HM-CRNN-clf	E087	1	2000	88.5423	auc
window-size-benchmark	HM-CRNN-clf	E087	2	2000	88.7639	auc
window-size-benchmark	HM-CRNN-clf	E087	3	2000	87.2385	auc
window-size-benchmark	HM-CRNN-clf	E087	4	2000	86.2124	auc
window-size-benchmark	HM-CRNN-clf	E087	1	4000	88.6269	auc
window-size-benchmark	HM-CRNN-clf	E087	2	4000	89.6255	auc
window-size-benchmark	HM-CRNN-clf	E087	3	4000	88.401	auc
window-size-benchmark	HM-CRNN-clf	E087	4	4000	87.6227	auc
window-size-benchmark	HM-CRNN-clf	E087	1	10000	89.3559	auc
window-size-benchmark	HM-CRNN-clf	E087	2	10000	89.7376	auc
window-size-benchmark	HM-CRNN-clf	E087	3	10000	89.2448	auc
window-size-benchmark	HM-CRNN-clf	E087	4	10000	88.7064	auc
window-size-benchmark	HM-CRNN-clf	E087	1	20000	88.8238	auc
window-size-benchmark	HM-CRNN-clf	E087	2	20000	89.4648	auc
window-size-benchmark	HM-CRNN-clf	E087	3	20000	89.3422	auc
window-size-benchmark	HM-CRNN-clf	E087	4	20000	88.6288	auc
window-size-benchmark	HM-CRNN-clf	E087	1	40000	87.9105	auc
window-size-benchmark	HM-CRNN-clf	E087	2	40000	87.8655	auc
window-size-benchmark	HM-CRNN-clf	E087	3	40000	88.2518	auc
window-size-benchmark	HM-CRNN-clf	E087	4	40000	87.8173	auc
window-size-benchmark	AttentiveChrome-clf	E114	1	2000	93.9215	auc
window-size-benchmark	AttentiveChrome-clf	E114	2	2000	93.7531	auc
window-size-benchmark	AttentiveChrome-clf	E114	3	2000	94.3582	auc
window-size-benchmark	AttentiveChrome-clf	E114	4	2000	92.8243	auc
window-size-benchmark	AttentiveChrome-clf	E114	1	4000	94.045	auc
window-size-benchmark	AttentiveChrome-clf	E114	2	4000	93.9261	auc
window-size-benchmark	AttentiveChrome-clf	E114	3	4000	94.5726	auc
window-size-benchmark	AttentiveChrome-clf	E114	4	4000	93.0561	auc
window-size-benchmark	AttentiveChrome-clf	E114	1	10000	93.5413	auc
window-size-benchmark	AttentiveChrome-clf	E114	2	10000	93.5736	auc
window-size-benchmark	AttentiveChrome-clf	E114	3	10000	94.3132	auc
window-size-benchmark	AttentiveChrome-clf	E114	4	10000	92.9639	auc
window-size-benchmark	AttentiveChrome-clf	E114	1	20000	92.724	auc
window-size-benchmark	AttentiveChrome-clf	E114	2	20000	92.5174	auc
window-size-benchmark	AttentiveChrome-clf	E114	3	20000	93.9775	auc
window-size-benchmark	AttentiveChrome-clf	E114	4	20000	92.0481	auc
window-size-benchmark	AttentiveChrome-clf	E114	1	40000	90.6166	auc
window-size-benchmark	AttentiveChrome-clf	E114	2	40000	90.4613	auc
window-size-benchmark	AttentiveChrome-clf	E114	3	40000	92.3644	auc
window-size-benchmark	AttentiveChrome-clf	E114	4	40000	90.7969	auc
window-size-benchmark	Chromoformer-clf	E114	1	2000	94.3362	auc
window-size-benchmark	Chromoformer-clf	E114	2	2000	95.4103	auc
window-size-benchmark	Chromoformer-clf	E114	3	2000	94.2486	auc
window-size-benchmark	Chromoformer-clf	E114	4	2000	93.8385	auc
window-size-benchmark	Chromoformer-clf	E114	1	4000	94.9635	auc
window-size-benchmark	Chromoformer-clf	E114	2	4000	95.8263	auc
window-size-benchmark	Chromoformer-clf	E114	3	4000	94.8396	auc
window-size-benchmark	Chromoformer-clf	E114	4	4000	94.1369	auc
window-size-benchmark	Chromoformer-clf	E114	1	10000	95.1758	auc
window-size-benchmark	Chromoformer-clf	E114	2	10000	96.0702	auc
window-size-benchmark	Chromoformer-clf	E114	3	10000	94.9585	auc
window-size-benchmark	Chromoformer-clf	E114	4	10000	94.3213	auc
window-size-benchmark	Chromoformer-clf	E114	1	20000	95.3628	auc
window-size-benchmark	Chromoformer-clf	E114	2	20000	96.1781	auc
window-size-benchmark	Chromoformer-clf	E114	3	20000	95.2741	auc
window-size-benchmark	Chromoformer-clf	E114	4	20000	94.4869	auc
window-size-benchmark	Chromoformer-clf	E114	1	40000	95.3408	auc
window-size-benchmark	Chromoformer-clf	E114	2	40000	96.1277	auc
window-size-benchmark	Chromoformer-clf	E114	3	40000	95.3431	auc
window-size-benchmark	Chromoformer-clf	E114	4	40000	94.4627	auc
window-size-benchmark	DeepChrome-clf	E114	1	2000	93.4672	auc
window-size-benchmark	DeepChrome-clf	E114	2	2000	94.3212	auc
window-size-benchmark	DeepChrome-clf	E114	3	2000	92.8637	auc
window-size-benchmark	DeepChrome-clf	E114	4	2000	92.96	auc
window-size-benchmark	DeepChrome-clf	E114	1	4000	93.8303	auc
window-size-benchmark	DeepChrome-clf	E114	2	4000	94.8	auc
window-size-benchmark	DeepChrome-clf	E114	3	4000	93.3612	auc
window-size-benchmark	DeepChrome-clf	E114	4	4000	92.7081	auc
window-size-benchmark	DeepChrome-clf	E114	1	10000	94.2378	auc
window-size-benchmark	DeepChrome-clf	E114	2	10000	94.9005	auc
window-size-benchmark	DeepChrome-clf	E114	3	10000	93.6088	auc
window-size-benchmark	DeepChrome-clf	E114	4	10000	93.0833	auc
window-size-benchmark	DeepChrome-clf	E114	1	20000	93.4936	auc
window-size-benchmark	DeepChrome-clf	E114	2	20000	94.8357	auc
window-size-benchmark	DeepChrome-clf	E114	3	20000	93.714	auc
window-size-benchmark	DeepChrome-clf	E114	4	20000	92.634	auc
window-size-benchmark	DeepChrome-clf	E114	1	40000	92.9925	auc
window-size-benchmark	DeepChrome-clf	E114	2	40000	94.2636	auc
window-size-benchmark	DeepChrome-clf	E114	3	40000	93.5528	auc
window-size-benchmark	DeepChrome-clf	E114	4	40000	91.9334	auc
window-size-benchmark	HM-CRNN-clf	E114	1	2000	94.3009	auc
window-size-benchmark	HM-CRNN-clf	E114	2	2000	94.145	auc
window-size-benchmark	HM-CRNN-clf	E114	3	2000	94.3945	auc
window-size-benchmark	HM-CRNN-clf	E114	4	2000	92.7806	auc
window-size-benchmark	HM-CRNN-clf	E114	1	4000	94.5395	auc
window-size-benchmark	HM-CRNN-clf	E114	2	4000	94.4228	auc
window-size-benchmark	HM-CRNN-clf	E114	3	4000	94.5205	auc
window-size-benchmark	HM-CRNN-clf	E114	4	4000	93.3799	auc
window-size-benchmark	HM-CRNN-clf	E114	1	10000	94.8883	auc
window-size-benchmark	HM-CRNN-clf	E114	2	10000	94.6727	auc
window-size-benchmark	HM-CRNN-clf	E114	3	10000	94.7133	auc
window-size-benchmark	HM-CRNN-clf	E114	4	10000	93.6427	auc
window-size-benchmark	HM-CRNN-clf	E114	1	20000	94.787	auc
window-size-benchmark	HM-CRNN-clf	E114	2	20000	94.6033	auc
window-size-benchmark	HM-CRNN-clf	E114	3	20000	94.8226	auc
window-size-benchmark	HM-CRNN-clf	E114	4	20000	93.5934	auc
window-size-benchmark	HM-CRNN-clf	E114	1	40000	93.7756	auc
window-size-benchmark	HM-CRNN-clf	E114	2	40000	93.9399	auc
window-size-benchmark	HM-CRNN-clf	E114	3	40000	94.537	auc
window-size-benchmark	HM-CRNN-clf	E114	4	40000	92.7236	auc
window-size-benchmark	AttentiveChrome-clf	E116	1	2000	94.6639	auc
window-size-benchmark	AttentiveChrome-clf	E116	2	2000	94.7372	auc
window-size-benchmark	AttentiveChrome-clf	E116	3	2000	94.4283	auc
window-size-benchmark	AttentiveChrome-clf	E116	4	2000	94.4654	auc
window-size-benchmark	AttentiveChrome-clf	E116	1	4000	94.9113	auc
window-size-benchmark	AttentiveChrome-clf	E116	2	4000	94.9752	auc
window-size-benchmark	AttentiveChrome-clf	E116	3	4000	94.7385	auc
window-size-benchmark	AttentiveChrome-clf	E116	4	4000	94.5444	auc
window-size-benchmark	AttentiveChrome-clf	E116	1	10000	94.8333	auc
window-size-benchmark	AttentiveChrome-clf	E116	2	10000	94.8632	auc
window-size-benchmark	AttentiveChrome-clf	E116	3	10000	94.5019	auc
window-size-benchmark	AttentiveChrome-clf	E116	4	10000	94.7884	auc
window-size-benchmark	AttentiveChrome-clf	E116	1	20000	94.043	auc
window-size-benchmark	AttentiveChrome-clf	E116	2	20000	94.1075	auc
window-size-benchmark	AttentiveChrome-clf	E116	3	20000	93.7272	auc
window-size-benchmark	AttentiveChrome-clf	E116	4	20000	93.7942	auc
window-size-benchmark	AttentiveChrome-clf	E116	1	40000	93.4842	auc
window-size-benchmark	AttentiveChrome-clf	E116	2	40000	92.8393	auc
window-size-benchmark	AttentiveChrome-clf	E116	3	40000	92.9542	auc
window-size-benchmark	AttentiveChrome-clf	E116	4	40000	93.6669	auc
window-size-benchmark	Chromoformer-clf	E116	1	2000	95.3419	auc
window-size-benchmark	Chromoformer-clf	E116	2	2000	95.337	auc
window-size-benchmark	Chromoformer-clf	E116	3	2000	95.3007	auc
window-size-benchmark	Chromoformer-clf	E116	4	2000	94.1099	auc
window-size-benchmark	Chromoformer-clf	E116	1	4000	95.7207	auc
window-size-benchmark	Chromoformer-clf	E116	2	4000	95.9085	auc
window-size-benchmark	Chromoformer-clf	E116	3	4000	95.7704	auc
window-size-benchmark	Chromoformer-clf	E116	4	4000	94.6349	auc
window-size-benchmark	Chromoformer-clf	E116	1	10000	95.8825	auc
window-size-benchmark	Chromoformer-clf	E116	2	10000	96.0805	auc
window-size-benchmark	Chromoformer-clf	E116	3	10000	95.8435	auc
window-size-benchmark	Chromoformer-clf	E116	4	10000	94.684	auc
window-size-benchmark	Chromoformer-clf	E116	1	20000	95.9987	auc
window-size-benchmark	Chromoformer-clf	E116	2	20000	96.2055	auc
window-size-benchmark	Chromoformer-clf	E116	3	20000	96.0475	auc
window-size-benchmark	Chromoformer-clf	E116	4	20000	94.9734	auc
window-size-benchmark	Chromoformer-clf	E116	1	40000	95.9702	auc
window-size-benchmark	Chromoformer-clf	E116	2	40000	96.1638	auc
window-size-benchmark	Chromoformer-clf	E116	3	40000	96.0336	auc
window-size-benchmark	Chromoformer-clf	E116	4	40000	94.9563	auc
window-size-benchmark	DeepChrome-clf	E116	1	2000	94.5339	auc
window-size-benchmark	DeepChrome-clf	E116	2	2000	94.6887	auc
window-size-benchmark	DeepChrome-clf	E116	3	2000	94.3865	auc
window-size-benchmark	DeepChrome-clf	E116	4	2000	93.2529	auc
window-size-benchmark	DeepChrome-clf	E116	1	4000	94.8773	auc
window-size-benchmark	DeepChrome-clf	E116	2	4000	95.073	auc
window-size-benchmark	DeepChrome-clf	E116	3	4000	94.9996	auc
window-size-benchmark	DeepChrome-clf	E116	4	4000	93.8151	auc
window-size-benchmark	DeepChrome-clf	E116	1	10000	95.119	auc
window-size-benchmark	DeepChrome-clf	E116	2	10000	95.2432	auc
window-size-benchmark	DeepChrome-clf	E116	3	10000	95.0646	auc
window-size-benchmark	DeepChrome-clf	E116	4	10000	93.9785	auc
window-size-benchmark	DeepChrome-clf	E116	1	20000	94.9462	auc
window-size-benchmark	DeepChrome-clf	E116	2	20000	94.566	auc
window-size-benchmark	DeepChrome-clf	E116	3	20000	94.8855	auc
window-size-benchmark	DeepChrome-clf	E116	4	20000	93.6779	auc
window-size-benchmark	DeepChrome-clf	E116	1	40000	94.4427	auc
window-size-benchmark	DeepChrome-clf	E116	2	40000	94.3741	auc
window-size-benchmark	DeepChrome-clf	E116	3	40000	94.3613	auc
window-size-benchmark	DeepChrome-clf	E116	4	40000	93.2461	auc
window-size-benchmark	HM-CRNN-clf	E116	1	2000	94.8841	auc
window-size-benchmark	HM-CRNN-clf	E116	2	2000	94.9568	auc
window-size-benchmark	HM-CRNN-clf	E116	3	2000	94.1457	auc
window-size-benchmark	HM-CRNN-clf	E116	4	2000	94.0929	auc
window-size-benchmark	HM-CRNN-clf	E116	1	4000	95.1964	auc
window-size-benchmark	HM-CRNN-clf	E116	2	4000	95.1495	auc
window-size-benchmark	HM-CRNN-clf	E116	3	4000	94.5644	auc
window-size-benchmark	HM-CRNN-clf	E116	4	4000	94.45	auc
window-size-benchmark	HM-CRNN-clf	E116	1	10000	95.4222	auc
window-size-benchmark	HM-CRNN-clf	E116	2	10000	95.4867	auc
window-size-benchmark	HM-CRNN-clf	E116	3	10000	94.6964	auc
window-size-benchmark	HM-CRNN-clf	E116	4	10000	94.6768	auc
window-size-benchmark	HM-CRNN-clf	E116	1	20000	95.1474	auc
window-size-benchmark	HM-CRNN-clf	E116	2	20000	95.2142	auc
window-size-benchmark	HM-CRNN-clf	E116	3	20000	94.7611	auc
window-size-benchmark	HM-CRNN-clf	E116	4	20000	94.5192	auc
window-size-benchmark	HM-CRNN-clf	E116	1	40000	94.441	auc
window-size-benchmark	HM-CRNN-clf	E116	2	40000	94.7248	auc
window-size-benchmark	HM-CRNN-clf	E116	3	40000	94.1098	auc
window-size-benchmark	HM-CRNN-clf	E116	4	40000	94.7105	auc
window-size-benchmark	AttentiveChrome-clf	E118	1	2000	93.5822	auc
window-size-benchmark	AttentiveChrome-clf	E118	2	2000	93.36	auc
window-size-benchmark	AttentiveChrome-clf	E118	3	2000	92.6873	auc
window-size-benchmark	AttentiveChrome-clf	E118	4	2000	94.2739	auc
window-size-benchmark	AttentiveChrome-clf	E118	1	4000	93.4379	auc
window-size-benchmark	AttentiveChrome-clf	E118	2	4000	93.5423	auc
window-size-benchmark	AttentiveChrome-clf	E118	3	4000	93.0262	auc
window-size-benchmark	AttentiveChrome-clf	E118	4	4000	94.6043	auc
window-size-benchmark	AttentiveChrome-clf	E118	1	10000	93.8517	auc
window-size-benchmark	AttentiveChrome-clf	E118	2	10000	93.9568	auc
window-size-benchmark	AttentiveChrome-clf	E118	3	10000	93.2802	auc
window-size-benchmark	AttentiveChrome-clf	E118	4	10000	94.6668	auc
window-size-benchmark	AttentiveChrome-clf	E118	1	20000	93.6896	auc
window-size-benchmark	AttentiveChrome-clf	E118	2	20000	93.2959	auc
window-size-benchmark	AttentiveChrome-clf	E118	3	20000	93.2414	auc
window-size-benchmark	AttentiveChrome-clf	E118	4	20000	94.4048	auc
window-size-benchmark	AttentiveChrome-clf	E118	1	40000	92.0331	auc
window-size-benchmark	AttentiveChrome-clf	E118	2	40000	92.3411	auc
window-size-benchmark	AttentiveChrome-clf	E118	3	40000	92.2244	auc
window-size-benchmark	AttentiveChrome-clf	E118	4	40000	93.3277	auc
window-size-benchmark	Chromoformer-clf	E118	1	2000	94.2277	auc
window-size-benchmark	Chromoformer-clf	E118	2	2000	94.2099	auc
window-size-benchmark	Chromoformer-clf	E118	3	2000	95.5597	auc
window-size-benchmark	Chromoformer-clf	E118	4	2000	94.2765	auc
window-size-benchmark	Chromoformer-clf	E118	1	4000	95.0439	auc
window-size-benchmark	Chromoformer-clf	E118	2	4000	94.8451	auc
window-size-benchmark	Chromoformer-clf	E118	3	4000	96.0651	auc
window-size-benchmark	Chromoformer-clf	E118	4	4000	94.7914	auc
window-size-benchmark	Chromoformer-clf	E118	1	10000	95.4125	auc
window-size-benchmark	Chromoformer-clf	E118	2	10000	95.2408	auc
window-size-benchmark	Chromoformer-clf	E118	3	10000	96.402	auc
window-size-benchmark	Chromoformer-clf	E118	4	10000	94.9854	auc
window-size-benchmark	Chromoformer-clf	E118	1	20000	95.7219	auc
window-size-benchmark	Chromoformer-clf	E118	2	20000	95.4694	auc
window-size-benchmark	Chromoformer-clf	E118	3	20000	96.6153	auc
window-size-benchmark	Chromoformer-clf	E118	4	20000	95.0203	auc
window-size-benchmark	Chromoformer-clf	E118	1	40000	95.6602	auc
window-size-benchmark	Chromoformer-clf	E118	2	40000	95.4608	auc
window-size-benchmark	Chromoformer-clf	E118	3	40000	96.6313	auc
window-size-benchmark	Chromoformer-clf	E118	4	40000	94.9999	auc
window-size-benchmark	DeepChrome-clf	E118	1	2000	93.0939	auc
window-size-benchmark	DeepChrome-clf	E118	2	2000	92.9859	auc
window-size-benchmark	DeepChrome-clf	E118	3	2000	94.2316	auc
window-size-benchmark	DeepChrome-clf	E118	4	2000	93.1607	auc
window-size-benchmark	DeepChrome-clf	E118	1	4000	93.7949	auc
window-size-benchmark	DeepChrome-clf	E118	2	4000	93.3702	auc
window-size-benchmark	DeepChrome-clf	E118	3	4000	94.6823	auc
window-size-benchmark	DeepChrome-clf	E118	4	4000	93.6901	auc
window-size-benchmark	DeepChrome-clf	E118	1	10000	94.3442	auc
window-size-benchmark	DeepChrome-clf	E118	2	10000	94.0108	auc
window-size-benchmark	DeepChrome-clf	E118	3	10000	95.261	auc
window-size-benchmark	DeepChrome-clf	E118	4	10000	94.2829	auc
window-size-benchmark	DeepChrome-clf	E118	1	20000	93.7579	auc
window-size-benchmark	DeepChrome-clf	E118	2	20000	94.1067	auc
window-size-benchmark	DeepChrome-clf	E118	3	20000	95.3105	auc
window-size-benchmark	DeepChrome-clf	E118	4	20000	93.6946	auc
window-size-benchmark	DeepChrome-clf	E118	1	40000	93.4645	auc
window-size-benchmark	DeepChrome-clf	E118	2	40000	93.5405	auc
window-size-benchmark	DeepChrome-clf	E118	3	40000	94.3829	auc
window-size-benchmark	DeepChrome-clf	E118	4	40000	92.6346	auc
window-size-benchmark	HM-CRNN-clf	E118	1	2000	93.7338	auc
window-size-benchmark	HM-CRNN-clf	E118	2	2000	93.685	auc
window-size-benchmark	HM-CRNN-clf	E118	3	2000	92.6002	auc
window-size-benchmark	HM-CRNN-clf	E118	4	2000	94.1565	auc
window-size-benchmark	HM-CRNN-clf	E118	1	4000	93.9017	auc
window-size-benchmark	HM-CRNN-clf	E118	2	4000	94.0868	auc
window-size-benchmark	HM-CRNN-clf	E118	3	4000	93.2158	auc
window-size-benchmark	HM-CRNN-clf	E118	4	4000	94.6874	auc
window-size-benchmark	HM-CRNN-clf	E118	1	10000	94.5345	auc
window-size-benchmark	HM-CRNN-clf	E118	2	10000	94.5939	auc
window-size-benchmark	HM-CRNN-clf	E118	3	10000	93.7096	auc
window-size-benchmark	HM-CRNN-clf	E118	4	10000	94.8121	auc
window-size-benchmark	HM-CRNN-clf	E118	1	20000	94.4414	auc
window-size-benchmark	HM-CRNN-clf	E118	2	20000	94.8428	auc
window-size-benchmark	HM-CRNN-clf	E118	3	20000	93.5851	auc
window-size-benchmark	HM-CRNN-clf	E118	4	20000	94.6955	auc
window-size-benchmark	HM-CRNN-clf	E118	1	40000	93.9879	auc
window-size-benchmark	HM-CRNN-clf	E118	2	40000	94.1242	auc
window-size-benchmark	HM-CRNN-clf	E118	3	40000	92.8802	auc
window-size-benchmark	HM-CRNN-clf	E118	4	40000	94.1876	auc

## Sheet: Figure 3 Emb. Trfm. benchmark
gene_id	eid	fold	has_interaction	label	pred_with_emb_trfm	pred_without_emb_trfm
ENSG00000001084	E003	1	FALSE	1	0.935283	0.915325
ENSG00000002586	E003	1	FALSE	1	0.133557	0.0573017
ENSG00000004455	E003	1	FALSE	1	0.950455	0.91462
ENSG00000012232	E003	1	FALSE	1	0.960462	0.95795
ENSG00000012817	E003	1	FALSE	1	0.912219	0.762546
ENSG00000013523	E003	1	FALSE	1	0.948071	0.921293
ENSG00000027075	E003	1	FALSE	0	0.226417	0.186052
ENSG00000032219	E003	1	FALSE	1	0.913562	0.896422
ENSG00000038945	E003	1	FALSE	0	0.0629109	0.0555195
ENSG00000051596	E003	1	FALSE	1	0.710468	0.34716
ENSG00000054267	E003	1	FALSE	1	0.953995	0.936793
ENSG00000054277	E003	1	FALSE	1	0.953858	0.937595
ENSG00000064886	E003	1	FALSE	0	0.0286282	0.0366623
ENSG00000066379	E003	1	FALSE	1	0.852603	0.800083
ENSG00000067048	E003	1	FALSE	1	0.866873	0.890041
ENSG00000067208	E003	1	FALSE	0	0.129178	0.104228
ENSG00000067646	E003	1	FALSE	0	0.720533	0.660374
ENSG00000069018	E003	1	FALSE	0	0.0544926	0.0349381
ENSG00000069275	E003	1	FALSE	1	0.970968	0.958665
ENSG00000069812	E003	1	FALSE	0	0.0437115	0.0466631
ENSG00000071894	E003	1	FALSE	1	0.932611	0.906777
ENSG00000072682	E003	1	FALSE	0	0.401924	0.265656
ENSG00000072694	E003	1	FALSE	0	0.133554	0.0662058
ENSG00000073754	E003	1	FALSE	0	0.0395998	0.0429822
ENSG00000080910	E003	1	FALSE	0	0.166818	0.0748178
ENSG00000081842	E003	1	FALSE	1	0.441004	0.158209
ENSG00000084623	E003	1	FALSE	1	0.958764	0.967911
ENSG00000085465	E003	1	FALSE	0	0.0315653	0.0334538
ENSG00000085999	E003	1	FALSE	1	0.979242	0.97152
ENSG00000086570	E003	1	FALSE	0	0.0444391	0.0527822
ENSG00000087206	E003	1	FALSE	1	0.877353	0.856594
ENSG00000092377	E003	1	FALSE	0	0.799709	0.698659
ENSG00000092621	E003	1	FALSE	1	0.977325	0.978878
ENSG00000099715	E003	1	FALSE	0	0.117651	0.0395043
ENSG00000099721	E003	1	FALSE	0	0.123302	0.0633591
ENSG00000100490	E003	1	FALSE	0	0.400902	0.333015
ENSG00000100629	E003	1	FALSE	0	0.875267	0.738289
ENSG00000100650	E003	1	FALSE	1	0.976517	0.980529
ENSG00000104320	E003	1	FALSE	1	0.736068	0.721815
ENSG00000104327	E003	1	FALSE	1	0.59529	0.392971
ENSG00000104518	E003	1	FALSE	1	0.606517	0.594362
ENSG00000104723	E003	1	FALSE	1	0.687319	0.611146
ENSG00000104760	E003	1	FALSE	0	0.0861425	0.0623475
ENSG00000111802	E003	1	FALSE	1	0.960357	0.954942
ENSG00000111863	E003	1	FALSE	0	0.0509552	0.0531663
ENSG00000112304	E003	1	FALSE	1	0.601517	0.50398
ENSG00000112419	E003	1	FALSE	1	0.913087	0.889927
ENSG00000112494	E003	1	FALSE	0	0.071712	0.106895
ENSG00000112499	E003	1	FALSE	0	0.0798556	0.0946582
ENSG00000113141	E003	1	FALSE	1	0.957463	0.940961
ENSG00000113209	E003	1	FALSE	1	0.709155	0.543144
ENSG00000113212	E003	1	FALSE	0	0.056108	0.045159
ENSG00000113387	E003	1	FALSE	1	0.967734	0.951544
ENSG00000113520	E003	1	FALSE	0	0.0380442	0.0423473
ENSG00000113525	E003	1	FALSE	0	0.0454617	0.0419003
ENSG00000113594	E003	1	FALSE	1	0.852254	0.718192
ENSG00000113600	E003	1	FALSE	0	0.0569386	0.0606732
ENSG00000114374	E003	1	FALSE	1	0.137525	0.127517
ENSG00000116133	E003	1	FALSE	1	0.972674	0.968131
ENSG00000116218	E003	1	FALSE	0	0.0331024	0.0274604
ENSG00000116704	E003	1	FALSE	0	0.680083	0.651223
ENSG00000116783	E003	1	FALSE	0	0.0871164	0.0532036
ENSG00000116983	E003	1	FALSE	0	0.0193743	0.0200391
ENSG00000117016	E003	1	FALSE	1	0.715115	0.598057
ENSG00000117305	E003	1	FALSE	0	0.76873	0.767194
ENSG00000117707	E003	1	FALSE	0	0.343227	0.336812
ENSG00000117859	E003	1	FALSE	1	0.845795	0.727901
ENSG00000119608	E003	1	FALSE	0	0.054364	0.0439392
ENSG00000120314	E003	1	FALSE	1	0.962318	0.941173
ENSG00000120322	E003	1	FALSE	0	0.0931741	0.0670672
ENSG00000120725	E003	1	FALSE	0	0.471726	0.421925
ENSG00000121310	E003	1	FALSE	0	0.309035	0.243598
ENSG00000122420	E003	1	FALSE	0	0.0824726	0.0520076
ENSG00000122497	E003	1	FALSE	0	0.0467945	0.0396621
ENSG00000123080	E003	1	FALSE	0	0.0651861	0.0591425
ENSG00000123473	E003	1	FALSE	1	0.962312	0.955674
ENSG00000124334	E003	1	FALSE	0	0.133557	0.0573017
ENSG00000124508	E003	1	FALSE	1	0.941293	0.903933
ENSG00000126777	E003	1	FALSE	1	0.943292	0.882567
ENSG00000127472	E003	1	FALSE	0	0.0336569	0.0385755
ENSG00000129521	E003	1	FALSE	0	0.843778	0.865439
ENSG00000129862	E003	1	FALSE	0	0.148588	0.0668021
ENSG00000129864	E003	1	FALSE	0	0.148685	0.0668876
ENSG00000129873	E003	1	FALSE	0	0.104574	0.0486127
ENSG00000131002	E003	1	FALSE	1	0.821709	0.708338
ENSG00000131495	E003	1	FALSE	1	0.965461	0.958742
ENSG00000131781	E003	1	FALSE	0	0.296066	0.186854
ENSG00000131795	E003	1	FALSE	1	0.967551	0.944613
ENSG00000132554	E003	1	FALSE	0	0.0599333	0.0373106
ENSG00000132693	E003	1	FALSE	0	0.018028	0.0254906
ENSG00000132694	E003	1	FALSE	1	0.787553	0.805784
ENSG00000132716	E003	1	FALSE	1	0.929313	0.898799
ENSG00000132773	E003	1	FALSE	1	0.938134	0.94503
ENSG00000132912	E003	1	FALSE	1	0.940529	0.921421
ENSG00000133226	E003	1	FALSE	1	0.982741	0.982806
ENSG00000133706	E003	1	FALSE	1	0.971237	0.955776
ENSG00000133710	E003	1	FALSE	0	0.0544785	0.0510475
ENSG00000134222	E003	1	FALSE	1	0.961968	0.952033
ENSG00000134255	E003	1	FALSE	1	0.859885	0.86506
ENSG00000134365	E003	1	FALSE	0	0.152297	0.0770919
ENSG00000134389	E003	1	FALSE	0	0.0791397	0.0466061
ENSG00000134986	E003	1	FALSE	1	0.0478147	0.0518645
ENSG00000134987	E003	1	FALSE	1	0.963513	0.937017
ENSG00000135540	E003	1	FALSE	1	0.786388	0.771323
ENSG00000135837	E003	1	FALSE	1	0.866527	0.800748
ENSG00000137265	E003	1	FALSE	0	0.134843	0.126348
ENSG00000137393	E003	1	FALSE	0	0.711965	0.643087
ENSG00000137960	E003	1	FALSE	0	0.125757	0.111897
ENSG00000139973	E003	1	FALSE	0	0.170981	0.111301
ENSG00000140015	E003	1	FALSE	0	0.131475	0.0885516
ENSG00000142224	E003	1	FALSE	0	0.0322258	0.0421728
ENSG00000142583	E003	1	FALSE	0	0.0698624	0.0675927
ENSG00000142794	E003	1	FALSE	0	0.244702	0.166865
ENSG00000143183	E003	1	FALSE	1	0.881325	0.760743
ENSG00000143185	E003	1	FALSE	0	0.108161	0.0578616
ENSG00000143222	E003	1	FALSE	1	0.935302	0.952888
ENSG00000143257	E003	1	FALSE	0	0.0953688	0.118625
ENSG00000143321	E003	1	FALSE	1	0.96524	0.978446
ENSG00000143753	E003	1	FALSE	1	0.933241	0.903908
ENSG00000145002	E003	1	FALSE	0	0.463845	0.153746
ENSG00000145685	E003	1	FALSE	1	0.943217	0.931562
ENSG00000145692	E003	1	FALSE	0	0.0715252	0.0597572
ENSG00000145734	E003	1	FALSE	1	0.961878	0.926664
ENSG00000145736	E003	1	FALSE	0	0.152336	0.0643852
ENSG00000145757	E003	1	FALSE	0	0.242713	0.289283
ENSG00000146067	E003	1	FALSE	1	0.977866	0.962291
ENSG00000146083	E003	1	FALSE	1	0.97803	0.984607
ENSG00000146192	E003	1	FALSE	0	0.0402602	0.042445
ENSG00000146399	E003	1	FALSE	0	0.0937612	0.0680154
ENSG00000147434	E003	1	FALSE	0	0.0525008	0.0564829
ENSG00000147614	E003	1	FALSE	0	0.0535874	0.0415665
ENSG00000147669	E003	1	FALSE	1	0.93092	0.852485
ENSG00000150337	E003	1	FALSE	0	0.128944	0.0646187
ENSG00000151322	E003	1	FALSE	0	0.46952	0.297263
ENSG00000151338	E003	1	FALSE	0	0.568608	0.473577
ENSG00000151812	E003	1	FALSE	0	0.169541	0.0850604
ENSG00000152042	E003	1	FALSE	0	0.265137	0.0674488
ENSG00000152382	E003	1	FALSE	1	0.952114	0.916203
ENSG00000152818	E003	1	FALSE	1	0.577835	0.484763
ENSG00000152904	E003	1	FALSE	1	0.936243	0.930332
ENSG00000152932	E003	1	FALSE	0	0.564508	0.525047
ENSG00000153294	E003	1	FALSE	0	0.0357691	0.0446188
ENSG00000154319	E003	1	FALSE	0	0.11293	0.0967909
ENSG00000154620	E003	1	FALSE	1	0.569559	0.535154
ENSG00000155111	E003	1	FALSE	0	0.910247	0.869816
ENSG00000155545	E003	1	FALSE	1	0.979995	0.958314
ENSG00000155816	E003	1	FALSE	0	0.268064	0.191225
ENSG00000156171	E003	1	FALSE	1	0.906227	0.88921
ENSG00000156509	E003	1	FALSE	0	0.251474	0.138044
ENSG00000156787	E003	1	FALSE	1	0.93192	0.912954
ENSG00000156802	E003	1	FALSE	1	0.951792	0.939177
ENSG00000157191	E003	1	FALSE	1	0.895589	0.864363
ENSG00000157227	E003	1	FALSE	1	0.972367	0.974073
ENSG00000158859	E003	1	FALSE	1	0.575641	0.652968
ENSG00000158985	E003	1	FALSE	1	0.823733	0.739598
ENSG00000159455	E003	1	FALSE	0	0.0234057	0.0259854
ENSG00000159527	E003	1	FALSE	0	0.0197055	0.022076
ENSG00000160050	E003	1	FALSE	1	0.658653	0.615372
ENSG00000160051	E003	1	FALSE	0	0.89644	0.793915
ENSG00000160055	E003	1	FALSE	0	0.85912	0.853687
ENSG00000160691	E003	1	FALSE	1	0.975767	0.982275
ENSG00000160766	E003	1	FALSE	0	0.857821	0.850675
ENSG00000160959	E003	1	FALSE	1	0.966741	0.96686
ENSG00000161013	E003	1	FALSE	1	0.972282	0.973264
ENSG00000162378	E003	1	FALSE	1	0.817859	0.712133
ENSG00000162384	E003	1	FALSE	1	0.904583	0.888038
ENSG00000162407	E003	1	FALSE	1	0.969836	0.963721
ENSG00000162415	E003	1	FALSE	0	0.47632	0.393649
ENSG00000162604	E003	1	FALSE	1	0.874059	0.80449
ENSG00000162613	E003	1	FALSE	1	0.976529	0.974376
ENSG00000162614	E003	1	FALSE	1	0.675889	0.566521
ENSG00000162616	E003	1	FALSE	1	0.916272	0.768926
ENSG00000162641	E003	1	FALSE	0	0.0555674	0.0540017
ENSG00000162643	E003	1	FALSE	0	0.114639	0.0831202
ENSG00000162645	E003	1	FALSE	0	0.0421531	0.0410721
ENSG00000162769	E003	1	FALSE	1	0.974485	0.973294
ENSG00000162825	E003	1	FALSE	0	0.13371	0.057435
ENSG00000162891	E003	1	FALSE	0	0.0204059	0.0240603
ENSG00000163050	E003	1	FALSE	1	0.679312	0.585328
ENSG00000163191	E003	1	FALSE	1	0.676494	0.729499
ENSG00000163216	E003	1	FALSE	0	0.0367616	0.035452
ENSG00000163485	E003	1	FALSE	0	0.189959	0.151632
ENSG00000163486	E003	1	FALSE	1	0.126232	0.0649693
ENSG00000163564	E003	1	FALSE	0	0.0444363	0.0377155
ENSG00000164270	E003	1	FALSE	0	0.0745566	0.0498388
ENSG00000164292	E003	1	FALSE	0	0.39482	0.347715
ENSG00000164402	E003	1	FALSE	1	0.49916	0.396044
ENSG00000164411	E003	1	FALSE	0	0.145657	0.0794153
ENSG00000164822	E003	1	FALSE	0	0.0242685	0.0303475
ENSG00000164879	E003	1	FALSE	0	0.0349611	0.0205241
ENSG00000164893	E003	1	FALSE	0	0.0441372	0.0444297
ENSG00000165246	E003	1	FALSE	1	0.141487	0.145441
ENSG00000165555	E003	1	FALSE	0	0.0768791	0.0772748
ENSG00000167393	E003	1	FALSE	1	0.133557	0.0573017
ENSG00000167700	E003	1	FALSE	1	0.971333	0.981716
ENSG00000168148	E003	1	FALSE	0	0.020925	0.0234963
ENSG00000168175	E003	1	FALSE	1	0.949804	0.947846
ENSG00000168546	E003	1	FALSE	0	0.112976	0.103991
ENSG00000168614	E003	1	FALSE	0	0.0437631	0.0302189
ENSG00000168685	E003	1	FALSE	0	0.0568387	0.0539793
ENSG00000168757	E003	1	FALSE	0	0.090897	0.0485227
ENSG00000169085	E003	1	FALSE	0	0.068536	0.0783025
ENSG00000169174	E003	1	FALSE	1	0.31952	0.362491
ENSG00000169484	E003	1	FALSE	0	0.0136845	0.0153624
ENSG00000169777	E003	1	FALSE	0	0.0930474	0.0596935
ENSG00000169789	E003	1	FALSE	0	0.131126	0.0579147
ENSG00000169800	E003	1	FALSE	0	0.133397	0.0573053
ENSG00000169807	E003	1	FALSE	0	0.131126	0.0579147
ENSG00000169953	E003	1	FALSE	0	0.133443	0.057253
ENSG00000170074	E003	1	FALSE	0	0.0374606	0.0332271
ENSG00000170476	E003	1	FALSE	0	0.173202	0.259352
ENSG00000170482	E003	1	FALSE	0	0.216325	0.293648
ENSG00000170624	E003	1	FALSE	0	0.0427281	0.0380869
ENSG00000171786	E003	1	FALSE	0	0.100617	0.0922673
ENSG00000172058	E003	1	FALSE	1	0.136683	0.058898
ENSG00000172288	E003	1	FALSE	0	0.133091	0.057268
ENSG00000172352	E003	1	FALSE	0	0.133091	0.057268
ENSG00000172432	E003	1	FALSE	1	0.503008	0.658958
ENSG00000172468	E003	1	FALSE	0	0.13313	0.0572535
ENSG00000173207	E003	1	FALSE	1	0.972764	0.975369
ENSG00000173285	E003	1	FALSE	0	0.0358874	0.0335383
ENSG00000173295	E003	1	FALSE	0	0.709391	0.395593
ENSG00000173535	E003	1	FALSE	1	0.259012	0.228793
ENSG00000173612	E003	1	FALSE	0	0.0538819	0.0538031
ENSG00000174226	E003	1	FALSE	0	0.0389094	0.0393177
ENSG00000174606	E003	1	FALSE	1	0.874862	0.878756
ENSG00000174827	E003	1	FALSE	0	0.0356264	0.0345095
ENSG00000174876	E003	1	FALSE	0	0.131673	0.0570716
ENSG00000175325	E003	1	FALSE	0	0.0319388	0.0391477
ENSG00000175445	E003	1	FALSE	1	0.206903	0.163833
ENSG00000175756	E003	1	FALSE	1	0.927575	0.870728
ENSG00000175985	E003	1	FALSE	0	0.0940476	0.0672111
ENSG00000176198	E003	1	FALSE	0	0.0222708	0.0195873
ENSG00000176269	E003	1	FALSE	0	0.126336	0.0562952
ENSG00000176393	E003	1	FALSE	1	0.915066	0.836882
ENSG00000176679	E003	1	FALSE	0	0.119448	0.0571637
ENSG00000176788	E003	1	FALSE	1	0.892166	0.876687
ENSG00000177182	E003	1	FALSE	0	0.470225	0.259507
ENSG00000177535	E003	1	FALSE	0	0.0655827	0.0617367
ENSG00000177684	E003	1	FALSE	0	0.0633978	0.0501626
ENSG00000178096	E003	1	FALSE	0	0.828	0.859493
ENSG00000178287	E003	1	FALSE	0	0.130984	0.0591038
ENSG00000178395	E003	1	FALSE	0	0.0311588	0.0217269
ENSG00000178605	E003	1	FALSE	1	0.133557	0.0573017
ENSG00000179397	E003	1	FALSE	0	0.453028	0.422903
ENSG00000179403	E003	1	FALSE	1	0.831236	0.744035
ENSG00000179546	E003	1	FALSE	0	0.759618	0.711621
ENSG00000179832	E003	1	FALSE	0	0.158441	0.0730701
ENSG00000180008	E003	1	FALSE	1	0.890687	0.892968
ENSG00000180098	E003	1	FALSE	1	0.951446	0.901358
ENSG00000180573	E003	1	FALSE	0	0.88947	0.929764
ENSG00000180596	E003	1	FALSE	0	0.707613	0.781394
ENSG00000180658	E003	1	FALSE	0	0.122762	0.05963
ENSG00000180822	E003	1	FALSE	1	0.972242	0.96902
ENSG00000182230	E003	1	FALSE	0	0.116307	0.0586147
ENSG00000182330	E003	1	FALSE	0	0.0387879	0.0308748
ENSG00000182378	E003	1	FALSE	1	0.133557	0.0573017
ENSG00000182415	E003	1	FALSE	0	0.10501	0.0488486
ENSG00000183111	E003	1	FALSE	0	0.123141	0.0752368
ENSG00000183146	E003	1	FALSE	0	0.0162849	0.0179783
ENSG00000183258	E003	1	FALSE	1	0.970894	0.972869
ENSG00000183474	E003	1	FALSE	1	0.57707	0.179721
ENSG00000183598	E003	1	FALSE	0	0.568364	0.310494
ENSG00000183638	E003	1	FALSE	0	0.0432148	0.0596691
ENSG00000183753	E003	1	FALSE	0	0.132982	0.0573145
ENSG00000183795	E003	1	FALSE	0	0.132982	0.0573145
ENSG00000183878	E003	1	FALSE	0	0.798188	0.835293
ENSG00000184007	E003	1	FALSE	1	0.952643	0.921282
ENSG00000184304	E003	1	FALSE	0	0.62669	0.477048
ENSG00000184895	E003	1	FALSE	0	0.43486	0.38932
ENSG00000185097	E003	1	FALSE	0	0.129093	0.0564505
ENSG00000185129	E003	1	FALSE	0	0.428683	0.395274
ENSG00000185499	E003	1	FALSE	0	0.387682	0.564393
ENSG00000185523	E003	1	FALSE	0	0.0976243	0.0887255
ENSG00000185630	E003	1	FALSE	1	0.967661	0.95634
ENSG00000185842	E003	1	FALSE	0	0.401464	0.277276
ENSG00000185894	E003	1	FALSE	0	0.132982	0.0573145
ENSG00000186086	E003	1	FALSE	0	0.131746	0.0569292
ENSG00000186092	E003	1	FALSE	0	0.136367	0.0589004
ENSG00000186197	E003	1	FALSE	0	0.599035	0.543641
ENSG00000186275	E003	1	FALSE	0	0.749066	0.371926
ENSG00000186517	E003	1	FALSE	0	0.0488053	0.0649902
ENSG00000186523	E003	1	FALSE	0	0.301317	0.0894286
ENSG00000186615	E003	1	FALSE	0	0.767068	0.706512
ENSG00000186715	E003	1	FALSE	0	0.0282682	0.0372149
ENSG00000186918	E003	1	FALSE	1	0.587824	0.413778
ENSG00000186952	E003	1	FALSE	0	0.142181	0.0672169
ENSG00000187170	E003	1	FALSE	0	0.0161407	0.0163397
ENSG00000187173	E003	1	FALSE	0	0.0164041	0.0155902
ENSG00000187191	E003	1	FALSE	0	0.133557	0.0573017
ENSG00000187238	E003	1	FALSE	0	0.066429	0.0504876
ENSG00000187537	E003	1	FALSE	0	0.0661011	0.0412819
ENSG00000187545	E003	1	FALSE	0	0.133007	0.0572501
ENSG00000187583	E003	1	FALSE	0	0.0794102	0.0735451
ENSG00000187634	E003	1	FALSE	0	0.0462941	0.0656788
ENSG00000187658	E003	1	FALSE	0	0.0244713	0.0177302
ENSG00000187733	E003	1	FALSE	0	0.132734	0.0572362
ENSG00000187800	E003	1	FALSE	0	0.0404751	0.0376333
ENSG00000187837	E003	1	FALSE	1	0.873895	0.887529
ENSG00000187961	E003	1	FALSE	1	0.690559	0.574021
ENSG00000188120	E003	1	FALSE	0	0.132635	0.0571207
ENSG00000188488	E003	1	FALSE	0	0.0384672	0.0409449
ENSG00000188558	E003	1	FALSE	0	0.0212135	0.0152435
ENSG00000188610	E003	1	FALSE	1	0.367535	0.102869
ENSG00000188822	E003	1	FALSE	0	0.0317913	0.044619
ENSG00000188976	E003	1	FALSE	1	0.949908	0.949902
ENSG00000196242	E003	1	FALSE	0	0.0204217	0.0260737
ENSG00000196427	E003	1	FALSE	0	0.117459	0.0574328
ENSG00000196433	E003	1	FALSE	0	0.133557	0.0573017
ENSG00000196550	E003	1	FALSE	1	0.167326	0.0689655
ENSG00000196743	E003	1	FALSE	1	0.789873	0.709023
ENSG00000196805	E003	1	FALSE	0	0.066274	0.0480827
ENSG00000196866	E003	1	FALSE	0	0.934188	0.948654
ENSG00000197147	E003	1	FALSE	1	0.859599	0.851543
ENSG00000197403	E003	1	FALSE	0	0.022603	0.0270501
ENSG00000197880	E003	1	FALSE	0	0.0411685	0.0504012
ENSG00000198019	E003	1	FALSE	0	0.0727699	0.0395113
ENSG00000198161	E003	1	FALSE	0	0.13171	0.0569298
ENSG00000198223	E003	1	FALSE	0	0.133557	0.0573017
ENSG00000198554	E003	1	FALSE	1	0.958399	0.964396
ENSG00000198692	E003	1	FALSE	1	0.822794	0.641668
ENSG00000198715	E003	1	FALSE	1	0.854697	0.792171
ENSG00000198754	E003	1	FALSE	0	0.0971985	0.0858229
ENSG00000198765	E003	1	FALSE	0	0.017085	0.016401
ENSG00000198860	E003	1	FALSE	1	0.890604	0.85366
ENSG00000198945	E003	1	FALSE	0	0.784934	0.671918
ENSG00000198965	E003	1	FALSE	0	0.0516134	0.0489436
ENSG00000198967	E003	1	FALSE	0	0.0361258	0.0419708
ENSG00000203709	E003	1	FALSE	0	0.0625323	0.0649108
ENSG00000203721	E003	1	FALSE	0	0.645315	0.62549
ENSG00000203722	E003	1	FALSE	0	0.0683443	0.067376
ENSG00000203724	E003	1	FALSE	0	0.149363	0.121541
ENSG00000203760	E003	1	FALSE	1	0.850118	0.776304
ENSG00000203785	E003	1	FALSE	0	0.0374041	0.0387175
ENSG00000203811	E003	1	FALSE	0	0.174614	0.0756066
ENSG00000203814	E003	1	FALSE	0	0.49253	0.212079
ENSG00000203817	E003	1	FALSE	1	0.167204	0.0690394
ENSG00000203852	E003	1	FALSE	0	0.174537	0.0755946
ENSG00000203865	E003	1	FALSE	0	0.873852	0.803235
ENSG00000203907	E003	1	FALSE	0	0.0459744	0.0537897
ENSG00000204060	E003	1	FALSE	0	0.397055	0.341249
ENSG00000204304	E003	1	FALSE	1	0.959299	0.966564
ENSG00000204478	E003	1	FALSE	0	0.124293	0.0554374
ENSG00000204479	E003	1	FALSE	0	0.120228	0.0553021
ENSG00000204480	E003	1	FALSE	0	0.13032	0.0567286
ENSG00000204481	E003	1	FALSE	0	0.132452	0.0571991
ENSG00000204491	E003	1	FALSE	0	0.130278	0.0567324
ENSG00000204495	E003	1	FALSE	0	0.132452	0.0571991
ENSG00000204501	E003	1	FALSE	0	0.111874	0.0536697
ENSG00000204502	E003	1	FALSE	0	0.126365	0.0563352
ENSG00000204508	E003	1	FALSE	0	0.130139	0.0568613
ENSG00000204510	E003	1	FALSE	0	0.0387879	0.0308748
ENSG00000204599	E003	1	FALSE	1	0.934665	0.935698
ENSG00000204616	E003	1	FALSE	0	0.0160051	0.0258078
ENSG00000204677	E003	1	FALSE	0	0.0497	0.0425944
ENSG00000204909	E003	1	FALSE	0	0.0882406	0.0575793
ENSG00000204961	E003	1	FALSE	1	0.281857	0.147381
ENSG00000204962	E003	1	FALSE	1	0.117187	0.0602019
ENSG00000204963	E003	1	FALSE	1	0.188784	0.0877409
ENSG00000204969	E003	1	FALSE	1	0.549543	0.289273
ENSG00000204970	E003	1	FALSE	1	0.0393883	0.0378287
ENSG00000205133	E003	1	FALSE	1	0.605195	0.637034
ENSG00000205572	E003	1	FALSE	1	0.136683	0.058898
ENSG00000205916	E003	1	FALSE	0	0.132635	0.0571207
ENSG00000205944	E003	1	FALSE	0	0.13296	0.0571874
ENSG00000206047	E003	1	FALSE	0	0.0990395	0.0628964
ENSG00000206077	E003	1	FALSE	0	0.064062	0.0511013
ENSG00000206159	E003	1	FALSE	0	0.252608	0.0964476
ENSG00000211448	E003	1	FALSE	0	0.0433864	0.0384365
ENSG00000213316	E003	1	FALSE	0	0.627046	0.873978
ENSG00000213366	E003	1	FALSE	0	0.201978	0.146448
ENSG00000213523	E003	1	FALSE	1	0.97747	0.97216
ENSG00000213563	E003	1	FALSE	1	0.952459	0.964247
ENSG00000215343	E003	1	FALSE	0	0.12661	0.0565196
ENSG00000215704	E003	1	FALSE	0	0.0551598	0.0652211
ENSG00000215784	E003	1	FALSE	1	0.432522	0.113954
ENSG00000215811	E003	1	FALSE	0	0.0159353	0.0210087
ENSG00000215906	E003	1	FALSE	0	0.0277906	0.039021
ENSG00000215915	E003	1	FALSE	0	0.0405975	0.048915
ENSG00000218839	E003	1	FALSE	0	0.140495	0.0613547
ENSG00000222036	E003	1	FALSE	0	0.124394	0.0543539
ENSG00000222046	E003	1	FALSE	0	0.0817096	0.131112
ENSG00000223443	E003	1	FALSE	0	0.0324944	0.0413432
ENSG00000224389	E003	1	FALSE	0	0.134822	0.058293
ENSG00000224586	E003	1	FALSE	0	0.0543852	0.0564774
ENSG00000225516	E003	1	FALSE	0	0.0785395	0.0455907
ENSG00000226941	E003	1	FALSE	0	0.133393	0.0573051
ENSG00000228927	E003	1	FALSE	0	0.0880218	0.0490643
ENSG00000229549	E003	1	FALSE	0	0.0793533	0.0409876
ENSG00000229571	E003	1	FALSE	0	0.124391	0.0554154
ENSG00000230178	E003	1	FALSE	0	0.133586	0.0573174
ENSG00000231852	E003	1	FALSE	0	0.101571	0.0607604
ENSG00000232423	E003	1	FALSE	0	0.116977	0.0550726
ENSG00000232948	E003	1	FALSE	0	0.130167	0.0571892
ENSG00000233050	E003	1	FALSE	0	0.130167	0.0571892
ENSG00000233803	E003	1	FALSE	0	0.105828	0.0527691
ENSG00000234414	E003	1	FALSE	0	0.133107	0.0572532
ENSG00000235173	E003	1	FALSE	1	0.129307	0.0600443
ENSG00000235249	E003	1	FALSE	0	0.129093	0.0564505
ENSG00000236334	E003	1	FALSE	0	0.0465595	0.0346598
ENSG00000236424	E003	1	FALSE	0	0.0880218	0.0490643
ENSG00000236761	E003	1	FALSE	0	0.0974523	0.055148
ENSG00000237763	E003	1	FALSE	0	0.119977	0.0571831
ENSG00000238243	E003	1	FALSE	0	0.0191872	0.0243113
ENSG00000239810	E003	1	FALSE	0	0.0164672	0.0192552
ENSG00000239839	E003	1	FALSE	0	0.046549	0.0460968
ENSG00000240247	E003	1	FALSE	0	0.130665	0.0576013
ENSG00000242389	E003	1	FALSE	0	0.133106	0.057258
ENSG00000242875	E003	1	FALSE	0	0.132452	0.0570954
ENSG00000243709	E003	1	FALSE	1	0.140396	0.167167
ENSG00000244057	E003	1	FALSE	0	0.111914	0.0551316
ENSG00000244395	E003	1	FALSE	0	0.13045	0.0569157
ENSG00000248469	E003	1	FALSE	0	0.0499395	0.0383566
ENSG00000249437	E003	1	FALSE	0	0.142121	0.0633493
ENSG00000249853	E003	1	FALSE	0	0.145658	0.176373
ENSG00000250120	E003	1	FALSE	1	0.882922	0.688646
ENSG00000250127	E003	1	FALSE	0	0.0721253	0.0304923
ENSG00000250571	E003	1	FALSE	0	0.783733	0.670138
ENSG00000250584	E003	1	FALSE	0	0.019678	0.017359
ENSG00000250722	E003	1	FALSE	0	0.531355	0.490967
ENSG00000253138	E003	1	FALSE	0	0.0433069	0.0499942
ENSG00000253313	E003	1	FALSE	1	0.619442	0.596937
ENSG00000253314	E003	1	FALSE	0	0.0149156	0.014148
ENSG00000253414	E003	1	FALSE	0	0.0891977	0.101259
ENSG00000253731	E003	1	FALSE	1	0.0436094	0.0490649
ENSG00000253819	E003	1	FALSE	0	0.0341562	0.0352855
ENSG00000254377	E003	1	FALSE	0	0.468886	0.593728
ENSG00000254402	E003	1	FALSE	0	0.919626	0.959079
ENSG00000254656	E003	1	FALSE	0	0.0345568	0.0413404
ENSG00000255020	E003	1	FALSE	0	0.175635	0.160876
ENSG00000255366	E003	1	FALSE	0	0.0161635	0.0176643
ENSG00000255587	E003	1	FALSE	0	0.0447575	0.0460291
ENSG00000255940	E003	1	FALSE	0	0.131601	0.0570712
ENSG00000255963	E003	1	FALSE	0	0.141453	0.0559546
ENSG00000256374	E003	1	FALSE	0	0.133516	0.0576533
ENSG00000257115	E003	1	FALSE	0	0.0699767	0.0387018
ENSG00000258920	E003	1	FALSE	0	0.861998	0.876799
ENSG00000258992	E003	1	FALSE	0	0.0982886	0.0506707
ENSG00000000457	E003	1	TRUE	0	0.90647	0.841447
ENSG00000000460	E003	1	TRUE	1	0.977904	0.911683
ENSG00000000938	E003	1	TRUE	0	0.125335	0.133627
ENSG00000000971	E003	1	TRUE	0	0.053488	0.0738102
ENSG00000001036	E003	1	TRUE	1	0.914306	0.864725
ENSG00000001167	E003	1	TRUE	1	0.990334	0.960973
ENSG00000001460	E003	1	TRUE	0	0.453992	0.423176
ENSG00000001461	E003	1	TRUE	0	0.578635	0.620279
ENSG00000001561	E003	1	TRUE	1	0.349574	0.396853
ENSG00000003987	E003	1	TRUE	0	0.366302	0.409943
ENSG00000003989	E003	1	TRUE	1	0.545596	0.47962
ENSG00000004487	E003	1	TRUE	1	0.985937	0.941051
ENSG00000004809	E003	1	TRUE	0	0.00964119	0.0328316
ENSG00000005700	E003	1	TRUE	1	0.927348	0.842637
ENSG00000006432	E003	1	TRUE	1	0.968624	0.91205
ENSG00000006555	E003	1	TRUE	0	0.111674	0.0749493
ENSG00000006837	E003	1	TRUE	1	0.609181	0.588657
ENSG00000007341	E003	1	TRUE	0	0.979292	0.931067
ENSG00000007866	E003	1	TRUE	1	0.963613	0.937547
ENSG00000007908	E003	1	TRUE	0	0.0184952	0.0406721
ENSG00000007923	E003	1	TRUE	1	0.970875	0.93163
ENSG00000007933	E003	1	TRUE	0	0.0251528	0.0430612
ENSG00000007944	E003	1	TRUE	1	0.987253	0.969894
ENSG00000007968	E003	1	TRUE	0	0.682897	0.495842
ENSG00000008018	E003	1	TRUE	1	0.989082	0.970727
ENSG00000008083	E003	1	TRUE	1	0.967548	0.964979
ENSG00000008118	E003	1	TRUE	0	0.212842	0.108851
ENSG00000008128	E003	1	TRUE	1	0.862721	0.771581
ENSG00000008130	E003	1	TRUE	1	0.977703	0.931902
ENSG00000008196	E003	1	TRUE	0	0.0171562	0.0207097
ENSG00000008197	E003	1	TRUE	0	0.011427	0.0277698
ENSG00000008513	E003	1	TRUE	0	0.359905	0.206441
ENSG00000008853	E003	1	TRUE	0	0.0555136	0.0890917
ENSG00000009307	E003	1	TRUE	1	0.983994	0.960937
ENSG00000009413	E003	1	TRUE	0	0.447893	0.538696
ENSG00000009709	E003	1	TRUE	0	0.0713174	0.05631
ENSG00000009724	E003	1	TRUE	0	0.105526	0.127101
ENSG00000009765	E003	1	TRUE	0	0.022167	0.0389402
ENSG00000009780	E003	1	TRUE	1	0.880543	0.785929
ENSG00000009790	E003	1	TRUE	0	0.0449937	0.0757046
ENSG00000009830	E003	1	TRUE	1	0.960555	0.899791
ENSG00000009844	E003	1	TRUE	1	0.887853	0.835833
ENSG00000010017	E003	1	TRUE	1	0.962879	0.876358
ENSG00000010030	E003	1	TRUE	0	0.149911	0.0921993
ENSG00000010072	E003	1	TRUE	0	0.957326	0.899766
ENSG00000010165	E003	1	TRUE	1	0.985972	0.975084
ENSG00000010704	E003	1	TRUE	0	0.432076	0.409075
ENSG00000010803	E003	1	TRUE	1	0.107511	0.095628
ENSG00000010810	E003	1	TRUE	1	0.171516	0.177693
ENSG00000010818	E003	1	TRUE	0	0.751977	0.7795
ENSG00000010932	E003	1	TRUE	0	0.121735	0.0981763
ENSG00000011007	E003	1	TRUE	1	0.989614	0.962359
ENSG00000011009	E003	1	TRUE	1	0.974068	0.967497
ENSG00000011021	E003	1	TRUE	1	0.978113	0.937593
ENSG00000011083	E003	1	TRUE	0	0.0618454	0.0457032
ENSG00000011114	E003	1	TRUE	1	0.949899	0.848002
ENSG00000012660	E003	1	TRUE	1	0.955417	0.882623
ENSG00000012963	E003	1	TRUE	1	0.920685	0.850084
ENSG00000012983	E003	1	TRUE	1	0.957548	0.871697
ENSG00000013375	E003	1	TRUE	1	0.984469	0.944097
ENSG00000013392	E003	1	TRUE	1	0.631753	0.697524
ENSG00000013561	E003	1	TRUE	1	0.294766	0.252959
ENSG00000014123	E003	1	TRUE	1	0.883173	0.861547
ENSG00000014164	E003	1	TRUE	1	0.920154	0.90645
ENSG00000014914	E003	1	TRUE	0	0.345909	0.299968
ENSG00000015133	E003	1	TRUE	1	0.983476	0.949028
ENSG00000015479	E003	1	TRUE	1	0.989455	0.987491
ENSG00000015592	E003	1	TRUE	0	0.0124612	0.0396273
ENSG00000016082	E003	1	TRUE	0	0.0555404	0.0531373
ENSG00000016402	E003	1	TRUE	0	0.0690234	0.0643405
ENSG00000016490	E003	1	TRUE	0	0.0264949	0.0610454
ENSG00000016602	E003	1	TRUE	0	0.0373673	0.0612783
ENSG00000018625	E003	1	TRUE	1	0.771414	0.717587
ENSG00000019549	E003	1	TRUE	0	0.0308653	0.0351776
ENSG00000019582	E003	1	TRUE	1	0.771668	0.736586
ENSG00000020129	E003	1	TRUE	1	0.941722	0.934297
ENSG00000020181	E003	1	TRUE	0	0.401377	0.264982
ENSG00000020426	E003	1	TRUE	1	0.753744	0.752686
ENSG00000020577	E003	1	TRUE	0	0.493895	0.420623
ENSG00000020633	E003	1	TRUE	0	0.034196	0.0453381
ENSG00000021355	E003	1	TRUE	1	0.765564	0.71986
ENSG00000021645	E003	1	TRUE	0	0.368185	0.244112
ENSG00000021852	E003	1	TRUE	0	0.0206855	0.0445345
ENSG00000022355	E003	1	TRUE	1	0.496738	0.400989
ENSG00000022567	E003	1	TRUE	1	0.344051	0.446861
ENSG00000022976	E003	1	TRUE	0	0.77737	0.762238
ENSG00000023287	E003	1	TRUE	1	0.934212	0.865367
ENSG00000023572	E003	1	TRUE	1	0.759752	0.754983
ENSG00000023608	E003	1	TRUE	1	0.979174	0.934725
ENSG00000023892	E003	1	TRUE	0	0.187055	0.109946
ENSG00000023902	E003	1	TRUE	1	0.979461	0.947056
ENSG00000023909	E003	1	TRUE	1	0.879131	0.699217
ENSG00000024048	E003	1	TRUE	1	0.936424	0.823904
ENSG00000024526	E003	1	TRUE	1	0.974329	0.9107
ENSG00000024862	E003	1	TRUE	1	0.563973	0.57351
ENSG00000025039	E003	1	TRUE	1	0.821254	0.784197
ENSG00000025156	E003	1	TRUE	1	0.907585	0.810833
ENSG00000025796	E003	1	TRUE	1	0.958737	0.904398
ENSG00000025800	E003	1	TRUE	1	0.940519	0.849273
ENSG00000026297	E003	1	TRUE	0	0.73064	0.710084
ENSG00000026652	E003	1	TRUE	1	0.979187	0.921231
ENSG00000026751	E003	1	TRUE	0	0.0310952	0.0698444
ENSG00000026950	E003	1	TRUE	0	0.337858	0.361718
ENSG00000027644	E003	1	TRUE	0	0.0222216	0.0266589
ENSG00000027697	E003	1	TRUE	1	0.930262	0.886055
ENSG00000027847	E003	1	TRUE	1	0.935278	0.847637
ENSG00000027869	E003	1	TRUE	0	0.0337277	0.0748702
ENSG00000028137	E003	1	TRUE	0	0.111811	0.0660846
ENSG00000028310	E003	1	TRUE	1	0.981805	0.976804
ENSG00000028839	E003	1	TRUE	1	0.866875	0.751523
ENSG00000029363	E003	1	TRUE	1	0.984792	0.965529
ENSG00000029364	E003	1	TRUE	1	0.884996	0.822544
ENSG00000029534	E003	1	TRUE	0	0.025987	0.0214801
ENSG00000029639	E003	1	TRUE	1	0.981007	0.942906
ENSG00000030110	E003	1	TRUE	1	0.944535	0.929686
ENSG00000031003	E003	1	TRUE	1	0.983452	0.926691
ENSG00000031691	E003	1	TRUE	1	0.965016	0.916949
ENSG00000031698	E003	1	TRUE	1	0.982263	0.934067
ENSG00000033122	E003	1	TRUE	0	0.0836808	0.0778923
ENSG00000033170	E003	1	TRUE	1	0.718297	0.687856
ENSG00000034239	E003	1	TRUE	0	0.0216226	0.0210938
ENSG00000034677	E003	1	TRUE	0	0.0650715	0.0382466
ENSG00000034693	E003	1	TRUE	1	0.656702	0.618194
ENSG00000034971	E003	1	TRUE	0	0.040427	0.0578176
ENSG00000035499	E003	1	TRUE	1	0.902465	0.838141
ENSG00000035681	E003	1	TRUE	1	0.711695	0.704483
ENSG00000035687	E003	1	TRUE	1	0.9863	0.948384
ENSG00000036448	E003	1	TRUE	0	0.0521689	0.0404813
ENSG00000036530	E003	1	TRUE	0	0.265516	0.399288
ENSG00000036549	E003	1	TRUE	1	0.904785	0.869236
ENSG00000036565	E003	1	TRUE	0	0.0181883	0.0418371
ENSG00000037280	E003	1	TRUE	0	0.157882	0.151231
ENSG00000037474	E003	1	TRUE	1	0.988337	0.973604
ENSG00000037637	E003	1	TRUE	1	0.926238	0.806348
ENSG00000037749	E003	1	TRUE	1	0.868754	0.782611
ENSG00000038274	E003	1	TRUE	1	0.991043	0.96902
ENSG00000038382	E003	1	TRUE	1	0.985777	0.933589
ENSG00000038427	E003	1	TRUE	1	0.97972	0.961573
ENSG00000039123	E003	1	TRUE	1	0.944806	0.832224
ENSG00000039139	E003	1	TRUE	0	0.0435475	0.0626481
ENSG00000039319	E003	1	TRUE	1	0.828228	0.720954
ENSG00000039537	E003	1	TRUE	0	0.0210836	0.0472549
ENSG00000039560	E003	1	TRUE	1	0.986738	0.961122
ENSG00000039600	E003	1	TRUE	0	0.0257389	0.0241081
ENSG00000040275	E003	1	TRUE	1	0.989448	0.954778
ENSG00000040341	E003	1	TRUE	1	0.896065	0.813108
ENSG00000040487	E003	1	TRUE	1	0.912697	0.819737
ENSG00000040731	E003	1	TRUE	0	0.0310021	0.0545246
ENSG00000041988	E003	1	TRUE	0	0.985836	0.954307
ENSG00000042088	E003	1	TRUE	1	0.985833	0.943914
ENSG00000042317	E003	1	TRUE	0	0.415301	0.526011
ENSG00000042781	E003	1	TRUE	0	0.0394881	0.0478869
ENSG00000042832	E003	1	TRUE	0	0.0116811	0.0316519
ENSG00000042980	E003	1	TRUE	0	0.184121	0.0665181
ENSG00000043143	E003	1	TRUE	1	0.984502	0.964233
ENSG00000043462	E003	1	TRUE	0	0.0241361	0.0406006
ENSG00000043514	E003	1	TRUE	1	0.964692	0.890791
ENSG00000044012	E003	1	TRUE	0	0.0172799	0.0435423
ENSG00000044090	E003	1	TRUE	1	0.961394	0.922624
ENSG00000044115	E003	1	TRUE	1	0.982574	0.930826
ENSG00000046889	E003	1	TRUE	1	0.979661	0.90583
ENSG00000047188	E003	1	TRUE	1	0.859678	0.81862
ENSG00000047249	E003	1	TRUE	1	0.933111	0.860386
ENSG00000047410	E003	1	TRUE	1	0.991643	0.959937
ENSG00000047579	E003	1	TRUE	0	0.731977	0.693831
ENSG00000047932	E003	1	TRUE	1	0.907516	0.851989
ENSG00000047936	E003	1	TRUE	0	0.0229663	0.0405825
ENSG00000048140	E003	1	TRUE	1	0.931928	0.891487
ENSG00000048162	E003	1	TRUE	1	0.986825	0.962057
ENSG00000048392	E003	1	TRUE	1	0.948762	0.893968
ENSG00000048545	E003	1	TRUE	0	0.0853049	0.120523
ENSG00000048707	E003	1	TRUE	0	0.934249	0.86394
ENSG00000049089	E003	1	TRUE	0	0.0990478	0.0858099
ENSG00000049167	E003	1	TRUE	0	0.70194	0.6948
ENSG00000049192	E003	1	TRUE	0	0.311436	0.286808
ENSG00000049239	E003	1	TRUE	1	0.206802	0.168696
ENSG00000049245	E003	1	TRUE	1	0.976741	0.926619
ENSG00000049246	E003	1	TRUE	0	0.444812	0.392067
ENSG00000049247	E003	1	TRUE	0	0.0620463	0.101798
ENSG00000049249	E003	1	TRUE	0	0.0080534	0.0274228
ENSG00000049618	E003	1	TRUE	1	0.287029	0.23375
ENSG00000049656	E003	1	TRUE	1	0.986352	0.970875
ENSG00000049860	E003	1	TRUE	1	0.830564	0.72403
ENSG00000049883	E003	1	TRUE	1	0.93275	0.889923
ENSG00000050130	E003	1	TRUE	1	0.978204	0.933452
ENSG00000050393	E003	1	TRUE	1	0.947977	0.876898
ENSG00000050628	E003	1	TRUE	0	0.0547631	0.0527263
ENSG00000050748	E003	1	TRUE	1	0.812695	0.765641
ENSG00000050767	E003	1	TRUE	1	0.309189	0.224781
ENSG00000051620	E003	1	TRUE	1	0.957075	0.906511
ENSG00000052723	E003	1	TRUE	1	0.968712	0.885564
ENSG00000053108	E003	1	TRUE	0	0.204465	0.120653
ENSG00000053254	E003	1	TRUE	1	0.962803	0.925653
ENSG00000053328	E003	1	TRUE	0	0.405635	0.24165
ENSG00000053371	E003	1	TRUE	1	0.857962	0.792281
ENSG00000053372	E003	1	TRUE	1	0.979118	0.96502
ENSG00000053770	E003	1	TRUE	1	0.98481	0.931663
ENSG00000054116	E003	1	TRUE	1	0.905265	0.795537
ENSG00000054118	E003	1	TRUE	1	0.985721	0.945601
ENSG00000054282	E003	1	TRUE	0	0.494054	0.590855
ENSG00000054392	E003	1	TRUE	0	0.0627985	0.0546149
ENSG00000054523	E003	1	TRUE	1	0.982043	0.920102
ENSG00000054598	E003	1	TRUE	0	0.0261711	0.0396884
ENSG00000054654	E003	1	TRUE	1	0.807867	0.695177
ENSG00000054690	E003	1	TRUE	1	0.868488	0.788082
ENSG00000054983	E003	1	TRUE	1	0.558537	0.563876
ENSG00000055070	E003	1	TRUE	1	0.975096	0.911903
ENSG00000055147	E003	1	TRUE	0	0.503201	0.558531
ENSG00000055163	E003	1	TRUE	1	0.745433	0.690049
ENSG00000055208	E003	1	TRUE	1	0.971538	0.870453
ENSG00000055211	E003	1	TRUE	1	0.979456	0.906455
ENSG00000055732	E003	1	TRUE	0	0.237437	0.146343
ENSG00000056097	E003	1	TRUE	1	0.939925	0.839667
ENSG00000056972	E003	1	TRUE	1	0.736084	0.739169
ENSG00000057252	E003	1	TRUE	0	0.103268	0.122193
ENSG00000057468	E003	1	TRUE	0	0.322913	0.169041
ENSG00000057657	E003	1	TRUE	0	0.181017	0.097105
ENSG00000057663	E003	1	TRUE	1	0.934246	0.789474
ENSG00000057757	E003	1	TRUE	1	0.98001	0.944253
ENSG00000058085	E003	1	TRUE	1	0.596899	0.454186
ENSG00000058453	E003	1	TRUE	1	0.833395	0.821849
ENSG00000058668	E003	1	TRUE	1	0.690439	0.62446
ENSG00000058673	E003	1	TRUE	1	0.968018	0.920365
ENSG00000058729	E003	1	TRUE	1	0.979773	0.923725
ENSG00000058799	E003	1	TRUE	1	0.890585	0.766134
ENSG00000058804	E003	1	TRUE	1	0.971205	0.895575
ENSG00000059588	E003	1	TRUE	1	0.928754	0.830819
ENSG00000060642	E003	1	TRUE	1	0.705478	0.791792
ENSG00000060656	E003	1	TRUE	1	0.537017	0.293782
ENSG00000060688	E003	1	TRUE	1	0.988419	0.971204
ENSG00000060718	E003	1	TRUE	1	0.411013	0.473345
ENSG00000060762	E003	1	TRUE	1	0.575574	0.600041
ENSG00000061337	E003	1	TRUE	1	0.124732	0.151462
ENSG00000061455	E003	1	TRUE	0	0.101659	0.0895523
ENSG00000061492	E003	1	TRUE	0	0.0185799	0.0260647
ENSG00000062194	E003	1	TRUE	1	0.966484	0.945605
ENSG00000063438	E003	1	TRUE	0	0.0698726	0.0562577
ENSG00000063761	E003	1	TRUE	0	0.611138	0.65767
ENSG00000064313	E003	1	TRUE	1	0.958693	0.874791
ENSG00000064651	E003	1	TRUE	1	0.335415	0.349813
ENSG00000064652	E003	1	TRUE	1	0.563236	0.553374
ENSG00000064692	E003	1	TRUE	0	0.366779	0.303517
ENSG00000064703	E003	1	TRUE	1	0.990075	0.968995
ENSG00000064995	E003	1	TRUE	1	0.982413	0.933126
ENSG00000064999	E003	1	TRUE	1	0.875246	0.76729
ENSG00000065029	E003	1	TRUE	0	0.452191	0.657937
ENSG00000065060	E003	1	TRUE	1	0.893456	0.764294
ENSG00000065135	E003	1	TRUE	1	0.966343	0.853377
ENSG00000065183	E003	1	TRUE	1	0.961694	0.934485
ENSG00000065243	E003	1	TRUE	1	0.974975	0.907963
ENSG00000065308	E003	1	TRUE	1	0.863786	0.776215
ENSG00000065491	E003	1	TRUE	1	0.953968	0.87802
ENSG00000065526	E003	1	TRUE	1	0.935829	0.880222
ENSG00000065600	E003	1	TRUE	1	0.964741	0.92745
ENSG00000065609	E003	1	TRUE	0	0.175804	0.193399
ENSG00000065615	E003	1	TRUE	1	0.859794	0.830041
ENSG00000065833	E003	1	TRUE	1	0.28916	0.246047
ENSG00000065978	E003	1	TRUE	1	0.99321	0.983154
ENSG00000066027	E003	1	TRUE	1	0.120206	0.123148
ENSG00000066056	E003	1	TRUE	0	0.0426542	0.0736202
ENSG00000066135	E003	1	TRUE	1	0.990276	0.977456
ENSG00000066136	E003	1	TRUE	1	0.913821	0.898449
ENSG00000066185	E003	1	TRUE	0	0.182611	0.297733
ENSG00000066230	E003	1	TRUE	0	0.0347025	0.0353328
ENSG00000066279	E003	1	TRUE	1	0.989258	0.945198
ENSG00000066294	E003	1	TRUE	0	0.0277748	0.0386212
ENSG00000066322	E003	1	TRUE	1	0.946032	0.967152
ENSG00000066427	E003	1	TRUE	0	0.96935	0.868495
ENSG00000066455	E003	1	TRUE	1	0.964884	0.894571
ENSG00000066557	E003	1	TRUE	1	0.775676	0.742051
ENSG00000066583	E003	1	TRUE	1	0.75932	0.653605
ENSG00000066629	E003	1	TRUE	0	0.746806	0.620444
ENSG00000066651	E003	1	TRUE	1	0.964835	0.895539
ENSG00000066735	E003	1	TRUE	1	0.902671	0.853193
ENSG00000066739	E003	1	TRUE	0	0.923476	0.839513
ENSG00000066777	E003	1	TRUE	1	0.972482	0.915939
ENSG00000066827	E003	1	TRUE	0	0.00784955	0.0232733
ENSG00000066855	E003	1	TRUE	1	0.266281	0.13225
ENSG00000067113	E003	1	TRUE	1	0.979944	0.935341
ENSG00000067167	E003	1	TRUE	1	0.98293	0.897923
ENSG00000067248	E003	1	TRUE	1	0.905576	0.800138
ENSG00000067334	E003	1	TRUE	1	0.986705	0.971173
ENSG00000067533	E003	1	TRUE	1	0.963539	0.886895
ENSG00000067606	E003	1	TRUE	1	0.315655	0.236532
ENSG00000067704	E003	1	TRUE	1	0.977544	0.90042
ENSG00000068796	E003	1	TRUE	1	0.970726	0.898274
ENSG00000069011	E003	1	TRUE	0	0.0240587	0.0495533
ENSG00000069020	E003	1	TRUE	0	0.235971	0.196308
ENSG00000069122	E003	1	TRUE	0	0.0237309	0.0484705
ENSG00000069206	E003	1	TRUE	0	0.0248966	0.0516677
ENSG00000069248	E003	1	TRUE	1	0.982591	0.93357
ENSG00000069424	E003	1	TRUE	0	0.0961254	0.06348
ENSG00000069702	E003	1	TRUE	0	0.258469	0.195473
ENSG00000070182	E003	1	TRUE	0	0.101519	0.0739932
ENSG00000070193	E003	1	TRUE	0	0.0755088	0.0727157
ENSG00000070269	E003	1	TRUE	1	0.916684	0.830541
ENSG00000070367	E003	1	TRUE	1	0.862468	0.755176
ENSG00000070501	E003	1	TRUE	1	0.962003	0.872924
ENSG00000070614	E003	1	TRUE	1	0.46572	0.463329
ENSG00000070718	E003	1	TRUE	1	0.969619	0.899494
ENSG00000070756	E003	1	TRUE	1	0.994117	0.98861
ENSG00000070759	E003	1	TRUE	1	0.707577	0.70461
ENSG00000070778	E003	1	TRUE	1	0.965588	0.890305
ENSG00000070785	E003	1	TRUE	1	0.875573	0.746264
ENSG00000070808	E003	1	TRUE	0	0.0351696	0.0732274
ENSG00000070814	E003	1	TRUE	1	0.992007	0.977637
ENSG00000070831	E003	1	TRUE	1	0.962422	0.86529
ENSG00000070886	E003	1	TRUE	0	0.315346	0.162443
ENSG00000071246	E003	1	TRUE	0	0.270227	0.250284
ENSG00000071537	E003	1	TRUE	1	0.761061	0.721852
ENSG00000071539	E003	1	TRUE	1	0.986386	0.956793
ENSG00000071994	E003	1	TRUE	1	0.989505	0.958158
ENSG00000072042	E003	1	TRUE	1	0.99183	0.978934
ENSG00000072110	E003	1	TRUE	1	0.991251	0.97327
ENSG00000072121	E003	1	TRUE	0	0.983135	0.939214
ENSG00000072364	E003	1	TRUE	1	0.975976	0.90612
ENSG00000072415	E003	1	TRUE	1	0.781942	0.734492
ENSG00000072571	E003	1	TRUE	1	0.971282	0.929196
ENSG00000072786	E003	1	TRUE	1	0.806624	0.710168
ENSG00000072803	E003	1	TRUE	1	0.988325	0.968699
ENSG00000073578	E003	1	TRUE	1	0.972851	0.905568
ENSG00000073712	E003	1	TRUE	1	0.980867	0.935414
ENSG00000073756	E003	1	TRUE	0	0.116285	0.0868591
ENSG00000074276	E003	1	TRUE	0	0.647716	0.691008
ENSG00000074317	E003	1	TRUE	1	0.461738	0.381915
ENSG00000074706	E003	1	TRUE	0	0.026081	0.0491024
ENSG00000074771	E003	1	TRUE	0	0.0651719	0.0731756
ENSG00000074800	E003	1	TRUE	1	0.9926	0.988948
ENSG00000074935	E003	1	TRUE	1	0.888503	0.760601
ENSG00000074964	E003	1	TRUE	1	0.561076	0.609682
ENSG00000075151	E003	1	TRUE	1	0.984996	0.916625
ENSG00000075391	E003	1	TRUE	1	0.503164	0.364292
ENSG00000075413	E003	1	TRUE	1	0.974194	0.904247
ENSG00000075945	E003	1	TRUE	0	0.247862	0.175515
ENSG00000076258	E003	1	TRUE	0	0.178129	0.146754
ENSG00000076321	E003	1	TRUE	1	0.721773	0.722638
ENSG00000076356	E003	1	TRUE	0	0.374718	0.275902
ENSG00000076554	E003	1	TRUE	1	0.120523	0.109463
ENSG00000076641	E003	1	TRUE	0	0.0973213	0.104687
ENSG00000076864	E003	1	TRUE	0	0.31959	0.175096
ENSG00000077152	E003	1	TRUE	1	0.982142	0.942881
ENSG00000077157	E003	1	TRUE	0	0.872813	0.773509
ENSG00000077254	E003	1	TRUE	1	0.919409	0.800721
ENSG00000077522	E003	1	TRUE	0	0.102176	0.0736918
ENSG00000077549	E003	1	TRUE	1	0.986728	0.972654
ENSG00000077585	E003	1	TRUE	1	0.476633	0.334228
ENSG00000077782	E003	1	TRUE	1	0.993123	0.984887
ENSG00000078269	E003	1	TRUE	1	0.210962	0.157
ENSG00000078295	E003	1	TRUE	1	0.981324	0.950292
ENSG00000078304	E003	1	TRUE	1	0.238285	0.267322
ENSG00000078369	E003	1	TRUE	1	0.982113	0.925678
ENSG00000078401	E003	1	TRUE	0	0.301469	0.2505
ENSG00000078579	E003	1	TRUE	0	0.283547	0.208429
ENSG00000078618	E003	1	TRUE	1	0.979181	0.92875
ENSG00000078668	E003	1	TRUE	1	0.975872	0.885289
ENSG00000078674	E003	1	TRUE	1	0.984286	0.942221
ENSG00000078795	E003	1	TRUE	0	0.0262613	0.0419432
ENSG00000078808	E003	1	TRUE	1	0.978335	0.948327
ENSG00000078900	E003	1	TRUE	0	0.05793	0.104922
ENSG00000079102	E003	1	TRUE	1	0.757309	0.740563
ENSG00000079112	E003	1	TRUE	0	0.038294	0.0490805
ENSG00000079215	E003	1	TRUE	1	0.969514	0.911711
ENSG00000079277	E003	1	TRUE	0	0.636997	0.552545
ENSG00000079335	E003	1	TRUE	0	0.981828	0.93209
ENSG00000079459	E003	1	TRUE	1	0.539954	0.540554
ENSG00000079689	E003	1	TRUE	0	0.0318903	0.0317999
ENSG00000079691	E003	1	TRUE	1	0.96904	0.907694
ENSG00000079739	E003	1	TRUE	1	0.193611	0.143909
ENSG00000079819	E003	1	TRUE	1	0.833813	0.750792
ENSG00000079841	E003	1	TRUE	0	0.0665306	0.0776019
ENSG00000079931	E003	1	TRUE	0	0.0924362	0.107489
ENSG00000079950	E003	1	TRUE	1	0.625846	0.669095
ENSG00000080007	E003	1	TRUE	0	0.0537272	0.0391128
ENSG00000080546	E003	1	TRUE	1	0.926511	0.82133
ENSG00000080709	E003	1	TRUE	1	0.967664	0.929315
ENSG00000080815	E003	1	TRUE	1	0.874971	0.797411
ENSG00000080823	E003	1	TRUE	0	0.298377	0.447439
ENSG00000080824	E003	1	TRUE	1	0.85974	0.831696
ENSG00000081019	E003	1	TRUE	1	0.960023	0.872378
ENSG00000081026	E003	1	TRUE	0	0.682256	0.611528
ENSG00000081059	E003	1	TRUE	0	0.380996	0.248097
ENSG00000081087	E003	1	TRUE	1	0.770914	0.741753
ENSG00000081177	E003	1	TRUE	1	0.702137	0.63921
ENSG00000081181	E003	1	TRUE	1	0.773574	0.717879
ENSG00000081189	E003	1	TRUE	0	0.072018	0.0878297
ENSG00000081237	E003	1	TRUE	0	0.0592216	0.0716843
ENSG00000081248	E003	1	TRUE	0	0.0380182	0.0437005
ENSG00000081277	E003	1	TRUE	0	0.0482366	0.0316327
ENSG00000081692	E003	1	TRUE	0	0.929567	0.912103
ENSG00000081721	E003	1	TRUE	1	0.96671	0.902255
ENSG00000081791	E003	1	TRUE	1	0.981084	0.932661
ENSG00000081818	E003	1	TRUE	0	0.0887853	0.0716677
ENSG00000081853	E003	1	TRUE	1	0.0217658	0.0421663
ENSG00000081870	E003	1	TRUE	1	0.766293	0.685444
ENSG00000081985	E003	1	TRUE	0	0.161985	0.0801916
ENSG00000082068	E003	1	TRUE	1	0.547899	0.504237
ENSG00000082074	E003	1	TRUE	0	0.0127169	0.0347967
ENSG00000082196	E003	1	TRUE	0	0.0321137	0.0531001
ENSG00000082213	E003	1	TRUE	1	0.983971	0.957305
ENSG00000082269	E003	1	TRUE	1	0.98001	0.944914
ENSG00000082293	E003	1	TRUE	0	0.0936331	0.0595589
ENSG00000082482	E003	1	TRUE	0	0.0300637	0.0545722
ENSG00000082497	E003	1	TRUE	0	0.390003	0.283358
ENSG00000082512	E003	1	TRUE	0	0.82308	0.619183
ENSG00000082516	E003	1	TRUE	1	0.975816	0.94738
ENSG00000082556	E003	1	TRUE	0	0.146388	0.0998653
ENSG00000083097	E003	1	TRUE	0	0.533735	0.671594
ENSG00000083099	E003	1	TRUE	1	0.856974	0.770892
ENSG00000083123	E003	1	TRUE	1	0.766219	0.757982
ENSG00000083168	E003	1	TRUE	1	0.917729	0.850685
ENSG00000083307	E003	1	TRUE	1	0.953399	0.876877
ENSG00000083312	E003	1	TRUE	1	0.784768	0.759039
ENSG00000083444	E003	1	TRUE	1	0.744818	0.606639
ENSG00000083720	E003	1	TRUE	1	0.681486	0.555925
ENSG00000084070	E003	1	TRUE	0	0.151806	0.0958129
ENSG00000084072	E003	1	TRUE	1	0.970274	0.931558
ENSG00000084073	E003	1	TRUE	1	0.975714	0.926527
ENSG00000084628	E003	1	TRUE	1	0.822696	0.64147
ENSG00000084636	E003	1	TRUE	0	0.475279	0.367118
ENSG00000084652	E003	1	TRUE	1	0.98492	0.970204
ENSG00000085231	E003	1	TRUE	1	0.964605	0.919173
ENSG00000085377	E003	1	TRUE	1	0.953809	0.891842
ENSG00000085382	E003	1	TRUE	0	0.935844	0.796742
ENSG00000085433	E003	1	TRUE	0	0.75853	0.640538
ENSG00000085491	E003	1	TRUE	1	0.944723	0.89263
ENSG00000085511	E003	1	TRUE	1	0.966355	0.834734
ENSG00000085552	E003	1	TRUE	1	0.964825	0.940875
ENSG00000085719	E003	1	TRUE	1	0.547513	0.50003
ENSG00000085788	E003	1	TRUE	0	0.333212	0.329481
ENSG00000085831	E003	1	TRUE	0	0.0570736	0.0734685
ENSG00000085832	E003	1	TRUE	1	0.839958	0.720881
ENSG00000085840	E003	1	TRUE	1	0.987426	0.971644
ENSG00000085998	E003	1	TRUE	1	0.0643934	0.0972341
ENSG00000086015	E003	1	TRUE	1	0.902877	0.754469
ENSG00000086189	E003	1	TRUE	1	0.981926	0.926056
ENSG00000086200	E003	1	TRUE	1	0.0944609	0.101661
ENSG00000086589	E003	1	TRUE	1	0.983357	0.952839
ENSG00000086619	E003	1	TRUE	0	0.379447	0.30579
ENSG00000087116	E003	1	TRUE	0	0.420822	0.351377
ENSG00000087299	E003	1	TRUE	1	0.946701	0.824464
ENSG00000087301	E003	1	TRUE	1	0.934889	0.89432
ENSG00000087302	E003	1	TRUE	1	0.988753	0.966757
ENSG00000087303	E003	1	TRUE	1	0.35046	0.231339
ENSG00000088035	E003	1	TRUE	1	0.728936	0.699614
ENSG00000088280	E003	1	TRUE	1	0.758038	0.749587
ENSG00000088808	E003	1	TRUE	0	0.469184	0.32416
ENSG00000089723	E003	1	TRUE	0	0.905435	0.746661
ENSG00000089737	E003	1	TRUE	1	0.945556	0.880949
ENSG00000089775	E003	1	TRUE	0	0.889774	0.887273
ENSG00000089902	E003	1	TRUE	1	0.975916	0.897833
ENSG00000089916	E003	1	TRUE	1	0.979221	0.940809
ENSG00000090020	E003	1	TRUE	1	0.76821	0.72899
ENSG00000090060	E003	1	TRUE	1	0.985084	0.937478
ENSG00000090061	E003	1	TRUE	1	0.982433	0.911531
ENSG00000090104	E003	1	TRUE	0	0.0349405	0.0461462
ENSG00000090273	E003	1	TRUE	1	0.984448	0.964423
ENSG00000090432	E003	1	TRUE	1	0.970232	0.905422
ENSG00000090621	E003	1	TRUE	1	0.992485	0.988829
ENSG00000090686	E003	1	TRUE	1	0.970797	0.902082
ENSG00000091009	E003	1	TRUE	1	0.940965	0.830261
ENSG00000091010	E003	1	TRUE	0	0.0328933	0.0398421
ENSG00000091483	E003	1	TRUE	1	0.946854	0.861597
ENSG00000091656	E003	1	TRUE	0	0.265035	0.222958
ENSG00000091831	E003	1	TRUE	0	0.0828481	0.0544063
ENSG00000091844	E003	1	TRUE	1	0.557097	0.559971
ENSG00000091879	E003	1	TRUE	0	0.149356	0.139916
ENSG00000092009	E003	1	TRUE	0	0.00520492	0.0191426
ENSG00000092010	E003	1	TRUE	1	0.947544	0.94907
ENSG00000092020	E003	1	TRUE	1	0.873878	0.85291
ENSG00000092036	E003	1	TRUE	1	0.926037	0.858319
ENSG00000092051	E003	1	TRUE	1	0.810641	0.658176
ENSG00000092054	E003	1	TRUE	0	0.0201301	0.0476721
ENSG00000092067	E003	1	TRUE	0	0.0725504	0.0980503
ENSG00000092068	E003	1	TRUE	1	0.585747	0.626042
ENSG00000092094	E003	1	TRUE	1	0.971508	0.956647
ENSG00000092096	E003	1	TRUE	1	0.520508	0.483035
ENSG00000092098	E003	1	TRUE	1	0.981924	0.971647
ENSG00000092108	E003	1	TRUE	1	0.945412	0.850248
ENSG00000092140	E003	1	TRUE	1	0.976352	0.880519
ENSG00000092148	E003	1	TRUE	1	0.96655	0.90629
ENSG00000092199	E003	1	TRUE	1	0.991494	0.986879
ENSG00000092200	E003	1	TRUE	0	0.0527906	0.0706705
ENSG00000092201	E003	1	TRUE	1	0.988509	0.95881
ENSG00000092203	E003	1	TRUE	1	0.947102	0.872311
ENSG00000092208	E003	1	TRUE	1	0.951687	0.911457
ENSG00000092295	E003	1	TRUE	0	0.0869433	0.0991926
ENSG00000092330	E003	1	TRUE	1	0.975868	0.964293
ENSG00000092421	E003	1	TRUE	1	0.991171	0.981102
ENSG00000092607	E003	1	TRUE	0	0.0236777	0.0465605
ENSG00000092820	E003	1	TRUE	1	0.993581	0.986592
ENSG00000092847	E003	1	TRUE	1	0.983678	0.964994
ENSG00000092850	E003	1	TRUE	0	0.746269	0.755103
ENSG00000092853	E003	1	TRUE	1	0.984302	0.923694
ENSG00000092964	E003	1	TRUE	1	0.0251097	0.0314718
ENSG00000092969	E003	1	TRUE	0	0.546056	0.3939
ENSG00000092978	E003	1	TRUE	0	0.83463	0.749211
ENSG00000093134	E003	1	TRUE	0	0.0231633	0.0455532
ENSG00000093144	E003	1	TRUE	1	0.934667	0.843145
ENSG00000094755	E003	1	TRUE	1	0.061148	0.0775299
ENSG00000094880	E003	1	TRUE	1	0.977608	0.916206
ENSG00000094963	E003	1	TRUE	0	0.0315543	0.0426899
ENSG00000094975	E003	1	TRUE	1	0.980236	0.924865
ENSG00000095015	E003	1	TRUE	1	0.888656	0.799978
ENSG00000095951	E003	1	TRUE	1	0.980659	0.957982
ENSG00000095970	E003	1	TRUE	0	0.00996082	0.0273157
ENSG00000095981	E003	1	TRUE	0	0.00980697	0.0365047
ENSG00000096006	E003	1	TRUE	0	0.0456544	0.0629986
ENSG00000096060	E003	1	TRUE	1	0.603865	0.579289
ENSG00000096063	E003	1	TRUE	1	0.981825	0.927755
ENSG00000096070	E003	1	TRUE	1	0.982115	0.954455
ENSG00000096088	E003	1	TRUE	0	0.0240723	0.0446478
ENSG00000096092	E003	1	TRUE	1	0.576657	0.44229
ENSG00000096093	E003	1	TRUE	0	0.489936	0.389062
ENSG00000096264	E003	1	TRUE	0	0.0192336	0.0321418
ENSG00000096384	E003	1	TRUE	1	0.992422	0.989409
ENSG00000096395	E003	1	TRUE	0	0.238042	0.237278
ENSG00000096401	E003	1	TRUE	1	0.983327	0.938211
ENSG00000096433	E003	1	TRUE	1	0.912244	0.868068
ENSG00000096654	E003	1	TRUE	1	0.91965	0.902666
ENSG00000096696	E003	1	TRUE	1	0.950739	0.882092
ENSG00000097021	E003	1	TRUE	1	0.941907	0.823351
ENSG00000097033	E003	1	TRUE	1	0.922388	0.833202
ENSG00000097046	E003	1	TRUE	1	0.919081	0.910957
ENSG00000097096	E003	1	TRUE	0	0.948355	0.841725
ENSG00000099260	E003	1	TRUE	0	0.118388	0.0702152
ENSG00000099814	E003	1	TRUE	1	0.918786	0.872779
ENSG00000100433	E003	1	TRUE	0	0.0334815	0.0334971
ENSG00000100439	E003	1	TRUE	1	0.977292	0.950459
ENSG00000100441	E003	1	TRUE	1	0.687043	0.617309
ENSG00000100442	E003	1	TRUE	1	0.976652	0.92538
ENSG00000100445	E003	1	TRUE	1	0.945114	0.921759
ENSG00000100448	E003	1	TRUE	0	0.00628623	0.016734
ENSG00000100450	E003	1	TRUE	0	0.00704563	0.0198589
ENSG00000100453	E003	1	TRUE	0	0.00532552	0.0146037
ENSG00000100461	E003	1	TRUE	1	0.973109	0.911641
ENSG00000100462	E003	1	TRUE	1	0.986412	0.973408
ENSG00000100473	E003	1	TRUE	1	0.291524	0.171807
ENSG00000100478	E003	1	TRUE	0	0.832387	0.784585
ENSG00000100479	E003	1	TRUE	1	0.960742	0.879314
ENSG00000100483	E003	1	TRUE	1	0.984828	0.964435
ENSG00000100485	E003	1	TRUE	0	0.746398	0.647067
ENSG00000100503	E003	1	TRUE	1	0.548404	0.59405
ENSG00000100504	E003	1	TRUE	1	0.874432	0.770584
ENSG00000100505	E003	1	TRUE	0	0.311997	0.226926
ENSG00000100519	E003	1	TRUE	1	0.986925	0.970549
ENSG00000100522	E003	1	TRUE	1	0.963251	0.860576
ENSG00000100523	E003	1	TRUE	0	0.797509	0.740783
ENSG00000100526	E003	1	TRUE	1	0.707316	0.585559
ENSG00000100528	E003	1	TRUE	1	0.972464	0.907964
ENSG00000100532	E003	1	TRUE	1	0.918074	0.848487
ENSG00000100554	E003	1	TRUE	1	0.944054	0.876384
ENSG00000100557	E003	1	TRUE	0	0.0724908	0.0622425
ENSG00000100558	E003	1	TRUE	0	0.035196	0.0385087
ENSG00000100564	E003	1	TRUE	0	0.400148	0.383276
ENSG00000100565	E003	1	TRUE	0	0.0336383	0.0516493
ENSG00000100567	E003	1	TRUE	1	0.989967	0.954899
ENSG00000100568	E003	1	TRUE	1	0.828054	0.752625
ENSG00000100575	E003	1	TRUE	1	0.97225	0.897667
ENSG00000100577	E003	1	TRUE	0	0.914275	0.828356
ENSG00000100578	E003	1	TRUE	1	0.943535	0.85836
ENSG00000100580	E003	1	TRUE	1	0.492591	0.537453
ENSG00000100583	E003	1	TRUE	0	0.122441	0.134158
ENSG00000100591	E003	1	TRUE	1	0.98873	0.965977
ENSG00000100592	E003	1	TRUE	1	0.608382	0.618838
ENSG00000100593	E003	1	TRUE	0	0.0367786	0.0458675
ENSG00000100596	E003	1	TRUE	1	0.883378	0.792528
ENSG00000100599	E003	1	TRUE	0	0.0164408	0.0308958
ENSG00000100600	E003	1	TRUE	1	0.564111	0.60238
ENSG00000100601	E003	1	TRUE	1	0.969447	0.890738
ENSG00000100603	E003	1	TRUE	1	0.974978	0.917247
ENSG00000100604	E003	1	TRUE	1	0.546262	0.57355
ENSG00000100605	E003	1	TRUE	1	0.966887	0.901114
ENSG00000100612	E003	1	TRUE	1	0.060139	0.0833061
ENSG00000100614	E003	1	TRUE	1	0.942632	0.866862
ENSG00000100625	E003	1	TRUE	1	0.985425	0.962846
ENSG00000100626	E003	1	TRUE	0	0.489713	0.327628
ENSG00000100628	E003	1	TRUE	0	0.0366057	0.0634461
ENSG00000100632	E003	1	TRUE	1	0.991061	0.978632
ENSG00000100644	E003	1	TRUE	1	0.870973	0.759472
ENSG00000100647	E003	1	TRUE	0	0.781732	0.627467
ENSG00000100652	E003	1	TRUE	0	0.0327126	0.0481886
ENSG00000100664	E003	1	TRUE	1	0.990837	0.984623
ENSG00000100665	E003	1	TRUE	0	0.0110622	0.0313841
ENSG00000100678	E003	1	TRUE	0	0.0298664	0.0536647
ENSG00000100697	E003	1	TRUE	1	0.465997	0.379429
ENSG00000100711	E003	1	TRUE	1	0.960086	0.859098
ENSG00000100714	E003	1	TRUE	1	0.978518	0.960511
ENSG00000100721	E003	1	TRUE	0	0.0205646	0.0276944
ENSG00000100722	E003	1	TRUE	1	0.98828	0.949555
ENSG00000100731	E003	1	TRUE	1	0.963935	0.885942
ENSG00000100739	E003	1	TRUE	0	0.0220765	0.0549638
ENSG00000100744	E003	1	TRUE	1	0.484457	0.375627
ENSG00000100749	E003	1	TRUE	1	0.938065	0.83319
ENSG00000100764	E003	1	TRUE	1	0.617976	0.497545
ENSG00000100767	E003	1	TRUE	0	0.838246	0.656484
ENSG00000100796	E003	1	TRUE	1	0.986422	0.953345
ENSG00000100802	E003	1	TRUE	0	0.427118	0.251436
ENSG00000100804	E003	1	TRUE	1	0.988713	0.973678
ENSG00000100811	E003	1	TRUE	1	0.980007	0.926918
ENSG00000100813	E003	1	TRUE	1	0.990986	0.975841
ENSG00000100814	E003	1	TRUE	1	0.988912	0.978526
ENSG00000100815	E003	1	TRUE	1	0.89953	0.865856
ENSG00000100823	E003	1	TRUE	1	0.982422	0.979927
ENSG00000100836	E003	1	TRUE	1	0.987191	0.966928
ENSG00000100842	E003	1	TRUE	1	0.875091	0.845518
ENSG00000100852	E003	1	TRUE	1	0.975892	0.918094
ENSG00000100865	E003	1	TRUE	1	0.922601	0.82045
ENSG00000100867	E003	1	TRUE	0	0.0186427	0.0400782
ENSG00000100883	E003	1	TRUE	1	0.930369	0.813385
ENSG00000100884	E003	1	TRUE	0	0.0325153	0.0766007
ENSG00000100888	E003	1	TRUE	1	0.975659	0.908819
ENSG00000100889	E003	1	TRUE	1	0.983393	0.973094
ENSG00000100890	E003	1	TRUE	1	0.919575	0.83768
ENSG00000100897	E003	1	TRUE	1	0.976749	0.93176
ENSG00000100902	E003	1	TRUE	1	0.979027	0.920154
ENSG00000100906	E003	1	TRUE	1	0.983262	0.959497
ENSG00000100908	E003	1	TRUE	1	0.964872	0.931666
ENSG00000100911	E003	1	TRUE	1	0.91412	0.917822
ENSG00000100916	E003	1	TRUE	0	0.874777	0.81321
ENSG00000100918	E003	1	TRUE	1	0.867167	0.832592
ENSG00000100926	E003	1	TRUE	1	0.912081	0.905665
ENSG00000100934	E003	1	TRUE	1	0.982399	0.902623
ENSG00000100938	E003	1	TRUE	1	0.974385	0.957719
ENSG00000100941	E003	1	TRUE	1	0.991627	0.985882
ENSG00000100949	E003	1	TRUE	1	0.647764	0.769437
ENSG00000100968	E003	1	TRUE	1	0.871882	0.900007
ENSG00000104205	E003	1	TRUE	0	0.205601	0.229475
ENSG00000104213	E003	1	TRUE	0	0.37466	0.34708
ENSG00000104218	E003	1	TRUE	1	0.144028	0.123752
ENSG00000104219	E003	1	TRUE	1	0.63249	0.573202
ENSG00000104221	E003	1	TRUE	1	0.98322	0.952133
ENSG00000104228	E003	1	TRUE	1	0.951789	0.888442
ENSG00000104231	E003	1	TRUE	1	0.97351	0.924989
ENSG00000104237	E003	1	TRUE	0	0.0356671	0.0629279
ENSG00000104267	E003	1	TRUE	0	0.78095	0.618549
ENSG00000104290	E003	1	TRUE	1	0.981309	0.907383
ENSG00000104299	E003	1	TRUE	1	0.865168	0.800406
ENSG00000104312	E003	1	TRUE	1	0.965667	0.885436
ENSG00000104313	E003	1	TRUE	0	0.313414	0.359682
ENSG00000104321	E003	1	TRUE	0	0.0370688	0.0351145
ENSG00000104324	E003	1	TRUE	0	0.137724	0.132054
ENSG00000104325	E003	1	TRUE	1	0.707935	0.738342
ENSG00000104331	E003	1	TRUE	1	0.503392	0.615591
ENSG00000104332	E003	1	TRUE	1	0.984881	0.982856
ENSG00000104341	E003	1	TRUE	1	0.978139	0.940748
ENSG00000104343	E003	1	TRUE	1	0.978352	0.922801
ENSG00000104356	E003	1	TRUE	1	0.949335	0.895809
ENSG00000104361	E003	1	TRUE	0	0.171217	0.228145
ENSG00000104365	E003	1	TRUE	0	0.790989	0.703265
ENSG00000104368	E003	1	TRUE	0	0.273082	0.187522
ENSG00000104369	E003	1	TRUE	1	0.875346	0.842654
ENSG00000104371	E003	1	TRUE	0	0.293386	0.183124
ENSG00000104375	E003	1	TRUE	0	0.0630725	0.0508009
ENSG00000104381	E003	1	TRUE	1	0.972403	0.904864
ENSG00000104388	E003	1	TRUE	1	0.938684	0.841364
ENSG00000104408	E003	1	TRUE	1	0.981048	0.956374
ENSG00000104412	E003	1	TRUE	1	0.937048	0.837638
ENSG00000104413	E003	1	TRUE	1	0.992131	0.978016
ENSG00000104415	E003	1	TRUE	0	0.016304	0.0394732
ENSG00000104419	E003	1	TRUE	0	0.147053	0.137138
ENSG00000104427	E003	1	TRUE	1	0.706706	0.692389
ENSG00000104432	E003	1	TRUE	0	0.0899564	0.053742
ENSG00000104435	E003	1	TRUE	0	0.288395	0.155503
ENSG00000104442	E003	1	TRUE	1	0.935277	0.880813
ENSG00000104447	E003	1	TRUE	0	0.550444	0.409236
ENSG00000104450	E003	1	TRUE	0	0.154833	0.224516
ENSG00000104472	E003	1	TRUE	1	0.959866	0.908237
ENSG00000104490	E003	1	TRUE	0	0.276721	0.227599
ENSG00000104497	E003	1	TRUE	1	0.972305	0.90826
ENSG00000104499	E003	1	TRUE	0	0.00810956	0.0306358
ENSG00000104517	E003	1	TRUE	1	0.981643	0.939586
ENSG00000104522	E003	1	TRUE	1	0.931594	0.926539
ENSG00000104524	E003	1	TRUE	0	0.86584	0.901645
ENSG00000104529	E003	1	TRUE	1	0.986149	0.976893
ENSG00000104537	E003	1	TRUE	0	0.0161718	0.0441107
ENSG00000104549	E003	1	TRUE	1	0.989595	0.969778
ENSG00000104611	E003	1	TRUE	0	0.253554	0.219395
ENSG00000104613	E003	1	TRUE	1	0.958996	0.904607
ENSG00000104626	E003	1	TRUE	1	0.961738	0.904231
ENSG00000104635	E003	1	TRUE	1	0.975988	0.941113
ENSG00000104643	E003	1	TRUE	1	0.973001	0.924328
ENSG00000104660	E003	1	TRUE	1	0.963605	0.890183
ENSG00000104671	E003	1	TRUE	1	0.643715	0.744027
ENSG00000104679	E003	1	TRUE	1	0.925873	0.862804
ENSG00000104687	E003	1	TRUE	1	0.968435	0.892152
ENSG00000104689	E003	1	TRUE	1	0.630874	0.552444
ENSG00000104695	E003	1	TRUE	1	0.971409	0.875228
ENSG00000104714	E003	1	TRUE	1	0.964725	0.949006
ENSG00000104722	E003	1	TRUE	1	0.365625	0.263779
ENSG00000104728	E003	1	TRUE	1	0.984463	0.965218
ENSG00000104738	E003	1	TRUE	1	0.990107	0.987587
ENSG00000104755	E003	1	TRUE	0	0.0124554	0.0365013
ENSG00000104756	E003	1	TRUE	1	0.960742	0.86145
ENSG00000104763	E003	1	TRUE	1	0.841098	0.812987
ENSG00000104765	E003	1	TRUE	1	0.298266	0.167187
ENSG00000105339	E003	1	TRUE	0	0.438772	0.28755
ENSG00000107404	E003	1	TRUE	1	0.939538	0.916621
ENSG00000111799	E003	1	TRUE	0	0.107471	0.0939838
ENSG00000111801	E003	1	TRUE	0	0.0487327	0.0937914
ENSG00000111816	E003	1	TRUE	0	0.0216576	0.0432398
ENSG00000111817	E003	1	TRUE	1	0.299713	0.453345
ENSG00000111832	E003	1	TRUE	1	0.956108	0.871293
ENSG00000111834	E003	1	TRUE	0	0.293759	0.264751
ENSG00000111837	E003	1	TRUE	0	0.345268	0.445897
ENSG00000111843	E003	1	TRUE	1	0.942857	0.895407
ENSG00000111845	E003	1	TRUE	1	0.984937	0.951765
ENSG00000111846	E003	1	TRUE	1	0.206373	0.138316
ENSG00000111850	E003	1	TRUE	1	0.712723	0.646157
ENSG00000111859	E003	1	TRUE	0	0.0250211	0.0539447
ENSG00000111860	E003	1	TRUE	0	0.661403	0.691067
ENSG00000111875	E003	1	TRUE	1	0.990404	0.96979
ENSG00000111877	E003	1	TRUE	0	0.876753	0.82092
ENSG00000111879	E003	1	TRUE	0	0.045425	0.0514576
ENSG00000111880	E003	1	TRUE	1	0.803974	0.693803
ENSG00000111885	E003	1	TRUE	1	0.553197	0.452537
ENSG00000111886	E003	1	TRUE	0	0.0212813	0.0465468
ENSG00000111897	E003	1	TRUE	1	0.93176	0.828802
ENSG00000111906	E003	1	TRUE	1	0.978379	0.916327
ENSG00000111907	E003	1	TRUE	0	0.140541	0.109933
ENSG00000111911	E003	1	TRUE	1	0.862564	0.73117
ENSG00000111912	E003	1	TRUE	0	0.686544	0.590307
ENSG00000111913	E003	1	TRUE	1	0.696822	0.602625
ENSG00000111961	E003	1	TRUE	1	0.0219053	0.0386646
ENSG00000111962	E003	1	TRUE	1	0.960985	0.886086
ENSG00000111981	E003	1	TRUE	0	0.075606	0.0519602
ENSG00000112029	E003	1	TRUE	1	0.990917	0.965418
ENSG00000112031	E003	1	TRUE	1	0.980016	0.943975
ENSG00000112033	E003	1	TRUE	1	0.882793	0.730013
ENSG00000112038	E003	1	TRUE	0	0.113079	0.103452
ENSG00000112039	E003	1	TRUE	1	0.96293	0.929431
ENSG00000112041	E003	1	TRUE	0	0.291932	0.185658
ENSG00000112053	E003	1	TRUE	0	0.224363	0.165255
ENSG00000112062	E003	1	TRUE	1	0.955948	0.861512
ENSG00000112077	E003	1	TRUE	0	0.0193276	0.0420317
ENSG00000112078	E003	1	TRUE	1	0.85237	0.752707
ENSG00000112079	E003	1	TRUE	1	0.971524	0.890009
ENSG00000112081	E003	1	TRUE	1	0.992815	0.987844
ENSG00000112096	E003	1	TRUE	1	0.967078	0.887457
ENSG00000112115	E003	1	TRUE	0	0.0211409	0.050923
ENSG00000112116	E003	1	TRUE	0	0.0460993	0.069341
ENSG00000112118	E003	1	TRUE	1	0.991209	0.982245
ENSG00000112130	E003	1	TRUE	1	0.972562	0.903446
ENSG00000112137	E003	1	TRUE	0	0.0524622	0.0564742
ENSG00000112139	E003	1	TRUE	0	0.115685	0.119894
ENSG00000112144	E003	1	TRUE	1	0.793975	0.69895
ENSG00000112146	E003	1	TRUE	1	0.544248	0.364358
ENSG00000112149	E003	1	TRUE	1	0.40764	0.284918
ENSG00000112159	E003	1	TRUE	1	0.979908	0.935706
ENSG00000112164	E003	1	TRUE	0	0.294067	0.246286
ENSG00000112167	E003	1	TRUE	1	0.547527	0.6838
ENSG00000112175	E003	1	TRUE	0	0.119532	0.0825071
ENSG00000112182	E003	1	TRUE	0	0.621486	0.518277
ENSG00000112183	E003	1	TRUE	0	0.0625578	0.0449297
ENSG00000112186	E003	1	TRUE	1	0.588329	0.540174
ENSG00000112195	E003	1	TRUE	0	0.0361673	0.0517201
ENSG00000112200	E003	1	TRUE	1	0.917918	0.674181
ENSG00000112208	E003	1	TRUE	1	0.833719	0.796682
ENSG00000112210	E003	1	TRUE	1	0.90133	0.824864
ENSG00000112212	E003	1	TRUE	0	0.113864	0.116058
ENSG00000112214	E003	1	TRUE	0	0.0582233	0.0599095
ENSG00000112218	E003	1	TRUE	1	0.940765	0.84375
ENSG00000112232	E003	1	TRUE	1	0.660436	0.619748
ENSG00000112234	E003	1	TRUE	1	0.796284	0.762164
ENSG00000112237	E003	1	TRUE	1	0.974917	0.916181
ENSG00000112238	E003	1	TRUE	0	0.0186841	0.0247913
ENSG00000112242	E003	1	TRUE	1	0.986103	0.942113
ENSG00000112245	E003	1	TRUE	1	0.0316816	0.0500371
ENSG00000112246	E003	1	TRUE	0	0.011429	0.0198365
ENSG00000112249	E003	1	TRUE	1	0.902921	0.829206
ENSG00000112273	E003	1	TRUE	0	0.0147909	0.0272356
ENSG00000112276	E003	1	TRUE	0	0.234973	0.235724
ENSG00000112280	E003	1	TRUE	1	0.21247	0.146251
ENSG00000112282	E003	1	TRUE	1	0.969013	0.900019
ENSG00000112290	E003	1	TRUE	1	0.941362	0.771078
ENSG00000112293	E003	1	TRUE	0	0.03207	0.0395561
ENSG00000112294	E003	1	TRUE	0	0.242186	0.281441
ENSG00000112297	E003	1	TRUE	1	0.263512	0.225413
ENSG00000112299	E003	1	TRUE	0	0.0150744	0.0441327
ENSG00000112303	E003	1	TRUE	0	0.0254975	0.0388126
ENSG00000112305	E003	1	TRUE	1	0.861176	0.809812
ENSG00000112308	E003	1	TRUE	1	0.959477	0.969866
ENSG00000112309	E003	1	TRUE	0	0.106102	0.0901093
ENSG00000112312	E003	1	TRUE	1	0.977979	0.945533
ENSG00000112319	E003	1	TRUE	0	0.0714095	0.066296
ENSG00000112320	E003	1	TRUE	0	0.736904	0.637506
ENSG00000112333	E003	1	TRUE	0	0.032265	0.0313412
ENSG00000112335	E003	1	TRUE	1	0.875144	0.763757
ENSG00000112337	E003	1	TRUE	0	0.0212564	0.0468181
ENSG00000112339	E003	1	TRUE	1	0.966139	0.923482
ENSG00000112343	E003	1	TRUE	0	0.173355	0.117519
ENSG00000112357	E003	1	TRUE	1	0.871604	0.799589
ENSG00000112365	E003	1	TRUE	1	0.987339	0.977956
ENSG00000112367	E003	1	TRUE	1	0.693663	0.671902
ENSG00000112378	E003	1	TRUE	1	0.871796	0.800429
ENSG00000112379	E003	1	TRUE	1	0.83339	0.672051
ENSG00000112394	E003	1	TRUE	1	0.797622	0.631797
ENSG00000112406	E003	1	TRUE	0	0.805073	0.688314
ENSG00000112414	E003	1	TRUE	0	0.135672	0.116231
ENSG00000112425	E003	1	TRUE	0	0.401722	0.667743
ENSG00000112462	E003	1	TRUE	0	0.0201075	0.0451649
ENSG00000112473	E003	1	TRUE	1	0.949403	0.952864
ENSG00000112486	E003	1	TRUE	0	0.055343	0.0699838
ENSG00000112511	E003	1	TRUE	1	0.969843	0.964579
ENSG00000112514	E003	1	TRUE	1	0.986838	0.973271
ENSG00000112530	E003	1	TRUE	0	0.326428	0.3644
ENSG00000112531	E003	1	TRUE	1	0.975709	0.905126
ENSG00000112539	E003	1	TRUE	0	0.0668825	0.0583167
ENSG00000112541	E003	1	TRUE	0	0.194651	0.161002
ENSG00000112559	E003	1	TRUE	1	0.607405	0.451597
ENSG00000112561	E003	1	TRUE	0	0.363652	0.337937
ENSG00000112562	E003	1	TRUE	0	0.317236	0.182501
ENSG00000112576	E003	1	TRUE	1	0.163447	0.110903
ENSG00000112578	E003	1	TRUE	1	0.98888	0.981736
ENSG00000112584	E003	1	TRUE	1	0.295004	0.258689
ENSG00000112592	E003	1	TRUE	1	0.969153	0.922107
ENSG00000112599	E003	1	TRUE	0	0.090089	0.0794907
ENSG00000112619	E003	1	TRUE	0	0.0922834	0.0736321
ENSG00000112624	E003	1	TRUE	1	0.83828	0.81877
ENSG00000112640	E003	1	TRUE	1	0.909959	0.838465
ENSG00000112655	E003	1	TRUE	1	0.913926	0.805857
ENSG00000112658	E003	1	TRUE	1	0.925517	0.934256
ENSG00000112659	E003	1	TRUE	0	0.632441	0.619299
ENSG00000112664	E003	1	TRUE	1	0.892918	0.795951
ENSG00000112667	E003	1	TRUE	1	0.859115	0.768982
ENSG00000112679	E003	1	TRUE	1	0.402352	0.619774
ENSG00000112685	E003	1	TRUE	1	0.97459	0.91508
ENSG00000112695	E003	1	TRUE	1	0.2465	0.228269
ENSG00000112697	E003	1	TRUE	1	0.978205	0.945308
ENSG00000112699	E003	1	TRUE	1	0.0377642	0.0642168
ENSG00000112701	E003	1	TRUE	1	0.960397	0.910747
ENSG00000112706	E003	1	TRUE	0	0.0501084	0.070273
ENSG00000112715	E003	1	TRUE	1	0.991666	0.982828
ENSG00000112739	E003	1	TRUE	1	0.985219	0.951485
ENSG00000112742	E003	1	TRUE	1	0.984818	0.922835
ENSG00000112759	E003	1	TRUE	1	0.988955	0.974931
ENSG00000112761	E003	1	TRUE	0	0.0206953	0.0517426
ENSG00000112763	E003	1	TRUE	1	0.987816	0.956009
ENSG00000112769	E003	1	TRUE	0	0.283131	0.204269
ENSG00000112773	E003	1	TRUE	0	0.50304	0.509931
ENSG00000112782	E003	1	TRUE	0	0.0115456	0.0337867
ENSG00000112796	E003	1	TRUE	1	0.885757	0.846362
ENSG00000112799	E003	1	TRUE	0	0.014287	0.0395122
ENSG00000112812	E003	1	TRUE	1	0.0421263	0.0675922
ENSG00000112818	E003	1	TRUE	0	0.0258096	0.0442099
ENSG00000112837	E003	1	TRUE	0	0.0848072	0.0619884
ENSG00000112851	E003	1	TRUE	1	0.938548	0.843789
ENSG00000112852	E003	1	TRUE	1	0.914846	0.853267
ENSG00000112855	E003	1	TRUE	1	0.978307	0.959701
ENSG00000112874	E003	1	TRUE	1	0.89699	0.832714
ENSG00000112877	E003	1	TRUE	0	0.971195	0.924979
ENSG00000112893	E003	1	TRUE	1	0.987682	0.94491
ENSG00000112902	E003	1	TRUE	1	0.6878	0.636082
ENSG00000112936	E003	1	TRUE	0	0.0408839	0.0659336
ENSG00000112941	E003	1	TRUE	1	0.950801	0.866035
ENSG00000112964	E003	1	TRUE	0	0.198145	0.160022
ENSG00000112972	E003	1	TRUE	1	0.988849	0.965108
ENSG00000112977	E003	1	TRUE	1	0.77926	0.68261
ENSG00000112981	E003	1	TRUE	0	0.159155	0.180232
ENSG00000112983	E003	1	TRUE	1	0.990163	0.970762
ENSG00000112984	E003	1	TRUE	1	0.985929	0.964449
ENSG00000112992	E003	1	TRUE	0	0.488503	0.415919
ENSG00000113013	E003	1	TRUE	1	0.990938	0.982514
ENSG00000113068	E003	1	TRUE	1	0.963344	0.885849
ENSG00000113070	E003	1	TRUE	0	0.659903	0.502005
ENSG00000113073	E003	1	TRUE	0	0.0493767	0.0807051
ENSG00000113083	E003	1	TRUE	0	0.0454462	0.0413591
ENSG00000113088	E003	1	TRUE	0	0.0795835	0.095242
ENSG00000113100	E003	1	TRUE	0	0.466577	0.27271
ENSG00000113108	E003	1	TRUE	0	0.93509	0.877628
ENSG00000113119	E003	1	TRUE	1	0.974182	0.951193
ENSG00000113140	E003	1	TRUE	1	0.852734	0.870107
ENSG00000113161	E003	1	TRUE	1	0.990883	0.971771
ENSG00000113163	E003	1	TRUE	1	0.945682	0.876593
ENSG00000113194	E003	1	TRUE	1	0.977747	0.920432
ENSG00000113196	E003	1	TRUE	0	0.0512919	0.0501167
ENSG00000113205	E003	1	TRUE	0	0.510039	0.231981
ENSG00000113211	E003	1	TRUE	0	0.022951	0.0489158
ENSG00000113231	E003	1	TRUE	0	0.0617536	0.0657848
ENSG00000113240	E003	1	TRUE	0	0.987686	0.956822
ENSG00000113248	E003	1	TRUE	1	0.237434	0.218545
ENSG00000113249	E003	1	TRUE	0	0.0184022	0.0447615
ENSG00000113262	E003	1	TRUE	0	0.0164913	0.0241605
ENSG00000113263	E003	1	TRUE	0	0.00850386	0.023913
ENSG00000113269	E003	1	TRUE	1	0.966693	0.901361
ENSG00000113272	E003	1	TRUE	1	0.93021	0.836333
ENSG00000113273	E003	1	TRUE	1	0.573829	0.668587
ENSG00000113282	E003	1	TRUE	1	0.937838	0.874466
ENSG00000113296	E003	1	TRUE	1	0.401089	0.352282
ENSG00000113300	E003	1	TRUE	1	0.981073	0.950673
ENSG00000113302	E003	1	TRUE	0	0.0307737	0.0407408
ENSG00000113303	E003	1	TRUE	0	0.0148279	0.0313221
ENSG00000113312	E003	1	TRUE	1	0.974388	0.930179
ENSG00000113318	E003	1	TRUE	1	0.919213	0.868479
ENSG00000113319	E003	1	TRUE	1	0.460803	0.243119
ENSG00000113327	E003	1	TRUE	0	0.195564	0.170283
ENSG00000113328	E003	1	TRUE	1	0.991871	0.978246
ENSG00000113356	E003	1	TRUE	1	0.984561	0.946542
ENSG00000113360	E003	1	TRUE	1	0.98378	0.961357
ENSG00000113361	E003	1	TRUE	0	0.206463	0.1944
ENSG00000113368	E003	1	TRUE	1	0.947987	0.930494
ENSG00000113369	E003	1	TRUE	0	0.73962	0.850151
ENSG00000113384	E003	1	TRUE	1	0.982629	0.944911
ENSG00000113389	E003	1	TRUE	0	0.0230451	0.0306185
ENSG00000113391	E003	1	TRUE	1	0.228799	0.382583
ENSG00000113396	E003	1	TRUE	0	0.163675	0.0714518
ENSG00000113407	E003	1	TRUE	1	0.992613	0.985235
ENSG00000113430	E003	1	TRUE	0	0.0265551	0.0395141
ENSG00000113441	E003	1	TRUE	0	0.309765	0.354424
ENSG00000113448	E003	1	TRUE	0	0.0906599	0.0630543
ENSG00000113456	E003	1	TRUE	1	0.989792	0.966139
ENSG00000113460	E003	1	TRUE	1	0.988459	0.974109
ENSG00000113492	E003	1	TRUE	0	0.0179641	0.0380287
ENSG00000113494	E003	1	TRUE	0	0.264529	0.421952
ENSG00000113504	E003	1	TRUE	1	0.985294	0.973397
ENSG00000113522	E003	1	TRUE	1	0.907342	0.836795
ENSG00000113532	E003	1	TRUE	0	0.0555423	0.0676102
ENSG00000113552	E003	1	TRUE	1	0.941199	0.87216
ENSG00000113555	E003	1	TRUE	0	0.145421	0.121069
ENSG00000113558	E003	1	TRUE	1	0.98675	0.964952
ENSG00000113569	E003	1	TRUE	1	0.984454	0.951022
ENSG00000113575	E003	1	TRUE	1	0.984816	0.964558
ENSG00000113578	E003	1	TRUE	0	0.194092	0.198178
ENSG00000113580	E003	1	TRUE	0	0.251731	0.240643
ENSG00000113583	E003	1	TRUE	1	0.771993	0.745651
ENSG00000113593	E003	1	TRUE	1	0.961571	0.880212
ENSG00000113595	E003	1	TRUE	0	0.896965	0.761924
ENSG00000113597	E003	1	TRUE	0	0.962578	0.881042
ENSG00000113615	E003	1	TRUE	1	0.95621	0.838175
ENSG00000113621	E003	1	TRUE	1	0.519713	0.577276
ENSG00000113638	E003	1	TRUE	0	0.631873	0.629697
ENSG00000113643	E003	1	TRUE	1	0.973808	0.94643
ENSG00000113645	E003	1	TRUE	1	0.955181	0.878414
ENSG00000113648	E003	1	TRUE	1	0.80666	0.701001
ENSG00000113649	E003	1	TRUE	1	0.986415	0.959078
ENSG00000113657	E003	1	TRUE	1	0.934434	0.819624
ENSG00000113712	E003	1	TRUE	1	0.991857	0.98214
ENSG00000113716	E003	1	TRUE	1	0.981859	0.915336
ENSG00000113719	E003	1	TRUE	1	0.961974	0.914655
ENSG00000113721	E003	1	TRUE	1	0.306048	0.182403
ENSG00000113722	E003	1	TRUE	0	0.0162794	0.0292781
ENSG00000113732	E003	1	TRUE	1	0.914098	0.868158
ENSG00000113734	E003	1	TRUE	1	0.872146	0.799574
ENSG00000113739	E003	1	TRUE	1	0.987802	0.98456
ENSG00000113742	E003	1	TRUE	0	0.754709	0.679472
ENSG00000113749	E003	1	TRUE	0	0.528789	0.427879
ENSG00000113758	E003	1	TRUE	1	0.991342	0.987433
ENSG00000113761	E003	1	TRUE	1	0.96783	0.907073
ENSG00000113763	E003	1	TRUE	0	0.258662	0.219098
ENSG00000116128	E003	1	TRUE	1	0.827614	0.774653
ENSG00000116132	E003	1	TRUE	0	0.0301584	0.0377042
ENSG00000116138	E003	1	TRUE	1	0.957578	0.858171
ENSG00000116141	E003	1	TRUE	1	0.949651	0.874031
ENSG00000116147	E003	1	TRUE	0	0.0471561	0.0397926
ENSG00000116151	E003	1	TRUE	0	0.903855	0.804662
ENSG00000116157	E003	1	TRUE	1	0.37288	0.208948
ENSG00000116161	E003	1	TRUE	1	0.985499	0.945379
ENSG00000116171	E003	1	TRUE	0	0.132812	0.0638164
ENSG00000116183	E003	1	TRUE	0	0.0198469	0.0382887
ENSG00000116191	E003	1	TRUE	1	0.948318	0.847658
ENSG00000116194	E003	1	TRUE	0	0.216381	0.14577
ENSG00000116198	E003	1	TRUE	1	0.699982	0.79339
ENSG00000116199	E003	1	TRUE	1	0.915223	0.825517
ENSG00000116205	E003	1	TRUE	0	0.497809	0.612077
ENSG00000116209	E003	1	TRUE	1	0.957378	0.894823
ENSG00000116212	E003	1	TRUE	1	0.977878	0.92182
ENSG00000116213	E003	1	TRUE	1	0.901459	0.807402
ENSG00000116237	E003	1	TRUE	1	0.987309	0.974961
ENSG00000116254	E003	1	TRUE	0	0.104269	0.0783273
ENSG00000116260	E003	1	TRUE	1	0.904863	0.81701
ENSG00000116266	E003	1	TRUE	1	0.938736	0.84726
ENSG00000116273	E003	1	TRUE	1	0.990228	0.973895
ENSG00000116285	E003	1	TRUE	1	0.988499	0.958042
ENSG00000116288	E003	1	TRUE	1	0.987206	0.955836
ENSG00000116299	E003	1	TRUE	0	0.0614312	0.0415565
ENSG00000116329	E003	1	TRUE	0	0.174506	0.106416
ENSG00000116337	E003	1	TRUE	1	0.251996	0.413791
ENSG00000116350	E003	1	TRUE	1	0.981742	0.932714
ENSG00000116353	E003	1	TRUE	1	0.967699	0.910619
ENSG00000116396	E003	1	TRUE	0	0.692874	0.525215
ENSG00000116406	E003	1	TRUE	1	0.763067	0.638612
ENSG00000116455	E003	1	TRUE	1	0.989381	0.975949
ENSG00000116459	E003	1	TRUE	1	0.982579	0.947174
ENSG00000116473	E003	1	TRUE	1	0.871219	0.736706
ENSG00000116478	E003	1	TRUE	1	0.946371	0.844306
ENSG00000116489	E003	1	TRUE	1	0.950128	0.888061
ENSG00000116497	E003	1	TRUE	1	0.900904	0.934841
ENSG00000116514	E003	1	TRUE	1	0.815137	0.621935
ENSG00000116521	E003	1	TRUE	1	0.91916	0.898543
ENSG00000116525	E003	1	TRUE	1	0.177591	0.181716
ENSG00000116539	E003	1	TRUE	1	0.755948	0.712413
ENSG00000116544	E003	1	TRUE	1	0.581354	0.422927
ENSG00000116560	E003	1	TRUE	1	0.992691	0.986991
ENSG00000116574	E003	1	TRUE	0	0.546434	0.360813
ENSG00000116580	E003	1	TRUE	1	0.685663	0.645494
ENSG00000116584	E003	1	TRUE	1	0.987021	0.964382
ENSG00000116586	E003	1	TRUE	1	0.963019	0.857276
ENSG00000116604	E003	1	TRUE	1	0.588487	0.518301
ENSG00000116641	E003	1	TRUE	1	0.896246	0.769308
ENSG00000116649	E003	1	TRUE	1	0.98018	0.957744
ENSG00000116652	E003	1	TRUE	0	0.0847019	0.0717407
ENSG00000116661	E003	1	TRUE	1	0.751461	0.725457
ENSG00000116663	E003	1	TRUE	0	0.873371	0.85849
ENSG00000116667	E003	1	TRUE	0	0.957543	0.884744
ENSG00000116668	E003	1	TRUE	0	0.409462	0.425369
ENSG00000116670	E003	1	TRUE	1	0.989983	0.980349
ENSG00000116675	E003	1	TRUE	0	0.460365	0.362446
ENSG00000116678	E003	1	TRUE	0	0.97488	0.938287
ENSG00000116679	E003	1	TRUE	1	0.991079	0.97885
ENSG00000116685	E003	1	TRUE	1	0.968796	0.938333
ENSG00000116688	E003	1	TRUE	1	0.990118	0.967054
ENSG00000116690	E003	1	TRUE	0	0.101598	0.110035
ENSG00000116691	E003	1	TRUE	1	0.972204	0.923445
ENSG00000116698	E003	1	TRUE	1	0.965236	0.87366
ENSG00000116701	E003	1	TRUE	0	0.0496785	0.0753397
ENSG00000116703	E003	1	TRUE	0	0.0777783	0.0705592
ENSG00000116711	E003	1	TRUE	0	0.133557	0.137009
ENSG00000116717	E003	1	TRUE	1	0.961038	0.881447
ENSG00000116721	E003	1	TRUE	0	0.00885014	0.0316313
ENSG00000116726	E003	1	TRUE	0	0.00943101	0.0241227
ENSG00000116729	E003	1	TRUE	0	0.113056	0.0859411
ENSG00000116731	E003	1	TRUE	1	0.755797	0.696376
ENSG00000116741	E003	1	TRUE	1	0.8265	0.748531
ENSG00000116745	E003	1	TRUE	0	0.0347697	0.0674767
ENSG00000116747	E003	1	TRUE	1	0.89305	0.834952
ENSG00000116748	E003	1	TRUE	0	0.0245471	0.0425126
ENSG00000116750	E003	1	TRUE	1	0.927567	0.864438
ENSG00000116752	E003	1	TRUE	1	0.978693	0.926571
ENSG00000116754	E003	1	TRUE	1	0.967845	0.91842
ENSG00000116761	E003	1	TRUE	1	0.989224	0.959577
ENSG00000116771	E003	1	TRUE	0	0.710223	0.640769
ENSG00000116774	E003	1	TRUE	1	0.655356	0.489147
ENSG00000116785	E003	1	TRUE	0	0.0682563	0.0635811
ENSG00000116786	E003	1	TRUE	1	0.866363	0.748365
ENSG00000116791	E003	1	TRUE	1	0.574791	0.668871
ENSG00000116793	E003	1	TRUE	1	0.932635	0.784916
ENSG00000116809	E003	1	TRUE	1	0.817623	0.774768
ENSG00000116815	E003	1	TRUE	1	0.526078	0.495393
ENSG00000116819	E003	1	TRUE	0	0.0818459	0.0777262
ENSG00000116824	E003	1	TRUE	0	0.0360979	0.0536159
ENSG00000116830	E003	1	TRUE	1	0.979988	0.941099
ENSG00000116833	E003	1	TRUE	1	0.226849	0.151152
ENSG00000116852	E003	1	TRUE	1	0.897238	0.802751
ENSG00000116857	E003	1	TRUE	1	0.36447	0.443772
ENSG00000116863	E003	1	TRUE	1	0.975565	0.946095
ENSG00000116871	E003	1	TRUE	1	0.976678	0.952053
ENSG00000116874	E003	1	TRUE	1	0.495736	0.586338
ENSG00000116882	E003	1	TRUE	0	0.0570453	0.0654746
ENSG00000116885	E003	1	TRUE	0	0.21041	0.219492
ENSG00000116903	E003	1	TRUE	1	0.896879	0.833075
ENSG00000116906	E003	1	TRUE	1	0.937313	0.829144
ENSG00000116918	E003	1	TRUE	1	0.976018	0.903911
ENSG00000116922	E003	1	TRUE	1	0.964218	0.933489
ENSG00000116954	E003	1	TRUE	1	0.965165	0.899336
ENSG00000116957	E003	1	TRUE	1	0.841983	0.735455
ENSG00000116962	E003	1	TRUE	1	0.269829	0.232948
ENSG00000116977	E003	1	TRUE	0	0.499128	0.254797
ENSG00000116981	E003	1	TRUE	0	0.0218998	0.0237525
ENSG00000116984	E003	1	TRUE	1	0.834954	0.75186
ENSG00000116985	E003	1	TRUE	0	0.0208178	0.0259884
ENSG00000116990	E003	1	TRUE	1	0.967198	0.939955
ENSG00000116991	E003	1	TRUE	0	0.604239	0.446348
ENSG00000116996	E003	1	TRUE	0	0.0210057	0.0529764
ENSG00000117000	E003	1	TRUE	1	0.925217	0.807569
ENSG00000117009	E003	1	TRUE	0	0.0523093	0.0703721
ENSG00000117010	E003	1	TRUE	0	0.776619	0.728522
ENSG00000117013	E003	1	TRUE	0	0.564316	0.297312
ENSG00000117020	E003	1	TRUE	1	0.0695117	0.0870702
ENSG00000117036	E003	1	TRUE	1	0.984052	0.95139
ENSG00000117054	E003	1	TRUE	1	0.822676	0.790374
ENSG00000117069	E003	1	TRUE	0	0.381866	0.379632
ENSG00000117090	E003	1	TRUE	0	0.0106499	0.0299288
ENSG00000117091	E003	1	TRUE	0	0.0146998	0.0447112
ENSG00000117114	E003	1	TRUE	1	0.0633751	0.0722872
ENSG00000117115	E003	1	TRUE	0	0.155852	0.116305
ENSG00000117118	E003	1	TRUE	1	0.951949	0.869879
ENSG00000117122	E003	1	TRUE	1	0.808904	0.809718
ENSG00000117133	E003	1	TRUE	1	0.971963	0.900452
ENSG00000117139	E003	1	TRUE	1	0.907937	0.831725
ENSG00000117143	E003	1	TRUE	1	0.339324	0.36473
ENSG00000117148	E003	1	TRUE	0	0.0159124	0.0182746
ENSG00000117151	E003	1	TRUE	0	0.438666	0.640081
ENSG00000117152	E003	1	TRUE	0	0.0711557	0.0842808
ENSG00000117153	E003	1	TRUE	1	0.534647	0.634666
ENSG00000117154	E003	1	TRUE	1	0.596977	0.442934
ENSG00000117155	E003	1	TRUE	1	0.935795	0.838968
ENSG00000117174	E003	1	TRUE	1	0.978385	0.920035
ENSG00000117215	E003	1	TRUE	0	0.0201733	0.0494831
ENSG00000117222	E003	1	TRUE	1	0.968625	0.915057
ENSG00000117226	E003	1	TRUE	0	0.0190979	0.0523759
ENSG00000117228	E003	1	TRUE	0	0.0177063	0.0435936
ENSG00000117245	E003	1	TRUE	0	0.591192	0.438071
ENSG00000117262	E003	1	TRUE	1	0.643352	0.431937
ENSG00000117266	E003	1	TRUE	1	0.964111	0.907185
ENSG00000117280	E003	1	TRUE	1	0.437723	0.306114
ENSG00000117281	E003	1	TRUE	0	0.0455279	0.0722587
ENSG00000117289	E003	1	TRUE	1	0.911198	0.947685
ENSG00000117298	E003	1	TRUE	1	0.220305	0.246172
ENSG00000117308	E003	1	TRUE	1	0.958898	0.944691
ENSG00000117318	E003	1	TRUE	1	0.966518	0.945533
ENSG00000117322	E003	1	TRUE	0	0.123916	0.0985605
ENSG00000117335	E003	1	TRUE	1	0.986822	0.955327
ENSG00000117360	E003	1	TRUE	1	0.990422	0.970315
ENSG00000117362	E003	1	TRUE	1	0.987614	0.978079
ENSG00000117385	E003	1	TRUE	1	0.976586	0.924856
ENSG00000117394	E003	1	TRUE	1	0.993464	0.987093
ENSG00000117395	E003	1	TRUE	1	0.973992	0.958417
ENSG00000117399	E003	1	TRUE	1	0.986173	0.981694
ENSG00000117400	E003	1	TRUE	0	0.044652	0.0579224
ENSG00000117407	E003	1	TRUE	1	0.720062	0.698341
ENSG00000117408	E003	1	TRUE	1	0.881359	0.814633
ENSG00000117410	E003	1	TRUE	1	0.983054	0.965705
ENSG00000117411	E003	1	TRUE	1	0.65018	0.545754
ENSG00000117419	E003	1	TRUE	1	0.975807	0.915913
ENSG00000117425	E003	1	TRUE	0	0.14065	0.0902405
ENSG00000117448	E003	1	TRUE	1	0.989617	0.973332
ENSG00000117450	E003	1	TRUE	1	0.969098	0.970642
ENSG00000117461	E003	1	TRUE	0	0.688243	0.745362
ENSG00000117472	E003	1	TRUE	0	0.0992874	0.0664393
ENSG00000117475	E003	1	TRUE	1	0.94094	0.843475
ENSG00000117477	E003	1	TRUE	0	0.123179	0.110278
ENSG00000117479	E003	1	TRUE	1	0.978268	0.931936
ENSG00000117480	E003	1	TRUE	1	0.898414	0.784185
ENSG00000117481	E003	1	TRUE	1	0.866604	0.844307
ENSG00000117500	E003	1	TRUE	1	0.812758	0.764621
ENSG00000117501	E003	1	TRUE	0	0.0411087	0.0640206
ENSG00000117505	E003	1	TRUE	1	0.982692	0.94373
ENSG00000117507	E003	1	TRUE	0	0.0391373	0.0447914
ENSG00000117519	E003	1	TRUE	1	0.982052	0.962925
ENSG00000117523	E003	1	TRUE	1	0.985432	0.937285
ENSG00000117525	E003	1	TRUE	1	0.89392	0.789669
ENSG00000117528	E003	1	TRUE	1	0.751739	0.675348
ENSG00000117533	E003	1	TRUE	1	0.802142	0.798936
ENSG00000117543	E003	1	TRUE	1	0.958971	0.890163
ENSG00000117560	E003	1	TRUE	0	0.0178816	0.039653
ENSG00000117569	E003	1	TRUE	1	0.98661	0.95408
ENSG00000117586	E003	1	TRUE	0	0.0244255	0.048442
ENSG00000117592	E003	1	TRUE	1	0.990605	0.981935
ENSG00000117593	E003	1	TRUE	1	0.94653	0.864979
ENSG00000117594	E003	1	TRUE	0	0.0177985	0.0411548
ENSG00000117595	E003	1	TRUE	0	0.683793	0.657369
ENSG00000117597	E003	1	TRUE	1	0.966237	0.903491
ENSG00000117598	E003	1	TRUE	0	0.530731	0.491106
ENSG00000117600	E003	1	TRUE	0	0.177992	0.148648
ENSG00000117601	E003	1	TRUE	0	0.0558191	0.057111
ENSG00000117602	E003	1	TRUE	1	0.822419	0.675778
ENSG00000117614	E003	1	TRUE	1	0.976187	0.956166
ENSG00000117616	E003	1	TRUE	1	0.474209	0.454449
ENSG00000117620	E003	1	TRUE	1	0.684536	0.707528
ENSG00000117625	E003	1	TRUE	1	0.970028	0.888595
ENSG00000117632	E003	1	TRUE	1	0.992693	0.980513
ENSG00000117640	E003	1	TRUE	1	0.931793	0.873767
ENSG00000117643	E003	1	TRUE	0	0.393958	0.296629
ENSG00000117650	E003	1	TRUE	1	0.918192	0.792783
ENSG00000117682	E003	1	TRUE	1	0.983962	0.957189
ENSG00000117691	E003	1	TRUE	1	0.348044	0.341583
ENSG00000117697	E003	1	TRUE	1	0.96271	0.866932
ENSG00000117713	E003	1	TRUE	1	0.990144	0.966229
ENSG00000117724	E003	1	TRUE	1	0.990895	0.960164
ENSG00000117748	E003	1	TRUE	1	0.987225	0.965458
ENSG00000117751	E003	1	TRUE	1	0.985669	0.959718
ENSG00000117758	E003	1	TRUE	1	0.58084	0.520798
ENSG00000117791	E003	1	TRUE	0	0.519877	0.376043
ENSG00000117834	E003	1	TRUE	0	0.0297969	0.070028
ENSG00000117862	E003	1	TRUE	1	0.962811	0.889171
ENSG00000118193	E003	1	TRUE	1	0.681104	0.582465
ENSG00000118194	E003	1	TRUE	0	0.320193	0.370071
ENSG00000118197	E003	1	TRUE	1	0.961411	0.901844
ENSG00000118200	E003	1	TRUE	1	0.958922	0.870455
ENSG00000118217	E003	1	TRUE	1	0.36121	0.477717
ENSG00000118292	E003	1	TRUE	1	0.58636	0.616758
ENSG00000118298	E003	1	TRUE	1	0.970267	0.956249
ENSG00000118322	E003	1	TRUE	0	0.0227968	0.0429295
ENSG00000118402	E003	1	TRUE	1	0.880171	0.771849
ENSG00000118407	E003	1	TRUE	0	0.08879	0.0661349
ENSG00000118418	E003	1	TRUE	1	0.938382	0.900186
ENSG00000118420	E003	1	TRUE	0	0.972024	0.895501
ENSG00000118432	E003	1	TRUE	0	0.150969	0.161124
ENSG00000118434	E003	1	TRUE	0	0.0122767	0.0276821
ENSG00000118454	E003	1	TRUE	1	0.931482	0.860683
ENSG00000118473	E003	1	TRUE	0	0.168251	0.191504
ENSG00000118482	E003	1	TRUE	1	0.983207	0.934277
ENSG00000118491	E003	1	TRUE	0	0.237762	0.14243
ENSG00000118492	E003	1	TRUE	0	0.0437812	0.0642359
ENSG00000118495	E003	1	TRUE	0	0.114619	0.0865332
ENSG00000118496	E003	1	TRUE	1	0.98465	0.945136
ENSG00000118503	E003	1	TRUE	0	0.714029	0.52717
ENSG00000118507	E003	1	TRUE	1	0.335872	0.34021
ENSG00000118508	E003	1	TRUE	0	0.552071	0.408462
ENSG00000118513	E003	1	TRUE	0	0.90667	0.755182
ENSG00000118514	E003	1	TRUE	0	0.0509396	0.0563359
ENSG00000118515	E003	1	TRUE	0	0.355352	0.272392
ENSG00000118518	E003	1	TRUE	1	0.962297	0.897473
ENSG00000118520	E003	1	TRUE	0	0.173259	0.113798
ENSG00000118523	E003	1	TRUE	1	0.977668	0.946361
ENSG00000118526	E003	1	TRUE	0	0.0989696	0.0696633
ENSG00000118655	E003	1	TRUE	1	0.917426	0.872452
ENSG00000118689	E003	1	TRUE	1	0.906602	0.816588
ENSG00000118690	E003	1	TRUE	0	0.488769	0.592698
ENSG00000118729	E003	1	TRUE	0	0.019899	0.0336154
ENSG00000118733	E003	1	TRUE	0	0.269352	0.118402
ENSG00000118873	E003	1	TRUE	1	0.981022	0.944226
ENSG00000118985	E003	1	TRUE	1	0.877775	0.763936
ENSG00000119048	E003	1	TRUE	1	0.988993	0.945173
ENSG00000119280	E003	1	TRUE	1	0.889668	0.880867
ENSG00000119283	E003	1	TRUE	0	0.0161271	0.0224909
ENSG00000119285	E003	1	TRUE	1	0.989994	0.95527
ENSG00000119535	E003	1	TRUE	0	0.016763	0.0468827
ENSG00000119596	E003	1	TRUE	1	0.987968	0.941902
ENSG00000119599	E003	1	TRUE	1	0.760125	0.657734
ENSG00000119614	E003	1	TRUE	0	0.0577902	0.0498246
ENSG00000119616	E003	1	TRUE	1	0.951487	0.850249
ENSG00000119630	E003	1	TRUE	0	0.461978	0.265964
ENSG00000119632	E003	1	TRUE	0	0.225455	0.269296
ENSG00000119636	E003	1	TRUE	0	0.0822814	0.165833
ENSG00000119638	E003	1	TRUE	1	0.959031	0.891212
ENSG00000119640	E003	1	TRUE	1	0.833265	0.740896
ENSG00000119650	E003	1	TRUE	0	0.892108	0.815518
ENSG00000119655	E003	1	TRUE	1	0.979401	0.952585
ENSG00000119661	E003	1	TRUE	0	0.535051	0.608832
ENSG00000119669	E003	1	TRUE	1	0.979433	0.945504
ENSG00000119673	E003	1	TRUE	0	0.173616	0.201708
ENSG00000119681	E003	1	TRUE	0	0.0737531	0.0599295
ENSG00000119682	E003	1	TRUE	1	0.797929	0.65708
ENSG00000119684	E003	1	TRUE	0	0.669172	0.646503
ENSG00000119685	E003	1	TRUE	1	0.930924	0.809132
ENSG00000119686	E003	1	TRUE	0	0.0550921	0.0686391
ENSG00000119688	E003	1	TRUE	1	0.990975	0.963265
ENSG00000119689	E003	1	TRUE	1	0.991224	0.975435
ENSG00000119698	E003	1	TRUE	0	0.51668	0.338048
ENSG00000119699	E003	1	TRUE	0	0.297588	0.14972
ENSG00000119703	E003	1	TRUE	0	0.645172	0.500983
ENSG00000119705	E003	1	TRUE	1	0.98816	0.968362
ENSG00000119707	E003	1	TRUE	1	0.988672	0.957645
ENSG00000119711	E003	1	TRUE	1	0.929291	0.838091
ENSG00000119714	E003	1	TRUE	0	0.0397812	0.0697778
ENSG00000119715	E003	1	TRUE	0	0.116421	0.0853314
ENSG00000119718	E003	1	TRUE	1	0.970701	0.934156
ENSG00000119720	E003	1	TRUE	0	0.400847	0.433941
ENSG00000119723	E003	1	TRUE	0	0.710816	0.713729
ENSG00000119725	E003	1	TRUE	0	0.952745	0.87127
ENSG00000119899	E003	1	TRUE	1	0.774246	0.691271
ENSG00000119900	E003	1	TRUE	1	0.72705	0.628763
ENSG00000120129	E003	1	TRUE	0	0.910833	0.888462
ENSG00000120137	E003	1	TRUE	1	0.984703	0.923017
ENSG00000120149	E003	1	TRUE	0	0.0654985	0.0885546
ENSG00000120253	E003	1	TRUE	1	0.980879	0.938672
ENSG00000120254	E003	1	TRUE	1	0.979862	0.923767
ENSG00000120256	E003	1	TRUE	1	0.798441	0.68823
ENSG00000120262	E003	1	TRUE	0	0.139485	0.108682
ENSG00000120265	E003	1	TRUE	1	0.843357	0.76193
ENSG00000120278	E003	1	TRUE	0	0.245245	0.228002
ENSG00000120279	E003	1	TRUE	0	0.0855619	0.0857065
ENSG00000120306	E003	1	TRUE	1	0.855613	0.760608
ENSG00000120318	E003	1	TRUE	1	0.84128	0.856729
ENSG00000120324	E003	1	TRUE	0	0.0859911	0.0760397
ENSG00000120327	E003	1	TRUE	1	0.0254337	0.0733859
ENSG00000120328	E003	1	TRUE	0	0.0785895	0.0953804
ENSG00000120329	E003	1	TRUE	0	0.00838033	0.0213525
ENSG00000120332	E003	1	TRUE	0	0.0626937	0.0669334
ENSG00000120334	E003	1	TRUE	1	0.940155	0.841891
ENSG00000120337	E003	1	TRUE	0	0.044867	0.0689849
ENSG00000120341	E003	1	TRUE	0	0.0127204	0.0314902
ENSG00000120370	E003	1	TRUE	1	0.970793	0.89622
ENSG00000120436	E003	1	TRUE	0	0.0851449	0.091719
ENSG00000120437	E003	1	TRUE	1	0.963921	0.968143
ENSG00000120438	E003	1	TRUE	1	0.989612	0.979431
ENSG00000120440	E003	1	TRUE	0	0.0225018	0.036497
ENSG00000120526	E003	1	TRUE	1	0.265148	0.156522
ENSG00000120533	E003	1	TRUE	1	0.979963	0.917481
ENSG00000120656	E003	1	TRUE	1	0.880472	0.793354
ENSG00000120705	E003	1	TRUE	1	0.987269	0.956737
ENSG00000120708	E003	1	TRUE	0	0.156976	0.10803
ENSG00000120709	E003	1	TRUE	1	0.975638	0.959008
ENSG00000120727	E003	1	TRUE	1	0.956592	0.850945
ENSG00000120729	E003	1	TRUE	0	0.0261156	0.0414376
ENSG00000120733	E003	1	TRUE	1	0.966384	0.883169
ENSG00000120738	E003	1	TRUE	1	0.862696	0.809416
ENSG00000120875	E003	1	TRUE	0	0.693466	0.585233
ENSG00000120885	E003	1	TRUE	1	0.943501	0.940647
ENSG00000120889	E003	1	TRUE	1	0.979294	0.944429
ENSG00000120896	E003	1	TRUE	1	0.911205	0.875456
ENSG00000120899	E003	1	TRUE	0	0.101898	0.105939
ENSG00000120903	E003	1	TRUE	0	0.0176281	0.0312204
ENSG00000120907	E003	1	TRUE	0	0.177448	0.17795
ENSG00000120910	E003	1	TRUE	0	0.279188	0.26538
ENSG00000120913	E003	1	TRUE	1	0.0985983	0.0979384
ENSG00000120915	E003	1	TRUE	0	0.557309	0.286766
ENSG00000120925	E003	1	TRUE	1	0.55253	0.633096
ENSG00000120937	E003	1	TRUE	0	0.0636833	0.0551392
ENSG00000120942	E003	1	TRUE	1	0.982035	0.926281
ENSG00000120948	E003	1	TRUE	1	0.98763	0.981193
ENSG00000120949	E003	1	TRUE	1	0.754091	0.618024
ENSG00000120952	E003	1	TRUE	0	0.00730768	0.0249657
ENSG00000120963	E003	1	TRUE	1	0.959916	0.904729
ENSG00000120992	E003	1	TRUE	1	0.950278	0.874631
ENSG00000121005	E003	1	TRUE	1	0.487198	0.290682
ENSG00000121022	E003	1	TRUE	1	0.984364	0.959824
ENSG00000121039	E003	1	TRUE	0	0.644936	0.633225
ENSG00000121454	E003	1	TRUE	0	0.518195	0.399141
ENSG00000121481	E003	1	TRUE	1	0.841619	0.766598
ENSG00000121486	E003	1	TRUE	1	0.966554	0.875857
ENSG00000121634	E003	1	TRUE	0	0.0267387	0.043607
ENSG00000121644	E003	1	TRUE	1	0.985304	0.953456
ENSG00000121753	E003	1	TRUE	1	0.9109	0.815315
ENSG00000121764	E003	1	TRUE	0	0.565754	0.321836
ENSG00000121766	E003	1	TRUE	1	0.947267	0.875566
ENSG00000121769	E003	1	TRUE	1	0.80018	0.787084
ENSG00000121774	E003	1	TRUE	1	0.989325	0.961853
ENSG00000121775	E003	1	TRUE	1	0.776544	0.881711
ENSG00000121848	E003	1	TRUE	1	0.48598	0.289716
ENSG00000121851	E003	1	TRUE	0	0.274112	0.269971
ENSG00000121900	E003	1	TRUE	1	0.107298	0.0955295
ENSG00000121903	E003	1	TRUE	0	0.460455	0.495382
ENSG00000121904	E003	1	TRUE	0	0.969746	0.91799
ENSG00000121905	E003	1	TRUE	0	0.0243074	0.0504998
ENSG00000121931	E003	1	TRUE	1	0.531833	0.469147
ENSG00000121933	E003	1	TRUE	0	0.0289574	0.0501041
ENSG00000121940	E003	1	TRUE	1	0.822909	0.725473
ENSG00000121957	E003	1	TRUE	1	0.701043	0.512194
ENSG00000122008	E003	1	TRUE	0	0.488624	0.512311
ENSG00000122012	E003	1	TRUE	0	0.0913789	0.0717753
ENSG00000122176	E003	1	TRUE	0	0.0192873	0.0265238
ENSG00000122180	E003	1	TRUE	0	0.0638665	0.0823367
ENSG00000122188	E003	1	TRUE	0	0.0258944	0.0501421
ENSG00000122194	E003	1	TRUE	0	0.0151401	0.0406045
ENSG00000122203	E003	1	TRUE	1	0.988145	0.954913
ENSG00000122218	E003	1	TRUE	1	0.983995	0.942861
ENSG00000122223	E003	1	TRUE	0	0.016334	0.0333391
ENSG00000122224	E003	1	TRUE	0	0.0210776	0.0523899
ENSG00000122335	E003	1	TRUE	0	0.843359	0.770764
ENSG00000122417	E003	1	TRUE	1	0.398881	0.508786
ENSG00000122435	E003	1	TRUE	1	0.922503	0.867501
ENSG00000122477	E003	1	TRUE	0	0.031926	0.0471661
ENSG00000122481	E003	1	TRUE	1	0.855191	0.762061
ENSG00000122482	E003	1	TRUE	1	0.967517	0.921606
ENSG00000122483	E003	1	TRUE	1	0.919415	0.839416
ENSG00000122484	E003	1	TRUE	1	0.91625	0.843704
ENSG00000123091	E003	1	TRUE	1	0.962516	0.842817
ENSG00000123119	E003	1	TRUE	0	0.239736	0.117052
ENSG00000123124	E003	1	TRUE	1	0.950339	0.867668
ENSG00000123213	E003	1	TRUE	1	0.957988	0.898007
ENSG00000123219	E003	1	TRUE	1	0.96648	0.90647
ENSG00000123472	E003	1	TRUE	1	0.964099	0.881691
ENSG00000123500	E003	1	TRUE	0	0.466395	0.292045
ENSG00000123505	E003	1	TRUE	1	0.99154	0.97445
ENSG00000123545	E003	1	TRUE	1	0.972774	0.934816
ENSG00000123552	E003	1	TRUE	1	0.982944	0.933094
ENSG00000123643	E003	1	TRUE	0	0.593888	0.581184
ENSG00000123684	E003	1	TRUE	1	0.346517	0.265499
ENSG00000123685	E003	1	TRUE	0	0.0739247	0.0785769
ENSG00000123689	E003	1	TRUE	0	0.0503202	0.0431036
ENSG00000123836	E003	1	TRUE	0	0.937071	0.873716
ENSG00000123838	E003	1	TRUE	0	0.0135907	0.0366476
ENSG00000123843	E003	1	TRUE	0	0.0262862	0.0542061
ENSG00000123908	E003	1	TRUE	1	0.985296	0.959111
ENSG00000124275	E003	1	TRUE	1	0.977593	0.945073
ENSG00000124279	E003	1	TRUE	1	0.645082	0.678761
ENSG00000124490	E003	1	TRUE	0	0.0226257	0.0354478
ENSG00000124491	E003	1	TRUE	0	0.11099	0.0852291
ENSG00000124493	E003	1	TRUE	1	0.792168	0.56473
ENSG00000124496	E003	1	TRUE	1	0.951998	0.87084
ENSG00000124507	E003	1	TRUE	1	0.249676	0.161551
ENSG00000124523	E003	1	TRUE	1	0.834054	0.819882
ENSG00000124532	E003	1	TRUE	1	0.984183	0.963138
ENSG00000124535	E003	1	TRUE	1	0.986291	0.957928
ENSG00000124541	E003	1	TRUE	1	0.990317	0.975526
ENSG00000124557	E003	1	TRUE	0	0.0458647	0.0493425
ENSG00000124562	E003	1	TRUE	1	0.979258	0.952409
ENSG00000124564	E003	1	TRUE	0	0.0183727	0.0447491
ENSG00000124568	E003	1	TRUE	0	0.0191803	0.0483049
ENSG00000124570	E003	1	TRUE	1	0.671711	0.524858
ENSG00000124571	E003	1	TRUE	1	0.987517	0.95032
ENSG00000124574	E003	1	TRUE	1	0.903417	0.861164
ENSG00000124575	E003	1	TRUE	0	0.905783	0.929256
ENSG00000124587	E003	1	TRUE	1	0.905168	0.821951
ENSG00000124588	E003	1	TRUE	1	0.972672	0.95582
ENSG00000124593	E003	1	TRUE	1	0.510822	0.483811
ENSG00000124596	E003	1	TRUE	1	0.744034	0.717134
ENSG00000124602	E003	1	TRUE	0	0.0935075	0.0622021
ENSG00000124608	E003	1	TRUE	1	0.98506	0.968515
ENSG00000124610	E003	1	TRUE	0	0.468849	0.66403
ENSG00000124613	E003	1	TRUE	1	0.672869	0.78263
ENSG00000124615	E003	1	TRUE	1	0.772557	0.708482
ENSG00000124635	E003	1	TRUE	0	0.852715	0.871101
ENSG00000124641	E003	1	TRUE	1	0.932136	0.878267
ENSG00000124657	E003	1	TRUE	0	0.0214139	0.0433132
ENSG00000124659	E003	1	TRUE	1	0.900565	0.810828
ENSG00000124664	E003	1	TRUE	0	0.0556119	0.0828273
ENSG00000124678	E003	1	TRUE	0	0.026812	0.0354797
ENSG00000124688	E003	1	TRUE	1	0.655392	0.794693
ENSG00000124701	E003	1	TRUE	0	0.207975	0.172585
ENSG00000124702	E003	1	TRUE	1	0.987263	0.968257
ENSG00000124713	E003	1	TRUE	0	0.982372	0.958663
ENSG00000124721	E003	1	TRUE	0	0.0195432	0.0247528
ENSG00000124731	E003	1	TRUE	0	0.0205391	0.0333047
ENSG00000124733	E003	1	TRUE	1	0.983996	0.964751
ENSG00000124743	E003	1	TRUE	0	0.0420018	0.0426358
ENSG00000124749	E003	1	TRUE	0	0.529281	0.591019
ENSG00000124762	E003	1	TRUE	1	0.779225	0.70084
ENSG00000124766	E003	1	TRUE	1	0.982206	0.959343
ENSG00000124767	E003	1	TRUE	1	0.957774	0.853557
ENSG00000124772	E003	1	TRUE	0	0.044586	0.0416657
ENSG00000124780	E003	1	TRUE	0	0.218673	0.124514
ENSG00000124782	E003	1	TRUE	1	0.80844	0.7504
ENSG00000124783	E003	1	TRUE	1	0.987506	0.94715
ENSG00000124784	E003	1	TRUE	1	0.961429	0.886028
ENSG00000124785	E003	1	TRUE	0	0.0708224	0.0785752
ENSG00000124786	E003	1	TRUE	1	0.941221	0.868014
ENSG00000124787	E003	1	TRUE	1	0.562966	0.648288
ENSG00000124788	E003	1	TRUE	0	0.58675	0.593473
ENSG00000124789	E003	1	TRUE	1	0.959063	0.90355
ENSG00000124795	E003	1	TRUE	1	0.991863	0.975969
ENSG00000124802	E003	1	TRUE	1	0.990101	0.968338
ENSG00000124812	E003	1	TRUE	0	0.0703543	0.070196
ENSG00000124813	E003	1	TRUE	0	0.0753411	0.0648105
ENSG00000124818	E003	1	TRUE	0	0.0208147	0.0432375
ENSG00000124827	E003	1	TRUE	0	0.0339129	0.0277894
ENSG00000125337	E003	1	TRUE	0	0.0340323	0.0590155
ENSG00000125347	E003	1	TRUE	0	0.837336	0.766916
ENSG00000125375	E003	1	TRUE	1	0.850582	0.714513
ENSG00000125378	E003	1	TRUE	0	0.491679	0.407425
ENSG00000125384	E003	1	TRUE	0	0.114968	0.0816148
ENSG00000125459	E003	1	TRUE	1	0.376635	0.230464
ENSG00000125462	E003	1	TRUE	0	0.0214102	0.0211798
ENSG00000125703	E003	1	TRUE	1	0.757086	0.692216
ENSG00000125944	E003	1	TRUE	1	0.988817	0.954244
ENSG00000125945	E003	1	TRUE	0	0.0514854	0.0626361
ENSG00000125952	E003	1	TRUE	1	0.981457	0.943427
ENSG00000125954	E003	1	TRUE	1	0.966962	0.885342
ENSG00000126067	E003	1	TRUE	1	0.988714	0.957892
ENSG00000126070	E003	1	TRUE	0	0.885308	0.791864
ENSG00000126088	E003	1	TRUE	1	0.725658	0.63343
ENSG00000126091	E003	1	TRUE	0	0.627636	0.644301
ENSG00000126106	E003	1	TRUE	0	0.774406	0.750227
ENSG00000126107	E003	1	TRUE	1	0.885026	0.85254
ENSG00000126214	E003	1	TRUE	1	0.969898	0.888526
ENSG00000126215	E003	1	TRUE	1	0.98782	0.972632
ENSG00000126233	E003	1	TRUE	0	0.0129963	0.0193473
ENSG00000126698	E003	1	TRUE	1	0.978436	0.935997
ENSG00000126705	E003	1	TRUE	1	0.945262	0.924041
ENSG00000126709	E003	1	TRUE	1	0.172212	0.0920943
ENSG00000126773	E003	1	TRUE	1	0.920748	0.868865
ENSG00000126775	E003	1	TRUE	1	0.935198	0.858775
ENSG00000126778	E003	1	TRUE	0	0.0974185	0.0560863
ENSG00000126785	E003	1	TRUE	0	0.102137	0.0835626
ENSG00000126787	E003	1	TRUE	1	0.987504	0.944245
ENSG00000126790	E003	1	TRUE	0	0.954915	0.886783
ENSG00000126803	E003	1	TRUE	1	0.265407	0.277956
ENSG00000126804	E003	1	TRUE	1	0.955435	0.897625
ENSG00000126814	E003	1	TRUE	1	0.950626	0.920841
ENSG00000126821	E003	1	TRUE	1	0.408137	0.375053
ENSG00000126822	E003	1	TRUE	1	0.971535	0.962152
ENSG00000127022	E003	1	TRUE	1	0.989996	0.979846
ENSG00000127054	E003	1	TRUE	1	0.983244	0.969918
ENSG00000127074	E003	1	TRUE	0	0.0592333	0.0715841
ENSG00000127124	E003	1	TRUE	0	0.109164	0.0565219
ENSG00000127125	E003	1	TRUE	1	0.882013	0.801344
ENSG00000127129	E003	1	TRUE	0	0.0623975	0.0769411
ENSG00000127152	E003	1	TRUE	0	0.896253	0.782431
ENSG00000127184	E003	1	TRUE	1	0.9808	0.963716
ENSG00000127423	E003	1	TRUE	1	0.917661	0.82661
ENSG00000127463	E003	1	TRUE	1	0.979378	0.922972
ENSG00000127481	E003	1	TRUE	1	0.989939	0.945708
ENSG00000127483	E003	1	TRUE	1	0.988591	0.951742
ENSG00000127603	E003	1	TRUE	1	0.245478	0.256069
ENSG00000127743	E003	1	TRUE	0	0.034694	0.0657775
ENSG00000129292	E003	1	TRUE	0	0.877534	0.776024
ENSG00000129295	E003	1	TRUE	0	0.145733	0.173758
ENSG00000129422	E003	1	TRUE	0	0.230394	0.234999
ENSG00000129460	E003	1	TRUE	1	0.987813	0.971162
ENSG00000129465	E003	1	TRUE	0	0.0388687	0.0519972
ENSG00000129467	E003	1	TRUE	0	0.0509013	0.0593758
ENSG00000129472	E003	1	TRUE	1	0.958583	0.849571
ENSG00000129473	E003	1	TRUE	1	0.964349	0.910221
ENSG00000129474	E003	1	TRUE	1	0.984134	0.976654
ENSG00000129480	E003	1	TRUE	1	0.667491	0.760399
ENSG00000129484	E003	1	TRUE	1	0.976617	0.938264
ENSG00000129493	E003	1	TRUE	1	0.832107	0.710105
ENSG00000129514	E003	1	TRUE	0	0.0291905	0.0327713
ENSG00000129515	E003	1	TRUE	1	0.971537	0.861392
ENSG00000129518	E003	1	TRUE	1	0.97762	0.896049
ENSG00000129534	E003	1	TRUE	1	0.975975	0.886648
ENSG00000129535	E003	1	TRUE	0	0.928445	0.85488
ENSG00000129538	E003	1	TRUE	0	0.0494193	0.0560685
ENSG00000129559	E003	1	TRUE	1	0.956284	0.89944
ENSG00000129562	E003	1	TRUE	1	0.944905	0.852234
ENSG00000129566	E003	1	TRUE	0	0.87041	0.814089
ENSG00000129595	E003	1	TRUE	0	0.174084	0.154495
ENSG00000129596	E003	1	TRUE	1	0.769701	0.564653
ENSG00000129625	E003	1	TRUE	1	0.981261	0.925809
ENSG00000129691	E003	1	TRUE	1	0.971468	0.948919
ENSG00000129696	E003	1	TRUE	1	0.965495	0.88647
ENSG00000130023	E003	1	TRUE	1	0.780383	0.835916
ENSG00000130024	E003	1	TRUE	1	0.954306	0.867762
ENSG00000130193	E003	1	TRUE	1	0.0562431	0.0522831
ENSG00000130227	E003	1	TRUE	1	0.96708	0.901219
ENSG00000130338	E003	1	TRUE	0	0.352837	0.215633
ENSG00000130340	E003	1	TRUE	1	0.96876	0.880685
ENSG00000130347	E003	1	TRUE	1	0.96068	0.909166
ENSG00000130348	E003	1	TRUE	1	0.963467	0.895564
ENSG00000130349	E003	1	TRUE	1	0.813675	0.750993
ENSG00000130363	E003	1	TRUE	0	0.617209	0.672304
ENSG00000130368	E003	1	TRUE	0	0.0106563	0.0330031
ENSG00000130396	E003	1	TRUE	1	0.977994	0.89653
ENSG00000130449	E003	1	TRUE	1	0.463027	0.459906
ENSG00000130695	E003	1	TRUE	1	0.951702	0.861868
ENSG00000130762	E003	1	TRUE	1	0.898749	0.866043
ENSG00000130764	E003	1	TRUE	1	0.985925	0.969635
ENSG00000130766	E003	1	TRUE	1	0.989793	0.968181
ENSG00000130768	E003	1	TRUE	1	0.940513	0.92162
ENSG00000130770	E003	1	TRUE	1	0.933001	0.846046
ENSG00000130772	E003	1	TRUE	1	0.95216	0.86213
ENSG00000130775	E003	1	TRUE	1	0.852093	0.797185
ENSG00000130939	E003	1	TRUE	1	0.973827	0.913281
ENSG00000130940	E003	1	TRUE	0	0.454195	0.331798
ENSG00000131013	E003	1	TRUE	1	0.987621	0.947021
ENSG00000131015	E003	1	TRUE	0	0.0152542	0.0231552
ENSG00000131016	E003	1	TRUE	1	0.185823	0.123858
ENSG00000131018	E003	1	TRUE	0	0.0283833	0.0497228
ENSG00000131019	E003	1	TRUE	1	0.147768	0.164556
ENSG00000131023	E003	1	TRUE	1	0.953576	0.856701
ENSG00000131183	E003	1	TRUE	0	0.0186859	0.0473549
ENSG00000131187	E003	1	TRUE	0	0.011079	0.0205947
ENSG00000131188	E003	1	TRUE	0	0.948475	0.937666
ENSG00000131203	E003	1	TRUE	1	0.40114	0.422142
ENSG00000131233	E003	1	TRUE	1	0.217736	0.141678
ENSG00000131236	E003	1	TRUE	1	0.98687	0.944461
ENSG00000131238	E003	1	TRUE	1	0.954218	0.886173
ENSG00000131323	E003	1	TRUE	0	0.610183	0.409751
ENSG00000131435	E003	1	TRUE	0	0.473696	0.268423
ENSG00000131437	E003	1	TRUE	1	0.668171	0.637952
ENSG00000131446	E003	1	TRUE	1	0.938193	0.92674
ENSG00000131459	E003	1	TRUE	1	0.990637	0.984284
ENSG00000131503	E003	1	TRUE	1	0.975066	0.926794
ENSG00000131504	E003	1	TRUE	1	0.980033	0.89647
ENSG00000131507	E003	1	TRUE	1	0.861035	0.804642
ENSG00000131508	E003	1	TRUE	1	0.982317	0.938569
ENSG00000131584	E003	1	TRUE	1	0.913611	0.8381
ENSG00000131591	E003	1	TRUE	0	0.50304	0.604018
ENSG00000131686	E003	1	TRUE	0	0.0475828	0.0674078
ENSG00000131697	E003	1	TRUE	0	0.778904	0.732839
ENSG00000131711	E003	1	TRUE	1	0.428884	0.416385
ENSG00000131730	E003	1	TRUE	0	0.664591	0.543761
ENSG00000131732	E003	1	TRUE	1	0.930249	0.861828
ENSG00000131773	E003	1	TRUE	1	0.621108	0.585055
ENSG00000131778	E003	1	TRUE	1	0.973832	0.892255
ENSG00000131779	E003	1	TRUE	1	0.414216	0.326503
ENSG00000131788	E003	1	TRUE	1	0.959079	0.916631
ENSG00000131791	E003	1	TRUE	1	0.969904	0.910987
ENSG00000131844	E003	1	TRUE	1	0.948461	0.864319
ENSG00000131910	E003	1	TRUE	0	0.0574879	0.0828256
ENSG00000131914	E003	1	TRUE	1	0.991602	0.986436
ENSG00000131931	E003	1	TRUE	1	0.834218	0.863137
ENSG00000131966	E003	1	TRUE	1	0.902937	0.795597
ENSG00000131969	E003	1	TRUE	1	0.089066	0.0712608
ENSG00000131979	E003	1	TRUE	0	0.427729	0.339761
ENSG00000131981	E003	1	TRUE	0	0.712528	0.4586
ENSG00000132122	E003	1	TRUE	0	0.411888	0.609711
ENSG00000132128	E003	1	TRUE	1	0.985846	0.956752
ENSG00000132185	E003	1	TRUE	0	0.00990457	0.0268324
ENSG00000132196	E003	1	TRUE	1	0.779467	0.653472
[truncated: 206,506+ more rows]

## Sheet: Figure 4 H3K36me3 benchmark
experiment	model	eid	fold	score	score_type
H3K36me3-ablation	H3K36me3-ablated-Chromoformer-clf	E003	3	92.0292	auc
H3K36me3-ablation	H3K36me3-ablated-Chromoformer-clf	E066	1	90.9998	auc
H3K36me3-ablation	H3K36me3-ablated-Chromoformer-clf	E118	1	94.6349	auc
H3K36me3-ablation	H3K36me3-ablated-Chromoformer-clf	E087	1	89.7793	auc
H3K36me3-ablation	H3K36me3-ablated-Chromoformer-clf	E005	4	93.212	auc
H3K36me3-ablation	H3K36me3-ablated-Chromoformer-clf	E004	3	93.1355	auc
H3K36me3-ablation	H3K36me3-ablated-Chromoformer-clf	E016	2	94.0737	auc
H3K36me3-ablation	H3K36me3-ablated-Chromoformer-clf	E087	3	90.8044	auc
H3K36me3-ablation	H3K36me3-ablated-Chromoformer-clf	E003	1	92.0137	auc
H3K36me3-ablation	H3K36me3-ablated-Chromoformer-clf	E087	2	91.566	auc
H3K36me3-ablation	H3K36me3-ablated-Chromoformer-clf	E006	4	91.5984	auc
H3K36me3-ablation	H3K36me3-ablated-Chromoformer-clf	E016	3	93.1692	auc
H3K36me3-ablation	H3K36me3-ablated-Chromoformer-clf	E118	4	94.5714	auc
H3K36me3-ablation	H3K36me3-ablated-Chromoformer-clf	E004	4	92.3004	auc
H3K36me3-ablation	H3K36me3-ablated-Chromoformer-clf	E116	1	95.4216	auc
H3K36me3-ablation	H3K36me3-ablated-Chromoformer-clf	E066	4	91.4632	auc
H3K36me3-ablation	H3K36me3-ablated-Chromoformer-clf	E006	2	92.3395	auc
H3K36me3-ablation	H3K36me3-ablated-Chromoformer-clf	E004	2	94.2489	auc
H3K36me3-ablation	H3K36me3-ablated-Chromoformer-clf	E116	2	95.4741	auc
H3K36me3-ablation	H3K36me3-ablated-Chromoformer-clf	E016	1	92.4667	auc
H3K36me3-ablation	H3K36me3-ablated-Chromoformer-clf	E006	3	91.1373	auc
H3K36me3-ablation	H3K36me3-ablated-Chromoformer-clf	E004	1	92.431	auc
H3K36me3-ablation	H3K36me3-ablated-Chromoformer-clf	E118	3	95.7194	auc
H3K36me3-ablation	H3K36me3-ablated-Chromoformer-clf	E066	3	91.4978	auc
H3K36me3-ablation	H3K36me3-ablated-Chromoformer-clf	E114	4	93.5787	auc
H3K36me3-ablation	H3K36me3-ablated-Chromoformer-clf	E005	3	93.3433	auc
H3K36me3-ablation	H3K36me3-ablated-Chromoformer-clf	E006	1	91.1092	auc
H3K36me3-ablation	H3K36me3-ablated-Chromoformer-clf	E066	2	91.9054	auc
H3K36me3-ablation	H3K36me3-ablated-Chromoformer-clf	E118	2	94.4944	auc
H3K36me3-ablation	H3K36me3-ablated-Chromoformer-clf	E114	3	94.0105	auc
H3K36me3-ablation	H3K36me3-ablated-Chromoformer-clf	E003	4	91.5639	auc
H3K36me3-ablation	H3K36me3-ablated-Chromoformer-clf	E005	2	93.9871	auc
H3K36me3-ablation	H3K36me3-ablated-Chromoformer-clf	E114	2	95.3956	auc
H3K36me3-ablation	H3K36me3-ablated-Chromoformer-clf	E007	4	92.4719	auc
H3K36me3-ablation	H3K36me3-ablated-Chromoformer-clf	E116	4	94.1128	auc
H3K36me3-ablation	H3K36me3-ablated-Chromoformer-clf	E007	3	93.4173	auc
H3K36me3-ablation	H3K36me3-ablated-Chromoformer-clf	E005	1	92.085	auc
H3K36me3-ablation	H3K36me3-ablated-Chromoformer-clf	E087	4	89.7992	auc
H3K36me3-ablation	H3K36me3-ablated-Chromoformer-clf	E114	1	94.197	auc
H3K36me3-ablation	H3K36me3-ablated-Chromoformer-clf	E007	2	93.2856	auc
H3K36me3-ablation	H3K36me3-ablated-Chromoformer-clf	E003	2	93.3572	auc
H3K36me3-ablation	H3K36me3-ablated-Chromoformer-clf	E016	4	92.6841	auc
H3K36me3-ablation	H3K36me3-ablated-Chromoformer-clf	E116	3	95.4115	auc
H3K36me3-ablation	H3K36me3-ablated-Chromoformer-clf	E007	1	91.6341	auc
H3K36me3-ablation	Chromoformer-clf	E114	3	95.2281	auc
H3K36me3-ablation	Chromoformer-clf	E066	4	92.3927	auc
H3K36me3-ablation	Chromoformer-clf	E118	3	96.555	auc
H3K36me3-ablation	Chromoformer-clf	E116	1	95.8462	auc
H3K36me3-ablation	Chromoformer-clf	E016	2	95.0009	auc
H3K36me3-ablation	Chromoformer-clf	E118	4	94.9942	auc
H3K36me3-ablation	Chromoformer-clf	E114	4	94.4074	auc
H3K36me3-ablation	Chromoformer-clf	E004	3	93.0992	auc
H3K36me3-ablation	Chromoformer-clf	E087	1	90.0843	auc
H3K36me3-ablation	Chromoformer-clf	E007	4	93.2735	auc
H3K36me3-ablation	Chromoformer-clf	E016	1	93.7477	auc
H3K36me3-ablation	Chromoformer-clf	E004	1	92.4007	auc
H3K36me3-ablation	Chromoformer-clf	E006	1	91.709	auc
H3K36me3-ablation	Chromoformer-clf	E114	2	95.9765	auc
H3K36me3-ablation	Chromoformer-clf	E006	2	92.8952	auc
H3K36me3-ablation	Chromoformer-clf	E066	3	92.5643	auc
H3K36me3-ablation	Chromoformer-clf	E004	2	94.277	auc
H3K36me3-ablation	Chromoformer-clf	E118	2	95.4191	auc
H3K36me3-ablation	Chromoformer-clf	E003	4	92.8443	auc
H3K36me3-ablation	Chromoformer-clf	E114	1	95.1732	auc
H3K36me3-ablation	Chromoformer-clf	E005	4	94.2334	auc
H3K36me3-ablation	Chromoformer-clf	E066	2	92.7853	auc
H3K36me3-ablation	Chromoformer-clf	E007	3	94.2893	auc
H3K36me3-ablation	Chromoformer-clf	E118	1	95.6215	auc
H3K36me3-ablation	Chromoformer-clf	E007	2	94.283	auc
H3K36me3-ablation	Chromoformer-clf	E087	4	89.6537	auc
H3K36me3-ablation	Chromoformer-clf	E005	3	94.0887	auc
H3K36me3-ablation	Chromoformer-clf	E066	1	92.099	auc
H3K36me3-ablation	Chromoformer-clf	E003	3	93.3393	auc
H3K36me3-ablation	Chromoformer-clf	E116	4	94.9779	auc
H3K36me3-ablation	Chromoformer-clf	E003	2	94.483	auc
H3K36me3-ablation	Chromoformer-clf	E087	3	91.0666	auc
H3K36me3-ablation	Chromoformer-clf	E007	1	92.8738	auc
H3K36me3-ablation	Chromoformer-clf	E016	4	93.8474	auc
H3K36me3-ablation	Chromoformer-clf	E005	2	94.8725	auc
H3K36me3-ablation	Chromoformer-clf	E116	3	96.1227	auc
H3K36me3-ablation	Chromoformer-clf	E006	4	91.9535	auc
H3K36me3-ablation	Chromoformer-clf	E087	2	91.5845	auc
H3K36me3-ablation	Chromoformer-clf	E005	1	93.4297	auc
H3K36me3-ablation	Chromoformer-clf	E116	2	96.0533	auc
H3K36me3-ablation	Chromoformer-clf	E006	3	91.6073	auc
H3K36me3-ablation	Chromoformer-clf	E004	4	92.4215	auc
H3K36me3-ablation	Chromoformer-clf	E016	3	94.5437	auc
H3K36me3-ablation	Chromoformer-clf	E003	1	93.4162	auc

## Sheet: Figure 5 Raw PCRI values
gene_id	eid	RPKM	expression_above_median	log2_fc	PCRI
ENSG00000164172	E003	2.935	FALSE	0.217469	13.8235
ENSG00000227507	E003	0.07	FALSE	0.545642	18.6434
ENSG00000159164	E003	60.886	TRUE	0.710226	22.8866
ENSG00000244395	E003	0	FALSE	0.168302	25.9158
ENSG00000009830	E003	8.5	TRUE	0.828919	14.5978
ENSG00000180921	E003	20.776	TRUE	0.885807	15.5108
ENSG00000137207	E003	47.824	TRUE	1.16474	17.7952
ENSG00000152822	E003	0.299	FALSE	-0.240682	16.9597
ENSG00000147789	E003	2.391	FALSE	0.657116	16.1925
ENSG00000164266	E003	0.445	FALSE	-0.195099	21.06
ENSG00000171621	E003	2.374	FALSE	0.395745	14.3287
ENSG00000158764	E003	3.744	TRUE	0.157161	22.2471
ENSG00000198601	E003	0	FALSE	-0.675604	25.1552
ENSG00000182866	E003	30.521	TRUE	0.656573	14.5399
ENSG00000177151	E003	0	FALSE	-0.649745	23.0891
ENSG00000152684	E003	8.394	TRUE	0.417812	13.7109
ENSG00000186648	E003	2.145	FALSE	0.470844	14.8057
ENSG00000213088	E003	0.428	FALSE	-0.213817	19.8545
ENSG00000159516	E003	0.026	FALSE	-0.632664	20.3994
ENSG00000183117	E003	0.61	FALSE	0.0773121	18.9004
ENSG00000197275	E003	7	TRUE	0.7086	15.3843
ENSG00000085999	E003	17.278	TRUE	1.13093	21.3304
ENSG00000146216	E003	0.17	FALSE	-0.0353389	19.2369
ENSG00000168405	E003	0.031	FALSE	-0.463133	22.1053
ENSG00000145860	E003	28.384	TRUE	0.719946	14.8901
ENSG00000147613	E003	0.059	FALSE	0.0276894	17.9379
ENSG00000135083	E003	15.028	TRUE	1.08262	16.472
ENSG00000226941	E003	0	FALSE	0.175416	25.9278
ENSG00000157978	E003	5.381	TRUE	0.659139	13.1878
ENSG00000164283	E003	0	FALSE	-0.357003	21.8705
ENSG00000198821	E003	0.28	FALSE	-0.179477	19.7197
ENSG00000189410	E003	5.562	TRUE	0.510581	14.4467
ENSG00000204508	E003	0	FALSE	0.165827	25.9162
ENSG00000150681	E003	0	FALSE	-0.266138	22.3599
ENSG00000204967	E003	28.847	TRUE	0.455894	14.546
ENSG00000185523	E003	0.355	FALSE	-0.0719811	24.1736
ENSG00000152705	E003	0.453	FALSE	-0.20307	19.8321
ENSG00000182521	E003	0.033	FALSE	0.132326	15.4623
ENSG00000143536	E003	0	FALSE	-0.557483	25.2592
ENSG00000117505	E003	14.697	TRUE	1.03998	17.3324
ENSG00000250584	E003	0.018	FALSE	-0.435294	25.6712
ENSG00000178287	E003	0.007	FALSE	0.114596	25.5681
ENSG00000258708	E003	1.317	FALSE	0.396765	16.8249
ENSG00000180316	E003	0	FALSE	-0.137956	19.6099
ENSG00000093134	E003	0	FALSE	-0.594673	20.1407
ENSG00000177669	E003	0	FALSE	-0.310055	19.5333
ENSG00000116984	E003	9.371	TRUE	0.639478	15.471
ENSG00000132693	E003	0	FALSE	-0.80244	25.8777
ENSG00000121769	E003	11.418	TRUE	0.760738	12.3542
ENSG00000188783	E003	0.288	FALSE	0.186873	18.8178
ENSG00000116132	E003	0.008	FALSE	-0.425517	23.3077
ENSG00000134253	E003	5.027	TRUE	0.874712	12.9338
ENSG00000154222	E003	3.638	FALSE	0.956652	14.6556
ENSG00000243649	E003	0.026	FALSE	0.0131667	20.6795
ENSG00000162931	E003	0.437	FALSE	0.65143	15.0895
ENSG00000021645	E003	0.979	FALSE	0.300594	14.0756
ENSG00000165521	E003	0.177	FALSE	-0.0568044	15.9242
ENSG00000164236	E003	1.461	FALSE	0.389858	14.4873
ENSG00000204267	E003	7.744	TRUE	0.752916	13.7181
ENSG00000130772	E003	6.356	TRUE	0.828355	14.9483
ENSG00000164318	E003	0.134	FALSE	-0.257042	17.4358
ENSG00000134202	E003	0.924	FALSE	0.321182	17.3889
ENSG00000135077	E003	0.037	FALSE	-0.282026	19.5712
ENSG00000165102	E003	1.232	FALSE	-0.125339	17.2983
ENSG00000164949	E003	1.64	FALSE	0.527364	13.6841
ENSG00000163221	E003	0	FALSE	-0.8186	22.423
ENSG00000211452	E003	0.043	FALSE	-0.267752	18.982
ENSG00000117118	E003	32.187	TRUE	0.822551	14.9602
ENSG00000099715	E003	1.259	FALSE	-0.188046	22.6876
ENSG00000124812	E003	0	FALSE	-0.326676	19.9651
ENSG00000147535	E003	14.582	TRUE	0.935073	15.1677
ENSG00000130024	E003	13.126	TRUE	0.747689	14.1392
ENSG00000170458	E003	0.037	FALSE	-0.408806	23.9043
ENSG00000160959	E003	7.149	TRUE	0.974399	19.4993
ENSG00000092009	E003	0	FALSE	-0.982421	23.3875
ENSG00000120437	E003	48.335	TRUE	1.15848	18.2801
ENSG00000196586	E003	11.548	TRUE	0.575451	14.7839
ENSG00000198104	E003	0	FALSE	-0.672192	26.9789
ENSG00000204385	E003	1.963	FALSE	0.279211	16.3569
ENSG00000054282	E003	3.177	FALSE	0.382677	14.4605
ENSG00000204703	E003	0	FALSE	-0.506469	19.3606
ENSG00000151338	E003	1.093	FALSE	0.490719	19.0976
ENSG00000181472	E003	15.8	TRUE	0.722874	18.9788
ENSG00000240386	E003	0	FALSE	-0.686059	25.1811
ENSG00000255394	E003	0.009	FALSE	-0.468581	21.2074
ENSG00000218839	E003	0.122	FALSE	0.193928	25.9142
ENSG00000186141	E003	8.753	TRUE	0.948441	15.2608
ENSG00000153037	E003	12.462	TRUE	1.10018	16.1635
ENSG00000120279	E003	2.167	FALSE	-0.151152	20.5293
ENSG00000137225	E003	0.797	FALSE	0.0161894	21.8763
ENSG00000113763	E003	3.347	FALSE	0.259021	16.6233
ENSG00000126803	E003	18.621	TRUE	0.503809	22.8714
ENSG00000081692	E003	3.11	FALSE	0.963964	14.899
ENSG00000204435	E003	39.731	TRUE	1.11824	16.2731
ENSG00000147408	E003	0.061	FALSE	-0.314153	16.6955
ENSG00000067606	E003	6.586	TRUE	0.490452	21.1756
ENSG00000162385	E003	31.515	TRUE	0.942816	17.2699
ENSG00000164932	E003	0.275	FALSE	-0.0671401	19.1942
ENSG00000116141	E003	5.145	TRUE	0.863706	15.7303
ENSG00000164591	E003	4.141	TRUE	0.249007	20.696
ENSG00000215271	E003	3.669	FALSE	0.643857	12.8798
ENSG00000166165	E003	146.413	TRUE	1.29745	20.3863
ENSG00000065526	E003	16.415	TRUE	0.849735	13.9931
ENSG00000021355	E003	6.746	TRUE	0.79975	14.6667
ENSG00000204479	E003	0	FALSE	0.115976	25.8263
ENSG00000113272	E003	5.488	TRUE	0.831944	15.599
ENSG00000104549	E003	160.077	TRUE	1.123	17.9125
ENSG00000248383	E003	25.672	TRUE	0.376271	13.3219
ENSG00000162736	E003	56.324	TRUE	1.05559	16.1966
ENSG00000132855	E003	0	FALSE	-0.0366823	19.2616
ENSG00000255833	E003	0	FALSE	-0.673283	21.9911
ENSG00000169905	E003	7.843	TRUE	0.866187	13.6464
ENSG00000254402	E003	0.544	FALSE	0.853031	20.356
ENSG00000145681	E003	1.413	FALSE	-0.0341673	17.1364
ENSG00000173530	E003	13.865	TRUE	0.985254	14.8993
ENSG00000143627	E003	0.913	FALSE	-0.166449	20.0035
ENSG00000120910	E003	1.254	FALSE	0.237499	12.7732
ENSG00000189171	E003	10.938	TRUE	0.638945	18.8623
ENSG00000143466	E003	2.881	FALSE	0.688322	16.8796
ENSG00000131981	E003	1.745	FALSE	0.656142	15.3671
ENSG00000104415	E003	0	FALSE	-0.57139	21.282
ENSG00000198734	E003	0.11	FALSE	-0.146438	17.9191
ENSG00000170074	E003	0.003	FALSE	-0.369145	24.8835
ENSG00000123091	E003	19.016	TRUE	0.946095	13.5812
ENSG00000070501	E003	7.799	TRUE	0.82082	15.58
ENSG00000096401	E003	21.243	TRUE	0.966213	18.1699
ENSG00000104327	E003	7.821	TRUE	0.435548	19.1314
ENSG00000159166	E003	14.112	TRUE	0.502323	12.2197
ENSG00000203711	E003	0.705	FALSE	0.163709	14.9976
ENSG00000253368	E003	24.62	TRUE	1.25883	22.0185
ENSG00000036530	E003	0.274	FALSE	0.26862	13.3343
ENSG00000181773	E003	23.844	TRUE	0.975949	14.6931
ENSG00000100968	E003	5.175	TRUE	0.765335	16.0703
ENSG00000225683	E003	0	FALSE	-0.294039	19.2954
ENSG00000117408	E003	6.572	TRUE	0.847462	12.9987
ENSG00000185519	E003	0.743	FALSE	0.203063	14.7592
ENSG00000112539	E003	0.144	FALSE	-0.163788	15.3497
ENSG00000187513	E003	12.289	TRUE	0.0418767	13.3406
ENSG00000153113	E003	7.751	TRUE	0.531195	14.3164
ENSG00000112852	E003	32.763	TRUE	0.832616	16.6872
ENSG00000197721	E003	0.064	FALSE	-0.0920215	17.9425
ENSG00000136634	E003	0	FALSE	-0.440462	18.5442
ENSG00000123843	E003	0	FALSE	-0.387592	21.5546
ENSG00000025039	E003	6.456	TRUE	0.697436	14.0096
ENSG00000232810	E003	0.014	FALSE	-0.429978	22.4373
ENSG00000163125	E003	11.413	TRUE	0.900182	18.717
ENSG00000134250	E003	18.071	TRUE	0.383294	13.1815
ENSG00000132549	E003	2.123	FALSE	0.593834	13.8349
ENSG00000143369	E003	0.545	FALSE	0.128897	21.4744
ENSG00000197472	E003	6.817	TRUE	0.700403	15.6993
ENSG00000254685	E003	1.006	FALSE	0.165761	15.2158
ENSG00000143155	E003	18.659	TRUE	0.703758	14.3751
ENSG00000117461	E003	3.429	FALSE	0.537038	17.3637
ENSG00000100485	E003	3.485	FALSE	0.44915	14.8486
ENSG00000164683	E003	0.604	FALSE	0.193544	16.0667
ENSG00000137269	E003	4.801	TRUE	0.589134	14.9335
ENSG00000137575	E003	21.97	TRUE	0.673418	15.6059
ENSG00000009780	E003	5.46	TRUE	0.726277	13.2696
ENSG00000163155	E003	2.31	FALSE	0.625576	15.3603
ENSG00000065308	E003	19.066	TRUE	0.800559	13.3117
ENSG00000162490	E003	17.038	TRUE	0.800278	16.1973
ENSG00000154079	E003	15.303	TRUE	0.739183	15.7953
ENSG00000151883	E003	4.165	TRUE	0.618369	17.4421
ENSG00000095951	E003	4.498	TRUE	0.9855	16.644
ENSG00000188340	E003	0	FALSE	-0.828819	21.0405
ENSG00000143125	E003	0.008	FALSE	-0.0928928	20.6464
ENSG00000129467	E003	0.141	FALSE	-0.206534	20.4188
ENSG00000172469	E003	7.712	TRUE	0.336025	17.5132
ENSG00000134697	E003	23.616	TRUE	1.00001	17.2798
ENSG00000143507	E003	0.63	FALSE	0.168347	15.395
ENSG00000176435	E003	0.038	FALSE	-0.352796	20.8799
ENSG00000100739	E003	0.076	FALSE	-0.595164	20.4667
ENSG00000127054	E003	15.217	TRUE	1.02451	16.0765
ENSG00000168477	E003	0.686	FALSE	-0.1009	21.061
ENSG00000196517	E003	7.603	TRUE	1.02159	16.8273
ENSG00000163349	E003	11.172	TRUE	0.764322	14.8137
ENSG00000214113	E003	14.815	TRUE	0.854872	16.6677
ENSG00000213057	E003	1.11	FALSE	0.337107	15.8405
ENSG00000112685	E003	19.956	TRUE	0.984931	15.1847
ENSG00000145736	E003	2.152	FALSE	0.216033	25.9108
ENSG00000135316	E003	56.675	TRUE	1.32579	22.8522
ENSG00000147813	E003	6.978	TRUE	0.618345	12.2414
ENSG00000206150	E003	0	FALSE	-0.282389	19.568
ENSG00000158887	E003	2.653	FALSE	-0.169695	20.4896
ENSG00000258289	E003	17.031	TRUE	0.843548	15.6011
ENSG00000179172	E003	0	FALSE	-0.956163	23.4995
ENSG00000136573	E003	0.001	FALSE	-0.3997	19.5299
ENSG00000186960	E003	0.011	FALSE	-0.569843	27.6274
ENSG00000213145	E003	1.087	FALSE	-0.0914965	23.0913
ENSG00000177108	E003	51.7	TRUE	0.986066	15.4445
ENSG00000143624	E003	15.055	TRUE	0.98004	16.231
ENSG00000135747	E003	4.871	TRUE	0.822122	17.4535
ENSG00000117707	E003	0.285	FALSE	0.332407	20.8161
ENSG00000172795	E003	24.475	TRUE	0.99591	16.6598
ENSG00000177535	E003	0	FALSE	-0.182577	23.6716
ENSG00000135338	E003	1.381	FALSE	0.596835	15.5641
ENSG00000158864	E003	21.053	TRUE	1.09071	16.8544
ENSG00000205089	E003	0.48	FALSE	-0.134447	20.6899
ENSG00000158286	E003	1.082	FALSE	0.327424	16.3737
ENSG00000146476	E003	21.405	TRUE	0.934376	15.3977
ENSG00000181638	E003	4.482	TRUE	0.703999	13.2738
ENSG00000100578	E003	5.788	TRUE	0.689221	15.9792
ENSG00000117395	E003	38.014	TRUE	1.05446	18.1565
ENSG00000007944	E003	10.716	TRUE	1.17642	18.613
ENSG00000197930	E003	29.648	TRUE	0.544232	15.8724
ENSG00000112246	E003	0.14	FALSE	-0.62832	27.0969
ENSG00000147443	E003	0.069	FALSE	-0.111131	20.5574
ENSG00000120334	E003	3.864	TRUE	0.723639	15.621
ENSG00000235194	E003	1.312	FALSE	0.376781	15.9057
ENSG00000178821	E003	11.348	TRUE	0.619516	13.9281
ENSG00000157191	E003	5.658	TRUE	0.629916	19.136
ENSG00000184486	E003	0.294	FALSE	-0.16408	17.0131
ENSG00000119681	E003	0.272	FALSE	-0.0219937	21.9393
ENSG00000135299	E003	3.446	FALSE	0.377616	13.8261
ENSG00000061455	E003	0.053	FALSE	-0.0977257	19.3096
ENSG00000186790	E003	0.112	FALSE	-0.41571	22.9769
ENSG00000170162	E003	0.199	FALSE	-0.333232	20.1732
ENSG00000187583	E003	0.997	FALSE	-0.100531	22.3035
ENSG00000196923	E003	12.996	TRUE	1.06923	17.4815
ENSG00000117399	E003	87.11	TRUE	1.27485	20.6412
ENSG00000169962	E003	0.033	FALSE	0.0724933	21.448
ENSG00000177243	E003	0	FALSE	-0.23985	23.9816
ENSG00000154370	E003	8.494	TRUE	0.920087	16.2485
ENSG00000214050	E003	10.329	TRUE	0.479324	11.9218
ENSG00000119686	E003	3.445	FALSE	-0.371131	18.5139
ENSG00000185559	E003	0.612	FALSE	0.0225971	19.1166
ENSG00000164011	E003	10.43	TRUE	0.913072	16.0181
ENSG00000205944	E003	0	FALSE	0.174366	25.9277
ENSG00000123219	E003	11.154	TRUE	0.880121	15.2003
ENSG00000081818	E003	0.776	FALSE	-0.106972	14.8623
ENSG00000152359	E003	4.167	TRUE	0.64897	15.4969
ENSG00000177556	E003	8.131	TRUE	0.637774	12.0558
ENSG00000160691	E003	114.566	TRUE	1.09902	20.3509
ENSG00000130762	E003	3.991	TRUE	0.770736	16.9157
ENSG00000147596	E003	33.799	TRUE	1.21618	20.1801
ENSG00000054983	E003	5.738	TRUE	0.391467	14.6033
ENSG00000129292	E003	3.36	FALSE	0.673634	14.3665
ENSG00000162755	E003	2.555	FALSE	0.941763	13.6309
ENSG00000188672	E003	0.115	FALSE	-0.265297	21.3243
ENSG00000196792	E003	9.331	TRUE	0.933112	16.7502
ENSG00000116171	E003	2.838	FALSE	0.130539	17.2103
ENSG00000142961	E003	1.412	FALSE	0.259198	22.0463
ENSG00000180537	E003	4.007	TRUE	0.30996	13.6135
ENSG00000070182	E003	0.232	FALSE	0.154366	20.8698
ENSG00000205882	E003	0.011	FALSE	-0.694281	22.5727
ENSG00000154429	E003	9.914	TRUE	0.781062	14.564
ENSG00000224531	E003	4.053	TRUE	0.830736	16.2448
ENSG00000139874	E003	0.753	FALSE	-0.0484078	25.5126
ENSG00000143228	E003	13.458	TRUE	0.683391	14.037
ENSG00000135835	E003	0.292	FALSE	0.552132	11.8804
ENSG00000170323	E003	0.008	FALSE	-0.0997898	20.5176
ENSG00000139977	E003	5.525	TRUE	0.951801	15.8181
ENSG00000145692	E003	0.548	FALSE	-0.15835	23.7173
ENSG00000113522	E003	17.252	TRUE	0.705354	14.338
ENSG00000015479	E003	50.072	TRUE	1.30558	22.102
ENSG00000169442	E003	2.814	FALSE	0.367209	21.0026
ENSG00000163486	E003	8.344	TRUE	0.109727	24.9435
ENSG00000204444	E003	1.904	FALSE	0.675909	17.5826
ENSG00000162456	E003	0	FALSE	-0.264499	24.2203
ENSG00000134668	E003	0.437	FALSE	0.291213	11.6263
ENSG00000234511	E003	0.154	FALSE	-0.375918	22.5084
ENSG00000145725	E003	7.256	TRUE	0.592409	16.0688
ENSG00000164287	E003	0.03	FALSE	0.0475054	14.962
ENSG00000163216	E003	0.006	FALSE	-0.486487	24.479
ENSG00000146243	E003	5.397	TRUE	0.385589	16.3881
ENSG00000164406	E003	1.681	FALSE	0.635735	20.0832
ENSG00000111875	E003	19.204	TRUE	1.18465	19.6125
ENSG00000162913	E003	0.19	FALSE	0.139022	15.2897
ENSG00000196569	E003	2.171	FALSE	0.118031	12.3456
ENSG00000137177	E003	5.061	TRUE	0.850017	14.9008
ENSG00000145863	E003	0	FALSE	-0.475395	20.8645
ENSG00000127481	E003	12.562	TRUE	1.04388	17.5342
ENSG00000180433	E003	0	FALSE	-0.586578	19.8511
ENSG00000179950	E003	21.694	TRUE	1.13645	17.2938
ENSG00000118507	E003	12.91	TRUE	0.239838	12.5229
ENSG00000182809	E003	1.382	FALSE	-0.017221	19.1802
ENSG00000173662	E003	0.042	FALSE	-0.43092	21.4148
ENSG00000131914	E003	582.723	TRUE	1.34529	25.1662
ENSG00000134013	E003	31.506	TRUE	0.591104	15.4125
ENSG00000196497	E003	17.164	TRUE	0.997979	15.13
ENSG00000137193	E003	42.644	TRUE	1.30999	23.939
ENSG00000173436	E003	18.216	TRUE	0.954192	16.1641
ENSG00000100564	E003	2.47	FALSE	0.385186	12.1131
ENSG00000069275	E003	272.979	TRUE	1.11358	22.1772
ENSG00000147465	E003	0.894	FALSE	0.234668	12.0234
ENSG00000182749	E003	7.084	TRUE	0.618899	12.2695
ENSG00000189233	E003	0	FALSE	-0.533171	21.5454
ENSG00000089737	E003	36.994	TRUE	0.994811	15.7828
ENSG00000176219	E003	0	FALSE	-0.823705	24.6016
ENSG00000143153	E003	79.253	TRUE	1.00135	16.6986
ENSG00000188996	E003	0.31	FALSE	0.750147	22.3409
ENSG00000072571	E003	63.063	TRUE	0.770118	16.8781
ENSG00000163209	E003	0.012	FALSE	-0.756776	21.0452
ENSG00000187010	E003	0.014	FALSE	-0.324891	17.9454
ENSG00000130775	E003	4.161	TRUE	0.712298	15.3604
ENSG00000178796	E003	0.021	FALSE	0.0933875	16.4763
ENSG00000087303	E003	5.474	TRUE	0.357919	15.6624
ENSG00000121851	E003	2.483	FALSE	0.201907	12.1533
ENSG00000215906	E003	0.019	FALSE	-0.507244	25.0824
ENSG00000188107	E003	0.011	FALSE	-0.131018	19.6216
ENSG00000204314	E003	1.992	FALSE	0.149324	16.1813
ENSG00000197084	E003	0	FALSE	-0.691043	25.1612
ENSG00000184601	E003	0	FALSE	-0.479789	20.9974
ENSG00000112782	E003	0.01	FALSE	-0.745678	20.8744
ENSG00000172031	E003	1.02	FALSE	0.327122	13.8863
ENSG00000112232	E003	4.271	TRUE	0.5577	14.8382
ENSG00000172728	E003	5.154	TRUE	0.741131	15.9419
ENSG00000142856	E003	8.995	TRUE	0.655127	14.6285
ENSG00000143771	E003	36.838	TRUE	1.01715	16.6854
ENSG00000127125	E003	8.455	TRUE	0.769137	15.0988
ENSG00000124766	E003	163.166	TRUE	1.21972	19.4918
ENSG00000178965	E003	0.004	FALSE	-0.311139	16.3909
ENSG00000255559	E003	0.27	FALSE	0.210561	14.7574
ENSG00000117139	E003	39.271	TRUE	0.879949	19.1859
ENSG00000197217	E003	14.897	TRUE	0.826784	14.7612
ENSG00000162688	E003	7.1	TRUE	0.511308	14.6348
ENSG00000020426	E003	12.199	TRUE	0.552941	16.8993
ENSG00000116663	E003	0.299	FALSE	0.679894	14.1189
ENSG00000143420	E003	42.192	TRUE	1.15875	18.4135
ENSG00000152380	E003	0.314	FALSE	0.436722	14.2488
ENSG00000117834	E003	0.056	FALSE	-0.336663	20.4741
ENSG00000171357	E003	1.606	FALSE	0.641751	13.9153
ENSG00000074935	E003	5.999	TRUE	0.71802	14.1866
ENSG00000197081	E003	46.17	TRUE	0.908051	15.8206
ENSG00000146066	E003	105.633	TRUE	0.737859	16.7292
ENSG00000145649	E003	0.003	FALSE	-0.476082	18.9535
ENSG00000135540	E003	9.227	TRUE	0.776798	19.778
ENSG00000183753	E003	0	FALSE	0.1747	25.9258
ENSG00000142632	E003	18.003	TRUE	0.836378	15.1519
ENSG00000185697	E003	1.308	FALSE	0.262151	15.8862
ENSG00000182307	E003	23.066	TRUE	0.940024	17.4834
ENSG00000116254	E003	0.349	FALSE	0.10077	17.5194
ENSG00000066735	E003	13.226	TRUE	0.889455	13.6733
ENSG00000203710	E003	0.07	FALSE	-0.0103825	16.6638
ENSG00000060656	E003	20.519	TRUE	0.527573	17.2963
ENSG00000116580	E003	9.027	TRUE	0.584941	13.6413
ENSG00000145936	E003	0.368	FALSE	-0.0344597	21.5382
ENSG00000161021	E003	10.733	TRUE	1.07739	17.5742
ENSG00000116809	E003	5.488	TRUE	0.663428	14.0048
ENSG00000147677	E003	53.556	TRUE	0.838479	17.6326
ENSG00000064995	E003	45.257	TRUE	0.984573	16.6995
ENSG00000082512	E003	3.386	FALSE	0.713721	12.3423
ENSG00000132716	E003	20.506	TRUE	0.99291	22.0976
ENSG00000092098	E003	11.476	TRUE	1.00589	16.8163
ENSG00000171495	E003	0	FALSE	-0.444738	21.466
ENSG00000164171	E003	6.687	TRUE	0.412879	14.4146
ENSG00000120907	E003	0.067	FALSE	0.0950194	17.2826
ENSG00000117533	E003	5.316	TRUE	0.576779	14.1418
ENSG00000203785	E003	0.019	FALSE	-0.429593	23.6467
ENSG00000100836	E003	113.828	TRUE	1.21432	19.3059
ENSG00000118194	E003	1.481	FALSE	0.542509	27.9285
ENSG00000197437	E003	0	FALSE	-0.678429	21.2606
ENSG00000162694	E003	33.852	TRUE	0.571899	14.6703
ENSG00000140043	E003	4.154	TRUE	0.760661	15.4787
ENSG00000171462	E003	0.21	FALSE	0.135146	20.707
ENSG00000014123	E003	16.09	TRUE	0.598441	16.1381
ENSG00000006432	E003	5.157	TRUE	0.817584	14.91
ENSG00000186314	E003	1.663	FALSE	-0.0423813	16.4797
ENSG00000188004	E003	0.066	FALSE	0.0104761	15.3724
ENSG00000178828	E003	0.005	FALSE	-0.2003	22.4745
ENSG00000169067	E003	0	FALSE	-0.65703	22.0748
ENSG00000170231	E003	1.57	FALSE	0.497688	17.8796
ENSG00000179364	E003	6.496	TRUE	0.701641	13.5216
ENSG00000111897	E003	36.862	TRUE	0.783033	16.9373
ENSG00000116741	E003	8.324	TRUE	0.822729	15.6546
ENSG00000048545	E003	2.531	FALSE	0.0318532	19.8655
ENSG00000120942	E003	14.01	TRUE	0.933433	17.1405
ENSG00000236424	E003	0	FALSE	-0.00788259	25.76
ENSG00000188295	E003	9.599	TRUE	1.02809	16.4222
ENSG00000175984	E003	1.41	FALSE	0.342494	13.1154
ENSG00000213079	E003	23.327	TRUE	0.995834	18.3958
ENSG00000077782	E003	61.225	TRUE	1.26215	21.6423
ENSG00000188676	E003	0.038	FALSE	0.379968	20.3477
ENSG00000096092	E003	6.637	TRUE	0.481875	11.8647
ENSG00000187871	E003	0	FALSE	-0.369284	21.3701
ENSG00000228208	E003	0	FALSE	-0.513902	21.9898
ENSG00000116667	E003	3.557	FALSE	0.869327	16.2849
ENSG00000100568	E003	19.802	TRUE	0.555811	14.8173
ENSG00000092068	E003	199.113	TRUE	0.775924	23.6603
ENSG00000066629	E003	2.223	FALSE	0.636621	13.1128
ENSG00000204963	E003	28.244	TRUE	0.183972	20.4076
ENSG00000005700	E003	6.549	TRUE	0.700287	14.2294
ENSG00000133980	E003	74.239	TRUE	1.29666	21.6601
ENSG00000080546	E003	4.692	TRUE	0.704092	15.1012
ENSG00000180938	E003	0.808	FALSE	0.00268849	15.5876
ENSG00000120903	E003	0.005	FALSE	-0.564115	20.4845
ENSG00000134262	E003	2.494	FALSE	0.63223	14.3223
ENSG00000124786	E003	6.345	TRUE	0.761887	15.5962
ENSG00000162639	E003	2.094	FALSE	-0.180113	14.7957
ENSG00000104760	E003	0.007	FALSE	0.00271756	23.9951
ENSG00000113141	E003	24.634	TRUE	0.854934	19.5924
ENSG00000116985	E003	0.407	FALSE	-0.422702	21.3351
ENSG00000112499	E003	0.254	FALSE	-0.130686	24.4991
ENSG00000172179	E003	0	FALSE	-0.37063	21.1874
ENSG00000009709	E003	0.017	FALSE	-0.033918	18.9207
ENSG00000179914	E003	0.031	FALSE	-0.245344	21.3765
ENSG00000119640	E003	7.582	TRUE	0.672218	13.7359
ENSG00000164438	E003	0.051	FALSE	-0.428414	25.5479
ENSG00000173214	E003	4.106	TRUE	0.82905	13.666
ENSG00000168350	E003	0.515	FALSE	-0.0968758	19.285
ENSG00000233822	E003	0.718	FALSE	0.556787	16.6283
ENSG00000124702	E003	69.359	TRUE	0.995724	17.1683
ENSG00000116478	E003	32.747	TRUE	0.820832	13.8562
ENSG00000186599	E003	0.001	FALSE	-0.0863806	23.2031
ENSG00000160781	E003	5.701	TRUE	0.279008	22.5673
ENSG00000196284	E003	6.979	TRUE	0.475573	16.638
ENSG00000117500	E003	13.15	TRUE	0.689969	16.2376
ENSG00000187581	E003	0.131	FALSE	-0.244379	22.9548
ENSG00000152904	E003	14.999	TRUE	1.05882	21.9685
ENSG00000251503	E003	4.591	TRUE	0.486095	13.7872
ENSG00000048162	E003	19.059	TRUE	1.10535	17.5951
ENSG00000086200	E003	10.446	TRUE	-0.223337	19.5904
ENSG00000118496	E003	10.95	TRUE	0.967377	17.5947
ENSG00000204613	E003	0.019	FALSE	-0.692632	19.8246
ENSG00000170927	E003	0.027	FALSE	-0.225562	20.7574
ENSG00000117262	E003	5.626	TRUE	0.506304	13.4579
ENSG00000077585	E003	5.932	TRUE	0.530237	14.5035
ENSG00000134242	E003	0.008	FALSE	-0.489622	19.471
ENSG00000134258	E003	0.022	FALSE	-0.487707	19.3106
ENSG00000188822	E003	0.002	FALSE	-0.51185	24.313
ENSG00000159527	E003	0.005	FALSE	-0.625625	24.634
ENSG00000170873	E003	0.509	FALSE	0.247358	15.0086
ENSG00000175414	E003	3.487	FALSE	0.435037	15.1394
ENSG00000213886	E003	0	FALSE	-0.321435	22.9584
ENSG00000204659	E003	0.137	FALSE	0.366882	19.8481
ENSG00000104763	E003	27.414	TRUE	0.686064	16.2623
ENSG00000188994	E003	10.445	TRUE	1.13701	19.5011
ENSG00000124608	E003	8.335	TRUE	1.10904	16.9798
ENSG00000116731	E003	5.486	TRUE	0.556479	12.7207
ENSG00000113327	E003	2.048	FALSE	0.220393	14.2509
ENSG00000196420	E003	0.034	FALSE	-0.397846	21.1975
ENSG00000204310	E003	58.455	TRUE	0.907943	18.393
ENSG00000124782	E003	4.27	TRUE	0.625798	15.3371
ENSG00000169218	E003	0.045	FALSE	-0.282699	21.9605
ENSG00000062194	E003	27.315	TRUE	0.999612	14.0909
ENSG00000065978	E003	647.946	TRUE	1.2412	20.1454
ENSG00000146374	E003	0.063	FALSE	-0.0845954	19.3022
ENSG00000187735	E003	20.981	TRUE	1.03007	15.1244
ENSG00000241794	E003	0.108	FALSE	-0.749268	21.6496
ENSG00000117600	E003	3.093	FALSE	0.0803729	13.9354
ENSG00000164398	E003	0.492	FALSE	0.376112	14.2055
ENSG00000169228	E003	10.626	TRUE	1.09896	17.5138
ENSG00000158485	E003	0	FALSE	-0.752592	19.7513
ENSG00000094880	E003	15.619	TRUE	0.955846	18.4956
ENSG00000146215	E003	10.642	TRUE	0.568348	12.6987
ENSG00000066135	E003	27.529	TRUE	1.18995	19.2617
ENSG00000155792	E003	1.324	FALSE	0.61349	13.9207
ENSG00000133398	E003	8.214	TRUE	0.910154	18.2475
ENSG00000203756	E003	0	FALSE	-0.36778	18.6578
ENSG00000104356	E003	4.646	TRUE	0.820903	15.3766
ENSG00000124664	E003	0.078	FALSE	-0.160322	20.5757
ENSG00000175793	E003	3.932	TRUE	0.427024	22.4597
ENSG00000185567	E003	0.438	FALSE	-0.208919	21.5871
ENSG00000112290	E003	22.593	TRUE	0.760285	15.6918
ENSG00000147601	E003	279.719	TRUE	1.31142	24.2695
ENSG00000180008	E003	9.763	TRUE	0.853234	22.3667
ENSG00000133943	E003	4.975	TRUE	0.639923	19.8778
ENSG00000054654	E003	4.333	TRUE	0.621132	14.5368
ENSG00000133742	E003	0	FALSE	-0.44465	21.1202
ENSG00000134248	E003	21.09	TRUE	0.941035	15.122
ENSG00000146477	E003	0.834	FALSE	0.0776002	16.9783
ENSG00000196936	E003	0	FALSE	-0.891796	23.067
ENSG00000183317	E003	0.28	FALSE	-0.668537	20.7446
ENSG00000137185	E003	3.724	TRUE	0.906628	14.9869
ENSG00000170786	E003	0.111	FALSE	-0.15708	17.8661
ENSG00000066855	E003	8.804	TRUE	0.347904	20.6094
ENSG00000135829	E003	66.638	TRUE	1.23598	21.8348
ENSG00000113712	E003	44.733	TRUE	1.30758	20.8441
ENSG00000015592	E003	0.013	FALSE	-0.650683	20.7377
ENSG00000119705	E003	89.242	TRUE	1.11651	19.5332
ENSG00000257315	E003	7.651	TRUE	0.797297	21.1529
ENSG00000171444	E003	2.366	FALSE	0.423951	12.6795
ENSG00000113621	E003	9.957	TRUE	0.470184	21.2481
ENSG00000147485	E003	0.067	FALSE	0.114765	20.5492
ENSG00000164440	E003	0.139	FALSE	0.00968892	20.1709
ENSG00000117226	E003	0.004	FALSE	-0.47941	18.6488
ENSG00000151876	E003	0.257	FALSE	-0.217465	15.4249
ENSG00000186523	E003	2.726	FALSE	0.437382	23.8177
ENSG00000164176	E003	78.585	TRUE	0.473568	15.8075
ENSG00000184908	E003	1.676	FALSE	-0.237731	18.663
ENSG00000188343	E003	2.407	FALSE	0.627941	13.2083
ENSG00000162783	E003	5.261	TRUE	0.6815	13.7884
ENSG00000143401	E003	54.29	TRUE	1.06862	17.6255
ENSG00000136997	E003	47.639	TRUE	1.1243	17.5507
ENSG00000118402	E003	14.695	TRUE	0.770594	14.4128
ENSG00000162511	E003	0.448	FALSE	-0.202175	20.8731
ENSG00000179886	E003	4.413	TRUE	0.753513	13.2628
ENSG00000171180	E003	0	FALSE	-0.657051	23.4244
ENSG00000142765	E003	1.638	FALSE	0.611051	17.6592
ENSG00000162430	E003	99.308	TRUE	0.879626	13.7061
ENSG00000168495	E003	22.307	TRUE	1.02173	16.8721
ENSG00000100504	E003	20.735	TRUE	0.748189	12.4062
ENSG00000154582	E003	29.744	TRUE	0.94828	15.195
ENSG00000198010	E003	0.434	FALSE	-0.376589	24.1388
ENSG00000164393	E003	0.017	FALSE	0.055691	21.541
ENSG00000140030	E003	0	FALSE	-0.367103	20.7682
ENSG00000145817	E003	22.86	TRUE	0.912082	15.9556
ENSG00000133302	E003	4.879	TRUE	0.635031	16.1068
ENSG00000120149	E003	0.305	FALSE	-0.173892	18.4469
ENSG00000078674	E003	15.057	TRUE	1.03619	17.1031
ENSG00000244694	E003	0.456	FALSE	-0.288545	16.0942
ENSG00000162407	E003	19.765	TRUE	1.10636	21.5056
ENSG00000133059	E003	3.77	TRUE	0.902115	16.8383
ENSG00000196570	E003	0	FALSE	-0.265494	20.3354
ENSG00000100632	E003	224.869	TRUE	1.19173	18.0804
ENSG00000198363	E003	13.296	TRUE	0.106333	19.2704
ENSG00000174339	E003	0	FALSE	-0.699703	21.1232
ENSG00000197353	E003	0	FALSE	-0.586064	24.4568
ENSG00000183576	E003	20.544	TRUE	0.860941	16.2608
ENSG00000100442	E003	84.342	TRUE	0.819882	18.1012
ENSG00000155085	E003	0.576	FALSE	0.332449	13.8466
ENSG00000061337	E003	4.961	TRUE	0.219991	22.9795
ENSG00000134243	E003	34.2	TRUE	0.260124	19.0503
ENSG00000096093	E003	3.466	FALSE	0.345038	12.8641
ENSG00000162723	E003	0	FALSE	-0.299637	21.0322
ENSG00000156471	E003	28.171	TRUE	0.714291	16.8469
ENSG00000162779	E003	0.033	FALSE	0.178907	14.5608
ENSG00000133740	E003	11.211	TRUE	0.578324	16.4962
ENSG00000121644	E003	31.237	TRUE	1.07454	17.6271
ENSG00000064703	E003	9.246	TRUE	1.03915	17.2227
ENSG00000116133	E003	449.11	TRUE	1.0794	20.7636
ENSG00000203865	E003	0.157	FALSE	0.702175	19.7757
ENSG00000125384	E003	0.775	FALSE	-0.0274527	19.0621
ENSG00000175745	E003	0.006	FALSE	-0.54904	24.429
ENSG00000164823	E003	4.808	TRUE	0.748078	15.3788
ENSG00000196734	E003	0	FALSE	-0.822068	22.1444
ENSG00000143375	E003	35.64	TRUE	1.00176	16.8462
ENSG00000123505	E003	103.041	TRUE	1.23848	21.3572
ENSG00000112164	E003	2.161	FALSE	0.278337	15.6923
ENSG00000112406	E003	3.272	FALSE	0.620015	15.3327
ENSG00000143631	E003	0	FALSE	-0.809749	24.0463
ENSG00000139926	E003	3.323	FALSE	-0.572158	19.2762
ENSG00000254870	E003	198.771	TRUE	0.888065	15.058
ENSG00000196230	E003	1052.64	TRUE	1.2747	22.91
ENSG00000069702	E003	2.604	FALSE	0.268394	15.7617
ENSG00000027644	E003	0.009	FALSE	-0.245816	23.4464
ENSG00000085840	E003	24.49	TRUE	1.07855	18.3428
ENSG00000112238	E003	0.101	FALSE	-0.409337	28.6279
ENSG00000188060	E003	5.734	TRUE	0.80304	12.788
ENSG00000181656	E003	0.009	FALSE	-0.406431	25.0619
ENSG00000159339	E003	0.062	FALSE	0.098269	21.5585
ENSG00000120440	E003	0	FALSE	-0.405652	22.0765
ENSG00000143486	E003	18.224	TRUE	0.87586	14.0015
ENSG00000070831	E003	65.188	TRUE	0.861892	16.1252
ENSG00000011021	E003	18.86	TRUE	1.03529	14.6357
ENSG00000196787	E003	1.545	FALSE	0.713816	18.2058
ENSG00000111799	E003	2.554	FALSE	-0.0853015	19.4605
ENSG00000069122	E003	0.017	FALSE	-0.412815	22.0853
ENSG00000156097	E003	0.056	FALSE	0.0688249	18.1707
ENSG00000104221	E003	4.605	TRUE	1.08413	17.7466
ENSG00000204511	E003	0	FALSE	0.991721	23.5533
ENSG00000133056	E003	4.294	TRUE	0.820362	15.2125
ENSG00000175130	E003	473.127	TRUE	1.31188	20.4808
ENSG00000180113	E003	0.03	FALSE	-0.694862	20.8817
ENSG00000122482	E003	17.297	TRUE	0.935892	17.5062
ENSG00000112077	E003	0.003	FALSE	-0.473089	22.523
ENSG00000147432	E003	0.007	FALSE	-0.225761	18.8814
ENSG00000164924	E003	136.625	TRUE	0.941838	17.8529
ENSG00000162493	E003	99.946	TRUE	0.819088	16.957
ENSG00000179041	E003	33.069	TRUE	1.01713	17.4913
ENSG00000111832	E003	19.6	TRUE	0.821065	15.9837
ENSG00000224389	E003	0.147	FALSE	0.180054	25.9154
ENSG00000112319	E003	0.029	FALSE	-0.232211	20.6591
ENSG00000151422	E003	2.325	FALSE	0.435812	14.5656
ENSG00000196821	E003	25.467	TRUE	0.785661	15.5563
ENSG00000169495	E003	0.086	FALSE	0.155339	20.7029
ENSG00000198937	E003	15.465	TRUE	0.580507	13.363
ENSG00000145888	E003	0.023	FALSE	-0.73608	18.5768
ENSG00000123684	E003	4.233	TRUE	0.332296	13.6442
ENSG00000170734	E003	2.371	FALSE	0.541933	14.8936
ENSG00000172426	E003	0.158	FALSE	0.243425	13.5451
ENSG00000253251	E003	2.694	FALSE	0.661536	16.5571
ENSG00000104723	E003	23.932	TRUE	0.651099	19.0794
ENSG00000038427	E003	135.507	TRUE	1.03745	17.1861
ENSG00000156735	E003	19.465	TRUE	0.693402	15.8933
ENSG00000197594	E003	24.685	TRUE	0.544888	13.5707
ENSG00000163154	E003	0.011	FALSE	0.140801	21.2339
ENSG00000170561	E003	6.644	TRUE	1.17898	19.4787
ENSG00000113396	E003	3.457	FALSE	0.106019	15.9783
ENSG00000025800	E003	32.926	TRUE	0.833477	16.9047
ENSG00000159346	E003	52.026	TRUE	0.828944	15.285
ENSG00000152700	E003	4.534	TRUE	0.57068	14.1349
ENSG00000185347	E003	0.956	FALSE	0.465373	12.7169
ENSG00000205571	E003	28.758	TRUE	-0.177027	23.8821
ENSG00000164741	E003	0.567	FALSE	-0.116135	19.8121
ENSG00000198967	E003	0	FALSE	-0.459102	23.9221
ENSG00000135549	E003	10.671	TRUE	0.0011342	15.5471
ENSG00000155542	E003	1.86	FALSE	0.577105	17.9077
ENSG00000164508	E003	0.01	FALSE	-0.532296	20.8289
ENSG00000136960	E003	2.051	FALSE	0.0277364	12.876
ENSG00000164893	E003	0	FALSE	-0.398042	23.4844
ENSG00000164694	E003	0.409	FALSE	-0.524377	19.9096
ENSG00000164466	E003	10.884	TRUE	0.967207	15.3591
ENSG00000186275	E003	1.573	FALSE	0.780972	21.5071
ENSG00000176571	E003	0.002	FALSE	-0.472134	22.0611
ENSG00000100941	E003	115.098	TRUE	1.33307	25.0342
ENSG00000169397	E003	0	FALSE	-0.753289	23.0687
ENSG00000187634	E003	0.034	FALSE	-0.212029	26.0954
ENSG00000090020	E003	18.965	TRUE	0.702451	12.2986
ENSG00000119636	E003	0.225	FALSE	-0.217138	16.053
ENSG00000121005	E003	22.622	TRUE	0.689725	22.0767
ENSG00000145975	E003	0.006	FALSE	0.0441234	16.3008
ENSG00000215811	E003	0	FALSE	-0.494075	24.8408
ENSG00000162545	E003	5.95	TRUE	0.287791	15.0077
ENSG00000137404	E003	45.641	TRUE	0.711186	17.348
ENSG00000242110	E003	3.297	FALSE	0.624445	16.6851
ENSG00000178125	E003	2.272	FALSE	0.125755	14.0352
ENSG00000147592	E003	8.398	TRUE	0.564672	12.4518
ENSG00000170348	E003	128.652	TRUE	0.790192	16.1793
ENSG00000125954	E003	26.68	TRUE	0.861029	15.4503
ENSG00000186517	E003	0.071	FALSE	-0.397557	24.7554
ENSG00000198108	E003	1.175	FALSE	0.1099	14.4686
ENSG00000164002	E003	2.944	FALSE	0.233554	13.2649
ENSG00000134028	E003	0	FALSE	-0.600432	20.7947
ENSG00000071994	E003	18.211	TRUE	1.13797	18.4219
ENSG00000146109	E003	18.406	TRUE	0.881304	16.8187
ENSG00000129873	E003	0	FALSE	0.0525114	25.4985
ENSG00000197208	E003	0.088	FALSE	0.0424549	16.7258
ENSG00000189280	E003	1.15	FALSE	-0.0630996	21.2814
ENSG00000100557	E003	0	FALSE	-0.0801431	18.6904
ENSG00000196911	E003	5.126	TRUE	0.68358	16.658
ENSG00000162836	E003	6.045	TRUE	0.716601	13.1903
ENSG00000158874	E003	0.031	FALSE	0.119818	20.1928
ENSG00000164442	E003	32.093	TRUE	1.31916	24.4442
ENSG00000139910	E003	2.178	FALSE	0.67065	16.2853
ENSG00000169789	E003	0	FALSE	0.173726	25.8713
ENSG00000203782	E003	0.066	FALSE	-0.653798	22.2619
ENSG00000120265	E003	38.982	TRUE	0.520628	15.3613
ENSG00000164151	E003	22.498	TRUE	0.810494	15.798
ENSG00000117010	E003	2.129	FALSE	0.559304	15.2477
ENSG00000118518	E003	10.36	TRUE	0.817997	17.5989
ENSG00000180822	E003	4.291	TRUE	1.01025	20.0329
ENSG00000158473	E003	1.347	FALSE	0.183613	16.2163
ENSG00000117000	E003	8.642	TRUE	0.868513	15.4766
ENSG00000112297	E003	10.439	TRUE	0.295442	14.2501
ENSG00000204304	E003	32.574	TRUE	1.03308	20.7977
ENSG00000198729	E003	0.16	FALSE	-0.287732	19.8191
ENSG00000143340	E003	0.095	FALSE	-0.25434	21.3525
ENSG00000179085	E003	58.856	TRUE	0.887109	14.6241
ENSG00000120329	E003	0.004	FALSE	-0.563474	23.4315
ENSG00000204677	E003	0.024	FALSE	-0.165946	25.2374
ENSG00000157181	E003	13.212	TRUE	0.695379	15.0801
ENSG00000120899	E003	0.93	FALSE	-0.198481	19.3648
ENSG00000145632	E003	5.781	TRUE	0.76432	15.334
ENSG00000241563	E003	1.915	FALSE	0.46388	22.4869
ENSG00000165819	E003	22.245	TRUE	1.21574	18.8382
ENSG00000143632	E003	51.283	TRUE	-0.259521	23.5181
ENSG00000164304	E003	0.021	FALSE	0.151178	16.7698
ENSG00000049860	E003	30.186	TRUE	0.690768	13.4341
ENSG00000119638	E003	7.644	TRUE	0.87196	15.0774
ENSG00000162591	E003	3.609	FALSE	0.747785	12.1717
ENSG00000092010	E003	33.141	TRUE	0.951292	13.8064
ENSG00000137975	E003	0.014	FALSE	-0.345823	20.9058
ENSG00000204389	E003	24.981	TRUE	0.494646	13.997
ENSG00000162757	E003	4.418	TRUE	0.621416	14.2745
ENSG00000112062	E003	7.626	TRUE	0.970059	15.1193
ENSG00000002586	E003	24.419	TRUE	0.175846	25.9282
ENSG00000204464	E003	0.028	FALSE	0.113212	19.5306
ENSG00000135314	E003	2.764	FALSE	0.473324	13.1749
ENSG00000197241	E003	0.011	FALSE	-0.511922	20.7653
ENSG00000158691	E003	3.456	FALSE	1.05655	16.4662
ENSG00000010072	E003	3.18	FALSE	0.895252	15.3781
ENSG00000189433	E003	0.214	FALSE	-0.0719081	22.5358
ENSG00000170961	E003	6.817	TRUE	0.359454	13.587
ENSG00000143226	E003	0.264	FALSE	-0.508535	20.9828
ENSG00000118193	E003	10.529	TRUE	0.851266	20.6482
ENSG00000078668	E003	26.311	TRUE	0.835857	14.6771
ENSG00000131233	E003	6.219	TRUE	0.131464	18.3868
ENSG00000153310	E003	17.696	TRUE	0.897636	16.3493
ENSG00000164902	E003	21.781	TRUE	1.08073	16.4695
ENSG00000088808	E003	2.05	FALSE	0.433102	13.6974
ENSG00000204084	E003	4.24	TRUE	0.673908	14.2048
ENSG00000147459	E003	3.138	FALSE	0.627247	14.4162
ENSG00000142208	E003	9.905	TRUE	0.815936	14.8761
ENSG00000176956	E003	0.153	FALSE	-0.320977	18.6435
ENSG00000129480	E003	7.982	TRUE	0.495627	15.5387
ENSG00000084628	E003	32.612	TRUE	0.642963	13.5807
ENSG00000166170	E003	14.497	TRUE	1.12685	18.2097
ENSG00000179165	E003	0.018	FALSE	0.15829	12.7488
ENSG00000214736	E003	172.796	TRUE	1.04042	17.1585
ENSG00000065609	E003	0.128	FALSE	0.056278	17.2104
ENSG00000185261	E003	1.167	FALSE	0.418425	15.8716
ENSG00000183386	E003	23.339	TRUE	0.918583	15.048
ENSG00000132570	E003	1.725	FALSE	0.773922	14.5081
ENSG00000142224	E003	0	FALSE	-0.414502	23.2466
ENSG00000186306	E003	0	FALSE	-0.672784	21.7266
ENSG00000154589	E003	0.104	FALSE	-0.355863	18.8835
ENSG00000181315	E003	6.386	TRUE	0.717111	13.4223
ENSG00000204188	E003	0.065	FALSE	-0.134359	21.5251
ENSG00000058673	E003	23.6	TRUE	0.928679	16.1534
ENSG00000090432	E003	18.959	TRUE	0.951097	14.5973
ENSG00000197106	E003	0.15	FALSE	0.01384	19.2816
ENSG00000169490	E003	21.095	TRUE	1.04419	17.35
ENSG00000137392	E003	0	FALSE	-0.333192	20.5998
ENSG00000117602	E003	8.029	TRUE	0.691652	12.1823
ENSG00000155816	E003	0.432	FALSE	0.159629	21.229
ENSG00000147488	E003	0.001	FALSE	-0.606607	20.7527
ENSG00000255408	E003	27.911	TRUE	0.353303	15.3791
ENSG00000163909	E003	1.935	FALSE	0.147094	14.7554
ENSG00000113649	E003	36.113	TRUE	1.06959	19.6801
ENSG00000213190	E003	20.603	TRUE	0.645403	13.8827
ENSG00000197153	E003	2.286	FALSE	0.745093	17.984
ENSG00000137992	E003	10.928	TRUE	0.960659	16.8669
ENSG00000116830	E003	14.374	TRUE	0.914633	16.0687
ENSG00000187862	E003	0.016	FALSE	-0.0881053	19.8745
ENSG00000067334	E003	24.774	TRUE	1.19097	21.0057
ENSG00000171960	E003	20.148	TRUE	1.03219	16.5193
ENSG00000081248	E003	0.019	FALSE	-0.325453	22.4065
ENSG00000176853	E003	6.376	TRUE	0.838381	15.9743
ENSG00000163534	E003	0	FALSE	-0.809003	21.0188
ENSG00000188112	E003	16.116	TRUE	1.27231	19.1774
ENSG00000168938	E003	7.269	TRUE	0.277822	14.7488
ENSG00000147324	E003	20.94	TRUE	1.07729	16.27
ENSG00000162434	E003	7.893	TRUE	0.622912	13.3307
ENSG00000158816	E003	0.233	FALSE	0.218506	19.0848
ENSG00000095015	E003	4.519	TRUE	0.665006	15.1057
ENSG00000197273	E003	0	FALSE	-0.72466	21.0623
ENSG00000203727	E003	0.019	FALSE	-0.446114	21.6257
ENSG00000147475	E003	22.025	TRUE	0.866133	15.3739
ENSG00000143157	E003	12.762	TRUE	1.17321	17.3963
ENSG00000146276	E003	0.271	FALSE	-0.196789	20.7433
ENSG00000165555	E003	0.064	FALSE	-0.14097	25.274
ENSG00000235863	E003	1.513	FALSE	0.885147	17.5811
ENSG00000112739	E003	35.453	TRUE	0.98698	17.0617
ENSG00000162601	E003	29.009	TRUE	1.12627	19.1704
ENSG00000132780	E003	96.648	TRUE	1.25292	20.6339
ENSG00000160856	E003	0	FALSE	-0.558347	20.3492
ENSG00000170989	E003	2.505	FALSE	0.347342	13.1579
ENSG00000004487	E003	113.835	TRUE	1.08673	18.3597
ENSG00000198604	E003	12.827	TRUE	0.747504	13.913
ENSG00000173110	E003	0	FALSE	-0.104775	18.2297
ENSG00000213231	E003	3.154	FALSE	-0.0809657	24.2104
ENSG00000206503	E003	263.409	TRUE	0.868465	14.3454
ENSG00000119655	E003	85.251	TRUE	1.05887	16.5189
ENSG00000113361	E003	0.61	FALSE	0.0993957	15.6841
ENSG00000143858	E003	10.37	TRUE	0.335098	17.4091
ENSG00000132554	E003	0.017	FALSE	-0.12967	21.5835
ENSG00000196832	E003	0	FALSE	-0.73964	23.9935
ENSG00000168300	E003	6.701	TRUE	0.87231	15.7787
ENSG00000143107	E003	0.136	FALSE	-0.0383214	20.1656
ENSG00000214114	E003	9.76	TRUE	0.815491	14.1247
ENSG00000027697	E003	22.741	TRUE	0.801322	15.8189
ENSG00000165156	E003	2.589	FALSE	0.419779	16.0968
ENSG00000140107	E003	0.006	FALSE	0.0550501	18.5281
ENSG00000258992	E003	0	FALSE	-0.0153661	25.5938
ENSG00000197616	E003	0.017	FALSE	-0.615885	20.0305
ENSG00000039319	E003	4.603	TRUE	0.714172	14.611
ENSG00000143751	E003	6.447	TRUE	0.980774	16.8585
ENSG00000183814	E003	4.796	TRUE	1.0002	15.6451
ENSG00000113073	E003	0.073	FALSE	-0.268534	20.2027
ENSG00000164331	E003	4.45	TRUE	0.626269	14.4866
ENSG00000154269	E003	0.046	FALSE	-0.387319	20.7571
ENSG00000162704	E003	26.421	TRUE	0.893917	14.9403
ENSG00000214262	E003	0	FALSE	0.407337	20.4515
ENSG00000196242	E003	0	FALSE	-0.73133	24.5092
ENSG00000060762	E003	10.411	TRUE	0.404465	14.5995
ENSG00000118434	E003	0.004	FALSE	-0.688802	21.807
ENSG00000162747	E003	0	FALSE	-0.624645	21.2084
ENSG00000073712	E003	28.028	TRUE	1.02662	17.3516
ENSG00000162643	E003	0.185	FALSE	-0.0247008	19.5612
ENSG00000154380	E003	59.514	TRUE	1.05491	17.0679
ENSG00000124713	E003	0.925	FALSE	0.971401	17.569
ENSG00000146151	E003	0.065	FALSE	-0.0648199	15.0406
ENSG00000085433	E003	2.078	FALSE	0.761221	15.0675
ENSG00000154342	E003	0.071	FALSE	-0.319608	23.7026
ENSG00000183795	E003	0	FALSE	0.1747	25.9258
ENSG00000176783	E003	4.274	TRUE	0.99679	13.6976
ENSG00000180708	E003	0	FALSE	-0.369339	20.8286
ENSG00000137411	E003	10.084	TRUE	0.792603	13.6131
ENSG00000119688	E003	10.094	TRUE	1.09675	17.5616
ENSG00000203877	E003	0.696	FALSE	0.330603	14.4283
ENSG00000143740	E003	5.185	TRUE	0.845442	13.8173
ENSG00000117407	E003	6.378	TRUE	0.815281	15.3252
ENSG00000170881	E003	16.225	TRUE	0.79748	17.2859
ENSG00000113643	E003	42.081	TRUE	0.993074	15.524
ENSG00000091831	E003	0.014	FALSE	-0.117321	20.0424
ENSG00000132294	E003	25.74	TRUE	0.835529	14.0163
ENSG00000164451	E003	0.005	FALSE	0.16864	20.9935
ENSG00000213906	E003	3.361	FALSE	0.474535	19.9743
ENSG00000160050	E003	6.915	TRUE	0.604335	20.5283
ENSG00000156466	E003	0.07	FALSE	-0.533879	22.5872
ENSG00000184374	E003	0.018	FALSE	0.0205662	13.273
ENSG00000163362	E003	12.398	TRUE	0.852131	23.7205
ENSG00000163157	E003	0.292	FALSE	0.58123	22.347
ENSG00000253148	E003	0	FALSE	-0.401805	22.1185
ENSG00000143158	E003	11.678	TRUE	0.56269	18.4752
ENSG00000204970	E003	27.036	TRUE	-0.344139	25.0002
ENSG00000221914	E003	17.281	TRUE	0.919025	14.7514
ENSG00000112531	E003	20.674	TRUE	0.879656	16.8897
ENSG00000163462	E003	6.579	TRUE	0.969294	17.2522
ENSG00000118520	E003	0.031	FALSE	0.0608801	21.3152
ENSG00000183379	E003	2.393	FALSE	0.369265	11.6196
ENSG00000132128	E003	7.551	TRUE	1.08008	16.9453
ENSG00000146147	E003	0.003	FALSE	-0.524591	20.5566
ENSG00000145555	E003	28.452	TRUE	0.679495	15.5059
ENSG00000188290	E003	2.319	FALSE	0.0565107	18.982
ENSG00000133019	E003	1.687	FALSE	0.226562	17.4971
ENSG00000162711	E003	0.02	FALSE	-0.48766	21.1669
ENSG00000113583	E003	60.106	TRUE	0.568365	14.5581
ENSG00000100814	E003	52.994	TRUE	1.12223	19.261
ENSG00000086570	E003	0.035	FALSE	-0.376879	25.0083
ENSG00000112118	E003	107.396	TRUE	1.26284	21.9999
ENSG00000204228	E003	2.856	FALSE	0.416553	13.3286
ENSG00000066230	E003	0.034	FALSE	-0.194	23.0846
ENSG00000126709	E003	8.818	TRUE	0.20469	18.0983
ENSG00000151413	E003	2.025	FALSE	-0.388777	18.2713
ENSG00000164458	E003	0.103	FALSE	-0.230919	21.0795
ENSG00000171522	E003	0.729	FALSE	0.107268	16.8761
ENSG00000117016	E003	7.178	TRUE	0.641523	19.5595
ENSG00000143167	E003	0.188	FALSE	-0.631953	21.4345
ENSG00000100714	E003	56.396	TRUE	1.0906	17.9344
ENSG00000132356	E003	8.137	TRUE	0.661526	16.3228
ENSG00000159455	E003	0	FALSE	-0.54703	26.4369
ENSG00000134256	E003	0.767	FALSE	-0.175398	19.5866
ENSG00000129465	E003	0.124	FALSE	-0.431339	20.4379
ENSG00000091010	E003	0.015	FALSE	-0.405004	24.0509
ENSG00000162614	E003	4.76	TRUE	0.552624	19.4658
ENSG00000143801	E003	9.845	TRUE	0.833909	13.5149
ENSG00000179456	E003	7.781	TRUE	0.805803	16.1259
ENSG00000010818	E003	2.704	FALSE	0.535452	14.2744
ENSG00000075945	E003	1.083	FALSE	0.377468	15.6161
ENSG00000183092	E003	0.501	FALSE	0.120725	17.1241
ENSG00000065060	E003	5.385	TRUE	0.756294	14.2611
ENSG00000203690	E003	0.003	FALSE	-0.465253	22.3262
ENSG00000204655	E003	0.18	FALSE	0.216861	22.6379
ENSG00000117360	E003	13.861	TRUE	1.07862	15.5401
ENSG00000137312	E003	36.233	TRUE	1.0159	15.7734
ENSG00000254726	E003	23.343	TRUE	1.25821	21.753
ENSG00000147416	E003	12.11	TRUE	0.971418	15.9127
ENSG00000013561	E003	3.913	TRUE	0.145976	20.4589
ENSG00000159479	E003	6.961	TRUE	0.853355	15.1481
ENSG00000165392	E003	12.225	TRUE	0.725313	16.6114
ENSG00000163879	E003	4.725	TRUE	0.687401	12.9665
ENSG00000112237	E003	19.678	TRUE	0.881042	16.5719
ENSG00000145734	E003	10.824	TRUE	0.915979	20.0332
ENSG00000104660	E003	25.646	TRUE	0.88769	15.4136
ENSG00000130695	E003	13.304	TRUE	0.956642	14.8763
ENSG00000184786	E003	0.414	FALSE	0.371054	16.442
ENSG00000147649	E003	50.78	TRUE	0.905776	17.072
ENSG00000169139	E003	17.897	TRUE	0.769187	16.4073
ENSG00000155465	E003	2.714	FALSE	0.0550036	21.5069
ENSG00000113240	E003	2.889	FALSE	1.08448	17.5118
ENSG00000145779	E003	3.742	TRUE	0.691894	13.971
ENSG00000135766	E003	1.567	FALSE	0.379924	14.9184
ENSG00000104626	E003	5.291	TRUE	0.846721	15.6725
ENSG00000118733	E003	0.447	FALSE	0.319709	14.3888
ENSG00000176566	E003	0	FALSE	-0.620629	21.8027
ENSG00000120925	E003	4.047	TRUE	0.344972	16.7221
ENSG00000071246	E003	2.046	FALSE	0.269273	15.9277
ENSG00000129460	E003	10.705	TRUE	1.17153	21.1165
ENSG00000118515	E003	2.154	FALSE	0.309538	11.9887
ENSG00000066651	E003	7.806	TRUE	0.890891	16.6571
ENSG00000188761	E003	0.067	FALSE	-0.419218	21.0157
ENSG00000094755	E003	3.745	TRUE	-0.117571	19.6979
ENSG00000122477	E003	0.444	FALSE	-0.491439	20.2123
ENSG00000113356	E003	99.868	TRUE	0.993617	15.7674
ENSG00000121940	E003	15.075	TRUE	0.618224	13.7904
ENSG00000140022	E003	4.465	TRUE	0.500584	20.2858
ENSG00000204616	E003	0.012	FALSE	-0.666846	25.2018
ENSG00000183878	E003	3.183	FALSE	0.903433	22.6981
ENSG00000256453	E003	0.708	FALSE	0.632038	19.5146
ENSG00000153162	E003	1.078	FALSE	-0.0454055	20.4627
ENSG00000237441	E003	19.151	TRUE	0.924029	14.7485
ENSG00000169469	E003	0.168	FALSE	-0.467699	20.1073
ENSG00000203705	E003	5.704	TRUE	0.719494	13.9917
ENSG00000204390	E003	0.673	FALSE	0.565293	14.9218
ENSG00000012983	E003	8.902	TRUE	0.849383	15.9427
ENSG00000164953	E003	3.413	FALSE	0.46884	12.4349
ENSG00000116824	E003	0	FALSE	-0.419234	20.9838
ENSG00000183520	E003	20.894	TRUE	1.05518	16.3105
ENSG00000112335	E003	45.76	TRUE	0.695316	14.8215
ENSG00000104728	E003	16.641	TRUE	1.04653	17.3473
ENSG00000104714	E003	6.214	TRUE	0.981882	15.5795
ENSG00000187173	E003	0	FALSE	-0.864391	28.0047
ENSG00000188739	E003	25.988	TRUE	1.03686	16.8505
ENSG00000198718	E003	1.493	FALSE	0.755497	16.5097
ENSG00000122194	E003	0	FALSE	-0.639068	22.3001
ENSG00000197312	E003	11.704	TRUE	1.04866	17.0721
ENSG00000121933	E003	0.007	FALSE	-0.387418	19.1964
ENSG00000143318	E003	1.428	FALSE	0.130192	20.2897
ENSG00000258986	E003	0.422	FALSE	-0.0161348	18.2104
ENSG00000171161	E003	13.224	TRUE	0.888745	14.7213
ENSG00000133872	E003	64.416	TRUE	1.01628	16.1029
ENSG00000100505	E003	0.935	FALSE	0.265226	14.5553
ENSG00000135837	E003	10.586	TRUE	0.819805	21.1605
ENSG00000164188	E003	0	FALSE	-0.690988	21.4026
ENSG00000152092	E003	1.924	FALSE	0.252027	16.4337
ENSG00000204542	E003	0.032	FALSE	-0.11902	19.6729
ENSG00000055732	E003	1.262	FALSE	0.222679	15.0201
ENSG00000100593	E003	0.371	FALSE	-0.374576	19.9831
ENSG00000184774	E003	0.069	FALSE	-0.318951	19.6533
ENSG00000172456	E003	0.99	FALSE	0.21903	16.8705
ENSG00000154153	E003	1.953	FALSE	0.106853	16.6851
ENSG00000155761	E003	0.132	FALSE	-0.0222076	13.5147
ENSG00000178015	E003	0.136	FALSE	-0.17995	21.5954
ENSG00000116983	E003	0.721	FALSE	-0.501379	25.9259
ENSG00000204256	E003	49.926	TRUE	1.3151	24.3161
ENSG00000239810	E003	0	FALSE	-0.674601	25.5113
ENSG00000242574	E003	0.705	FALSE	-0.0485876	14.5171
ENSG00000147439	E003	3.793	TRUE	0.793521	14.8493
ENSG00000040731	E003	0.021	FALSE	-0.395477	17.3223
ENSG00000145945	E003	1.567	FALSE	0.386455	12.5127
ENSG00000120952	E003	0	FALSE	-0.91993	22.1763
ENSG00000146021	E003	1.893	FALSE	0.487935	19.2463
ENSG00000204969	E003	24.61	TRUE	0.492849	20.8799
ENSG00000253819	E003	0	FALSE	-0.453249	23.7169
ENSG00000131018	E003	0.127	FALSE	-0.515614	21.1984
ENSG00000066027	E003	15.362	TRUE	-0.039175	19.8358
ENSG00000012817	E003	4.846	TRUE	0.783864	18.6737
ENSG00000119685	E003	5.456	TRUE	0.6921	15.1797
ENSG00000137171	E003	3.295	FALSE	0.55936	13.933
ENSG00000139946	E003	6.922	TRUE	0.660678	15.5875
ENSG00000215262	E003	0	FALSE	-0.29259	18.5414
ENSG00000184163	E003	1.181	FALSE	-0.0330866	18.1558
ENSG00000213983	E003	9.646	TRUE	1.05415	16.2351
ENSG00000173535	E003	3.796	TRUE	0.213254	20.2276
ENSG00000237190	E003	30.821	TRUE	1.04079	15.926
ENSG00000147799	E003	4.192	TRUE	-0.0516072	24.7186
ENSG00000160818	E003	22.155	TRUE	1.13088	16.113
ENSG00000178605	E003	18.969	TRUE	0.175846	25.9282
ENSG00000116209	E003	41.897	TRUE	0.933414	15.5218
ENSG00000135801	E003	10.485	TRUE	0.739893	13.4043
ENSG00000117595	E003	2.76	FALSE	0.533414	12.2758
ENSG00000143669	E003	0.047	FALSE	0.227727	15.7745
ENSG00000118526	E003	0.057	FALSE	-0.0563208	16.812
ENSG00000112559	E003	13.36	TRUE	0.545525	16.6996
ENSG00000117305	E003	2.648	FALSE	0.585082	20.9263
ENSG00000178685	E003	0.396	FALSE	-0.0410463	20.7239
ENSG00000116396	E003	1.669	FALSE	0.588203	14.5628
ENSG00000124596	E003	7.382	TRUE	1.05726	26.4264
ENSG00000118197	E003	4.085	TRUE	0.857369	16.1689
ENSG00000147526	E003	4.373	TRUE	0.642367	14.8756
ENSG00000198663	E003	8.116	TRUE	0.281102	15.0757
ENSG00000159189	E003	0	FALSE	-0.431274	19.3343
ENSG00000143257	E003	0.002	FALSE	-0.12632	23.9362
ENSG00000116882	E003	0.076	FALSE	-0.333759	19.469
ENSG00000116455	E003	31.376	TRUE	1.12614	17.0928
ENSG00000112249	E003	16.017	TRUE	0.72759	14.7985
ENSG00000146067	E003	12.927	TRUE	1.06645	20.0705
ENSG00000178172	E003	0	FALSE	-0.429468	19.6348
ENSG00000145757	E003	0.007	FALSE	0.202407	20.4353
ENSG00000116128	E003	17.343	TRUE	0.694393	15.9131
ENSG00000156804	E003	0.116	FALSE	-0.00749839	16.8568
ENSG00000117523	E003	85.889	TRUE	1.10403	17.8668
ENSG00000117281	E003	0.001	FALSE	-0.372032	18.8397
ENSG00000204427	E003	12.234	TRUE	0.776718	14.3904
ENSG00000171502	E003	0.37	FALSE	-0.157909	21.4283
ENSG00000162367	E003	0.012	FALSE	-0.198992	26.0761
ENSG00000143194	E003	0.07	FALSE	-0.521868	19.1721
ENSG00000164308	E003	0.063	FALSE	-0.401958	19.525
ENSG00000152377	E003	12.669	TRUE	0.147303	16.6536
ENSG00000183718	E003	1.799	FALSE	0.984571	16.2928
ENSG00000117594	E003	0	FALSE	-0.58242	21.5166
ENSG00000172432	E003	19.62	TRUE	0.627848	25.4994
ENSG00000164330	E003	0.067	FALSE	-0.469188	20.3169
ENSG00000156508	E003	995.812	TRUE	1.33458	26.5147
ENSG00000159423	E003	12.117	TRUE	0.126354	19.6373
ENSG00000183155	E003	4.365	TRUE	0.571769	16.2158
ENSG00000145675	E003	2.723	FALSE	0.470556	19.9847
ENSG00000171408	E003	0.004	FALSE	-0.0683336	20.0035
ENSG00000137166	E003	3.247	FALSE	0.661342	15.8076
ENSG00000180104	E003	5.073	TRUE	0.807259	14.0696
ENSG00000177606	E003	4.917	TRUE	0.489449	14.092
ENSG00000204569	E003	25.71	TRUE	1.31269	24.0336
ENSG00000198791	E003	28.247	TRUE	0.959964	17.2897
ENSG00000162598	E003	0.057	FALSE	-0.120244	13.5615
ENSG00000100764	E003	17.56	TRUE	0.648723	17.4491
ENSG00000158747	E003	3.508	FALSE	0.39446	20.6857
ENSG00000162391	E003	0.065	FALSE	-0.454008	20.1073
ENSG00000189195	E003	0.313	FALSE	0.225558	16.6061
ENSG00000196184	E003	0	FALSE	-0.57709	23.1981
ENSG00000154122	E003	2.318	FALSE	0.225771	14.0708
ENSG00000113555	E003	0.13	FALSE	0.125064	20.7655
ENSG00000133216	E003	11.694	TRUE	0.30146	14.5055
ENSG00000016602	E003	0.001	FALSE	-0.379063	21.0475
ENSG00000139974	E003	3.362	FALSE	0.634359	14.4969
ENSG00000162415	E003	0.737	FALSE	0.306515	19.3232
ENSG00000087302	E003	121.469	TRUE	1.1619	17.6337
ENSG00000091009	E003	27.544	TRUE	0.76612	16.6134
ENSG00000143184	E003	0.294	FALSE	-0.483984	20.8084
ENSG00000031003	E003	4.872	TRUE	0.995101	16.1719
ENSG00000250305	E003	0.185	FALSE	-0.464483	22.0443
ENSG00000179639	E003	0	FALSE	-0.887202	21.2357
ENSG00000215853	E003	0	FALSE	-0.861746	23.5019
ENSG00000124802	E003	22.641	TRUE	1.11291	17.4852
ENSG00000258436	E003	0	FALSE	-0.150901	20.0759
ENSG00000010932	E003	0.016	FALSE	0.213735	20.7517
ENSG00000159023	E003	20.189	TRUE	0.65674	13.7244
ENSG00000143614	E003	10.831	TRUE	0.905221	16.6831
ENSG00000169231	E003	0.746	FALSE	0.75286	18.4819
ENSG00000177733	E003	119.139	TRUE	1.22052	19.8691
ENSG00000205090	E003	1.174	FALSE	0.895743	14.9529
ENSG00000164265	E003	32.553	TRUE	0.506299	21.1672
ENSG00000124749	E003	1.741	FALSE	0.530271	16.6992
ENSG00000072694	E003	0.009	FALSE	0.124901	25.6637
ENSG00000163374	E003	16.202	TRUE	0.732847	23.3512
ENSG00000124787	E003	5.712	TRUE	0.467775	14.8585
ENSG00000121900	E003	4.542	TRUE	-0.0125989	17.4258
ENSG00000204160	E003	17.574	TRUE	0.789515	14.741
ENSG00000143674	E003	7.972	TRUE	0.561627	12.958
ENSG00000111886	E003	0.013	FALSE	-0.45896	19.1207
ENSG00000155189	E003	43.203	TRUE	0.949203	17.1383
ENSG00000206344	E003	0.156	FALSE	0.317227	12.4587
ENSG00000100478	E003	2.112	FALSE	0.643681	17.425
ENSG00000104613	E003	7.776	TRUE	0.841168	16.1578
ENSG00000155100	E003	11.226	TRUE	1.09882	16.9887
ENSG00000178776	E003	0.003	FALSE	-0.391832	20.8329
ENSG00000204498	E003	4.168	TRUE	0.766365	12.7829
ENSG00000069812	E003	0.173	FALSE	-0.145916	25.4345
ENSG00000132912	E003	10.205	TRUE	0.876883	19.7183
ENSG00000055070	E003	36.852	TRUE	0.965749	16.992
ENSG00000070886	E003	1.462	FALSE	0.387871	16.0774
ENSG00000177888	E003	1.958	FALSE	0.80688	14.8519
ENSG00000123836	E003	3.166	FALSE	0.722686	14.752
ENSG00000047249	E003	4.816	TRUE	0.802696	15.1229
ENSG00000039123	E003	22.609	TRUE	0.862746	16.2788
ENSG00000153721	E003	1.24	FALSE	0.369993	13.7235
ENSG00000081277	E003	0.18	FALSE	-0.0262994	21.9304
ENSG00000187191	E003	0	FALSE	0.175846	25.9282
ENSG00000196171	E003	0	FALSE	-0.653766	20.9519
ENSG00000186562	E003	0	FALSE	-0.0864295	23.203
ENSG00000020181	E003	1.693	FALSE	0.382429	18.868
ENSG00000184302	E003	0.162	FALSE	-0.11026	22.5971
ENSG00000076641	E003	0.154	FALSE	-0.131195	15.0563
ENSG00000112303	E003	0	FALSE	-0.63722	21.1519
ENSG00000132698	E003	18.871	TRUE	0.645842	17.2269
ENSG00000164253	E003	6.937	TRUE	0.655577	15.3204
ENSG00000050748	E003	8.197	TRUE	0.59242	13.823
ENSG00000143799	E003	112.438	TRUE	1.2347	19.7587
ENSG00000116679	E003	40.253	TRUE	1.17657	20.3382
ENSG00000155846	E003	2.261	FALSE	0.557851	14.456
ENSG00000185100	E003	1.252	FALSE	-0.398416	21.5425
ENSG00000198835	E003	0.347	FALSE	0.110764	18.1742
ENSG00000158869	E003	0.372	FALSE	0.397036	20.9392
ENSG00000198502	E003	0.671	FALSE	-0.384405	22.6366
ENSG00000117859	E003	13.159	TRUE	0.731486	18.8063
ENSG00000145832	E003	0.163	FALSE	-0.148019	19.7831
ENSG00000164405	E003	59.227	TRUE	1.13914	18.5166
ENSG00000203485	E003	14.666	TRUE	0.947277	14.5347
ENSG00000181619	E003	0.458	FALSE	0.302731	14.2909
ENSG00000213780	E003	13.686	TRUE	0.964752	16.0177
ENSG00000185130	E003	0.769	FALSE	0.464164	18.0678
ENSG00000162441	E003	7.346	TRUE	0.775481	14.0946
ENSG00000162383	E003	0.006	FALSE	-0.593392	19.5345
ENSG00000112977	E003	21.153	TRUE	0.508218	14.7389
ENSG00000157593	E003	35.572	TRUE	1.25555	19.3068
ENSG00000152582	E003	0.044	FALSE	-0.253077	17.1521
ENSG00000178860	E003	1.323	FALSE	0.0941425	17.7543
ENSG00000100596	E003	19.598	TRUE	0.725817	15.1722
ENSG00000145781	E003	18.297	TRUE	0.583638	12.3601
ENSG00000080910	E003	0	FALSE	0.245365	25.6434
ENSG00000197323	E003	15.667	TRUE	1.09177	16.366
ENSG00000147454	E003	12.517	TRUE	0.723949	14.7416
ENSG00000204344	E003	2.85	FALSE	0.574076	15.5136
ENSG00000177688	E003	0.086	FALSE	0.707747	23.2777
ENSG00000112312	E003	33.958	TRUE	1.04476	18.7614
ENSG00000047410	E003	28.977	TRUE	1.07756	15.7527
ENSG00000168994	E003	0.917	FALSE	0.10743	19.8648
ENSG00000168685	E003	0.032	FALSE	-0.194426	24.7127
ENSG00000156535	E003	4.914	TRUE	0.309903	12.1583
ENSG00000122335	E003	2.542	FALSE	0.624478	14.3792
ENSG00000168282	E003	21.814	TRUE	0.924184	13.217
ENSG00000204614	E003	0	FALSE	-0.475942	20.7666
ENSG00000122012	E003	0.05	FALSE	-0.100003	19.5903
ENSG00000197119	E003	25.871	TRUE	1.10157	17.5886
ENSG00000213588	E003	13.23	TRUE	0.919024	17.2566
ENSG00000164294	E003	39.625	TRUE	0.773556	15.9676
ENSG00000127184	E003	380.682	TRUE	1.29394	21.565
ENSG00000196188	E003	0	FALSE	-0.716205	20.2187
ENSG00000170915	E003	8.933	TRUE	0.539725	14.9663
ENSG00000143149	E003	35.508	TRUE	0.683402	14.2283
ENSG00000001460	E003	1.761	FALSE	0.452481	19.4036
ENSG00000163218	E003	0	FALSE	-0.590964	21.5571
ENSG00000112584	E003	4.436	TRUE	0.176283	14.1641
ENSG00000156831	E003	7.486	TRUE	0.551536	15.581
ENSG00000147697	E003	0.003	FALSE	-0.587495	22.3546
ENSG00000164403	E003	1.454	FALSE	0.123879	16.1093
ENSG00000171530	E003	109.856	TRUE	0.937086	15.2614
ENSG00000169800	E003	0	FALSE	0.175418	25.9278
ENSG00000100450	E003	0	FALSE	-0.814548	21.5393
ENSG00000204219	E003	0.068	FALSE	-0.261628	23.5001
ENSG00000248789	E003	0	FALSE	-0.101972	20.1369
ENSG00000177462	E003	0.047	FALSE	-0.886849	23.6618
ENSG00000118418	E003	154.237	TRUE	0.826482	16.8478
ENSG00000001167	E003	13.316	TRUE	1.08585	16.4512
ENSG00000130349	E003	10.276	TRUE	0.640751	14.1869
ENSG00000104497	E003	4.145	TRUE	0.814715	16.6724
ENSG00000196376	E003	7.327	TRUE	0.252829	14.5629
ENSG00000162512	E003	18.188	TRUE	0.6042	14.8017
ENSG00000170482	E003	0	FALSE	0.205338	23.0806
ENSG00000146373	E003	1.68	FALSE	0.513277	15.0608
ENSG00000117697	E003	13.314	TRUE	0.856825	14.43
ENSG00000112212	E003	0	FALSE	-0.117414	20.4659
ENSG00000129521	E003	3.429	FALSE	0.63942	19.962
ENSG00000035681	E003	5.025	TRUE	0.512311	14.1943
ENSG00000058453	E003	6.028	TRUE	0.776698	15.0303
ENSG00000204539	E003	0.004	FALSE	-0.217778	20.5774
ENSG00000162670	E003	0.006	FALSE	-0.0960441	18.6546
ENSG00000117519	E003	79.336	TRUE	1.16968	17.5828
ENSG00000132702	E003	0.178	FALSE	-0.282283	20.1772
ENSG00000186952	E003	0.429	FALSE	0.166571	18.9156
ENSG00000120341	E003	0.319	FALSE	-0.637583	22.3821
ENSG00000185305	E003	7.51	TRUE	0.731846	15.1339
ENSG00000134207	E003	16.75	TRUE	1.09825	18.3368
ENSG00000072110	E003	50.184	TRUE	1.21358	19.7029
ENSG00000117335	E003	39.06	TRUE	1.01941	17.1538
ENSG00000227051	E003	12.518	TRUE	0.78989	13.5987
ENSG00000112619	E003	0.493	FALSE	-0.133598	18.1078
ENSG00000160766	E003	2.565	FALSE	0.828245	20.7652
ENSG00000170619	E003	7.672	TRUE	0.576334	15.8757
ENSG00000168269	E003	0	FALSE	-0.687327	20.743
ENSG00000124535	E003	11.598	TRUE	1.07144	14.8749
ENSG00000143776	E003	8.512	TRUE	0.766187	17.3198
ENSG00000186283	E003	8.757	TRUE	0.739302	12.2894
ENSG00000053328	E003	0.089	FALSE	0.418371	14.2906
ENSG00000131773	E003	4.2	TRUE	0.413156	14.5259
ENSG00000244414	E003	0	FALSE	0.0791584	22.7989
ENSG00000182613	E003	0	FALSE	-0.412518	21.1422
ENSG00000172262	E003	8.701	TRUE	1.0279	15.7998
ENSG00000143452	E003	0.002	FALSE	-0.2483	19.7052
ENSG00000112041	E003	1.51	FALSE	0.33442	20.243
ENSG00000117450	E003	549.01	TRUE	1.14892	19.6116
ENSG00000145780	E003	5.816	TRUE	1.1511	18.3759
ENSG00000197747	E003	132.192	TRUE	0.787591	15.3441
ENSG00000134184	E003	5.244	TRUE	-0.0677873	13.4181
ENSG00000184347	E003	0.379	FALSE	-0.0956101	17.5275
ENSG00000117280	E003	5.456	TRUE	0.396435	13.8918
ENSG00000113140	E003	171.032	TRUE	0.790765	14.4135
ENSG00000023572	E003	5.263	TRUE	0.527235	13.7693
ENSG00000197530	E003	4.002	TRUE	0.864059	16.3684
ENSG00000143036	E003	2.471	FALSE	0.357179	11.6215
ENSG00000173369	E003	0	FALSE	-0.269217	20.9793
ENSG00000253846	E003	36.882	TRUE	0.49278	16.0792
ENSG00000241370	E003	29.116	TRUE	0.647232	14.7829
ENSG00000126698	E003	93.535	TRUE	0.94949	16.1192
ENSG00000135750	E003	6.128	TRUE	0.775717	13.7134
ENSG00000125337	E003	0.499	FALSE	-0.368024	18.4269
ENSG00000147316	E003	6.808	TRUE	0.6731	14.6615
ENSG00000049883	E003	4.299	TRUE	0.720654	14.066
ENSG00000214193	E003	3.616	FALSE	0.711928	14.0421
ENSG00000162551	E003	181.401	TRUE	1.06553	16.3992
ENSG00000204518	E003	0.019	FALSE	-0.318309	18.3197
ENSG00000164483	E003	0.481	FALSE	-0.276472	20.6283
ENSG00000198771	E003	0.115	FALSE	0.0318548	17.8976
ENSG00000184895	E003	1.881	FALSE	0.405176	19.2104
ENSG00000119682	E003	15.5	TRUE	0.667402	14.829
ENSG00000204420	E003	0.04	FALSE	0.430036	18.4283
ENSG00000117091	E003	0	FALSE	-0.607749	20.6109
ENSG00000116299	E003	0.405	FALSE	-0.160174	18.564
ENSG00000184677	E003	6.358	TRUE	0.86057	14.0346
ENSG00000104332	E003	216.55	TRUE	1.15353	19.4187
ENSG00000143633	E003	3.487	FALSE	0.617541	15.4267
ENSG00000171812	E003	2.868	FALSE	-0.193932	17.7481
ENSG00000187105	E003	0.239	FALSE	-0.104697	20.566
ENSG00000092964	E003	51.801	TRUE	-0.411408	20.4339
ENSG00000164935	E003	0	FALSE	-0.396426	20.0713
ENSG00000154548	E003	1.675	FALSE	0.402442	13.6392
ENSG00000137414	E003	7.878	TRUE	0.637987	13.0921
ENSG00000154188	E003	1.502	FALSE	0.246167	16.6491
ENSG00000159363	E003	35.063	TRUE	0.856465	14.5117
ENSG00000170950	E003	0.004	FALSE	-0.533418	19.248
ENSG00000113248	E003	5.671	TRUE	0.208646	14.9929
ENSG00000100565	E003	0	FALSE	-0.361141	20.8007
ENSG00000164252	E003	14.69	TRUE	0.639069	13.5974
ENSG00000117143	E003	9.559	TRUE	0.342317	13.0863
ENSG00000142973	E003	0.016	FALSE	-0.647748	21.48
ENSG00000142623	E003	0.199	FALSE	-0.227475	18.9867
ENSG00000145868	E003	4.744	TRUE	0.923486	15.3448
ENSG00000197442	E003	1.204	FALSE	0.12496	18.1599
ENSG00000130940	E003	1.27	FALSE	0.387077	15.3078
ENSG00000143643	E003	4.977	TRUE	0.315454	13.5176
ENSG00000165959	E003	1.342	FALSE	0.29045	13.1872
ENSG00000197181	E003	2.158	FALSE	0.264222	11.8263
ENSG00000249158	E003	31.06	TRUE	0.908831	15.0402
ENSG00000024526	E003	16.096	TRUE	0.851942	15.7435
ENSG00000129862	E003	0.088	FALSE	0.205027	25.9048
ENSG00000145545	E003	10.629	TRUE	0.63185	15.4735
ENSG00000146414	E003	4.261	TRUE	0.949891	16.6607
ENSG00000024048	E003	4.789	TRUE	0.922033	15.6831
ENSG00000165527	E003	45.305	TRUE	1.10679	18.2291
ENSG00000215790	E003	5.733	TRUE	0.599027	18.1716
ENSG00000112697	E003	42.174	TRUE	0.984293	16.5318
ENSG00000142319	E003	0.428	FALSE	-0.133231	20.435
ENSG00000169418	E003	7.478	TRUE	0.649369	16.1377
ENSG00000186207	E003	0	FALSE	-0.934467	25.05
ENSG00000119596	E003	18.272	TRUE	1.11597	16.9098
ENSG00000120705	E003	59.741	TRUE	1.12732	19.3076
ENSG00000157077	E003	7.941	TRUE	0.702805	15.3528
ENSG00000104756	E003	7.189	TRUE	0.702334	15.0131
ENSG00000198807	E003	0.007	FALSE	0.0548719	18.0086
ENSG00000130766	E003	18.991	TRUE	1.19194	18.5973
ENSG00000253767	E003	32.817	TRUE	0.323717	25.546
ENSG00000165071	E003	0.003	FALSE	-0.310841	21.0602
ENSG00000145879	E003	0	FALSE	-0.707931	20.3898
ENSG00000156381	E003	14.5	TRUE	0.962889	15.5023
ENSG00000155087	E003	0	FALSE	-0.0787211	19.5912
ENSG00000182952	E003	30.498	TRUE	0.714491	14.582
ENSG00000112576	E003	5.827	TRUE	0.175385	17.052
ENSG00000180694	E003	3.8	TRUE	1.25857	19.754
ENSG00000100554	E003	14.038	TRUE	0.734756	15.7802
ENSG00000174156	E003	0	FALSE	-0.372456	18.8797
ENSG00000137266	E003	17.467	TRUE	0.322661	22.4707
ENSG00000164327	E003	4.627	TRUE	0.785949	17.536
ENSG00000092330	E003	11.147	TRUE	0.947065	14.7367
ENSG00000040487	E003	7.697	TRUE	0.81198	13.9016
ENSG00000167034	E003	0.909	FALSE	0.283027	16.7422
ENSG00000143543	E003	71.219	TRUE	1.18922	17.6096
ENSG00000196890	E003	0.768	FALSE	0.589589	13.6987
ENSG00000186150	E003	0.016	FALSE	-0.418319	20.6429
ENSG00000187678	E003	63.465	TRUE	1.24463	20.7859
ENSG00000185842	E003	1.337	FALSE	0.399501	19.3967
ENSG00000203685	E003	0.536	FALSE	0.208643	16.1114
ENSG00000169241	E003	27.898	TRUE	0.762315	14.9604
ENSG00000198624	E003	5.15	TRUE	0.360662	15.1237
ENSG00000153157	E003	4.672	TRUE	0.328166	13.2398
ENSG00000100802	E003	2.369	FALSE	0.256435	12.4292
ENSG00000164309	E003	0.237	FALSE	0.0475936	12.4598
ENSG00000003987	E003	2.561	FALSE	0.348442	13.424
ENSG00000112761	E003	0	FALSE	-0.50381	20.8064
ENSG00000112855	E003	6.239	TRUE	0.893555	14.2566
ENSG00000164008	E003	2.901	FALSE	0.856979	14.1095
ENSG00000229571	E003	0	FALSE	0.134481	25.8
ENSG00000255366	E003	0	FALSE	-0.789438	28.5546
ENSG00000095981	E003	0	FALSE	-0.672335	20.8538
ENSG00000116771	E003	3.163	FALSE	0.574169	12.3394
ENSG00000104765	E003	19.773	TRUE	0.359862	19.6442
ENSG00000113108	E003	3.303	FALSE	0.716574	13.7915
ENSG00000181803	E003	0.001	FALSE	-0.511037	20.7576
ENSG00000162366	E003	0.008	FALSE	-0.351801	22.0414
ENSG00000256235	E003	5.133	TRUE	0.527905	17.3975
ENSG00000129535	E003	0.469	FALSE	0.725912	17.5044
ENSG00000117133	E003	42.242	TRUE	0.849238	15.8015
ENSG00000215845	E003	36.36	TRUE	0.829191	14.6799
ENSG00000137203	E003	0.027	FALSE	-0.0583248	19.4956
ENSG00000162714	E003	9.306	TRUE	1.17179	18.1764
ENSG00000131238	E003	150.536	TRUE	0.834635	15.0418
ENSG00000172260	E003	1.402	FALSE	0.120771	15.0105
ENSG00000127074	E003	0	FALSE	-0.259267	21.7524
ENSG00000162769	E003	28.575	TRUE	1.10367	21.0397
ENSG00000147588	E003	0.012	FALSE	-0.507495	20.7659
ENSG00000203667	E003	10.752	TRUE	1.035	19.1006
ENSG00000117148	E003	0.196	FALSE	-0.242279	25.0976
ENSG00000154162	E003	0.054	FALSE	-0.431807	21.9764
ENSG00000204592	E003	28.837	TRUE	0.907562	16.0873
ENSG00000183807	E003	3.539	FALSE	0.0196272	19.9242
ENSG00000188725	E003	17.268	TRUE	0.978141	17.6004
ENSG00000155858	E003	1.52	FALSE	0.380314	13.6899
ENSG00000206474	E003	0	FALSE	-0.558173	21.441
ENSG00000117036	E003	4.562	TRUE	0.955365	15.329
ENSG00000156564	E003	1.973	FALSE	0.439065	17.3289
ENSG00000196550	E003	9.099	TRUE	0.241182	25.6408
ENSG00000113319	E003	6.733	TRUE	0.429571	15.0465
ENSG00000116670	E003	64.678	TRUE	1.22359	20.306
ENSG00000104267	E003	3.257	FALSE	0.656776	14.3601
ENSG00000196711	E003	0.613	FALSE	0.165811	16.7957
ENSG00000100652	E003	0.024	FALSE	-0.309987	20.8338
ENSG00000152670	E003	0.015	FALSE	-0.334094	19.3274
ENSG00000134057	E003	119.967	TRUE	1.31106	20.0367
ENSG00000213585	E003	89.794	TRUE	1.1227	17.4033
ENSG00000177879	E003	15.026	TRUE	0.489319	14.5957
ENSG00000131446	E003	25.702	TRUE	0.88005	15.7707
ENSG00000029639	E003	17.039	TRUE	1.02596	17.1948
ENSG00000213347	E003	4.689	TRUE	0.901209	14.5325
ENSG00000183111	E003	0.183	FALSE	0.00230405	20.7076
ENSG00000181036	E003	0.001	FALSE	-0.640326	20.0286
ENSG00000077522	E003	0.819	FALSE	-0.0247446	16.452
ENSG00000158246	E003	56.588	TRUE	1.28004	24.8434
ENSG00000137393	E003	2.628	FALSE	0.679916	19.0889
ENSG00000116459	E003	50.313	TRUE	1.02999	16.698
ENSG00000198833	E003	12.431	TRUE	0.392656	13.3871
ENSG00000203910	E003	0	FALSE	-0.595229	19.9069
ENSG00000205659	E003	4.343	TRUE	0.827862	18.3421
ENSG00000142748	E003	0.164	FALSE	-0.0390702	21.6706
ENSG00000186400	E003	0	FALSE	-0.577161	19.5655
ENSG00000203811	E003	0.194	FALSE	0.263705	25.8926
ENSG00000137270	E003	0.048	FALSE	-0.404336	20.4711
ENSG00000100711	E003	5.793	TRUE	0.842942	14.4974
ENSG00000118492	E003	0.004	FALSE	-0.335127	14.5701
ENSG00000126107	E003	12.068	TRUE	0.863438	16.4284
ENSG00000054277	E003	9.443	TRUE	1.00442	20.2254
ENSG00000146521	E003	0.044	FALSE	-0.161287	20.1961
ENSG00000135318	E003	1.633	FALSE	0.0609849	15.6926
ENSG00000100865	E003	8.921	TRUE	0.682914	14.3711
ENSG00000205464	E003	0.187	FALSE	-0.224361	20.4648
ENSG00000198721	E003	16.37	TRUE	0.873803	16.7816
ENSG00000044012	E003	0	FALSE	-0.533752	20.7309
ENSG00000160712	E003	3.64	FALSE	0.204058	15.1942
ENSG00000168078	E003	3.861	TRUE	0.534155	15.154
ENSG00000087301	E003	16.807	TRUE	0.734206	15.5605
ENSG00000163531	E003	2.336	FALSE	0.535662	12.9781
ENSG00000243452	E003	1.829	FALSE	0.095935	14.9914
ENSG00000117153	E003	11.693	TRUE	0.324513	20.902
ENSG00000140044	E003	3.419	FALSE	0.857612	13.363
ENSG00000197587	E003	0.081	FALSE	-0.131826	23.5061
ENSG00000126215	E003	5.537	TRUE	1.08812	16.4125
ENSG00000180543	E003	1.794	FALSE	0.148761	14.4993
ENSG00000196405	E003	5.095	TRUE	0.503466	14.2268
ENSG00000131495	E003	49.531	TRUE	0.989277	19.5282
ENSG00000165914	E003	5.35	TRUE	0.435403	13.1835
ENSG00000117528	E003	6.541	TRUE	0.612177	13.4428
ENSG00000113119	E003	8.266	TRUE	0.886167	15.0533
ENSG00000100519	E003	10.76	TRUE	1.0903	19.5021
ENSG00000198692	E003	5.784	TRUE	0.698471	19.4636
ENSG00000131788	E003	15.445	TRUE	0.779787	15.6962
ENSG00000145826	E003	0	FALSE	-0.354261	22.0007
ENSG00000124557	E003	0.551	FALSE	-0.289786	21.6869
ENSG00000096063	E003	36.686	TRUE	0.917438	15.8168
ENSG00000259431	E003	4.783	TRUE	1.02697	15.9125
ENSG00000116874	E003	4.05	TRUE	0.264589	16.4655
ENSG00000171819	E003	0	FALSE	0.798894	22.5798
ENSG00000176209	E003	20.206	TRUE	0.624586	16.2312
ENSG00000183826	E003	0.656	FALSE	0.381148	14.9162
ENSG00000124780	E003	2.174	FALSE	0.250908	18.1734
ENSG00000164684	E003	0.956	FALSE	0.071602	15.0996
ENSG00000124610	E003	0.876	FALSE	0.443932	16.0639
ENSG00000198865	E003	8.334	TRUE	0.245328	12.3764
ENSG00000142798	E003	33.214	TRUE	1.04329	15.5703
ENSG00000116721	E003	0	FALSE	-0.756887	22.5076
ENSG00000137168	E003	56.595	TRUE	1.1136	16.5342
ENSG00000135317	E003	9.795	TRUE	0.214643	17.5649
ENSG00000134259	E003	0.383	FALSE	0.261709	13.7767
ENSG00000170075	E003	0.222	FALSE	0.215964	21.5167
ENSG00000253537	E003	32.62	TRUE	0.00720683	23.1078
ENSG00000143387	E003	2.849	FALSE	0.194462	19.8521
ENSG00000165898	E003	11.01	TRUE	1.04557	17.1087
ENSG00000198625	E003	10.375	TRUE	0.890779	16.3565
ENSG00000118985	E003	8.612	TRUE	0.675102	15.474
ENSG00000121481	E003	15.127	TRUE	0.695618	14.3049
ENSG00000162458	E003	31.572	TRUE	1.02529	24.0018
ENSG00000116885	E003	0.849	FALSE	0.132444	13.0726
ENSG00000198626	E003	1.452	FALSE	0.466244	15.032
ENSG00000113369	E003	1.151	FALSE	0.531789	18.6044
ENSG00000213463	E003	22.407	TRUE	0.771703	15.012
ENSG00000255152	E003	5.754	TRUE	0.666277	16.3194
ENSG00000143552	E003	0.006	FALSE	0.0861238	21.3486
ENSG00000121764	E003	0.221	FALSE	0.485997	13.1889
ENSG00000142687	E003	22.209	TRUE	0.953064	17.0709
ENSG00000171033	E003	7.547	TRUE	0.649742	15.393
ENSG00000146094	E003	2.266	FALSE	0.741718	23.2517
ENSG00000169427	E003	0.079	FALSE	-0.277101	22.5569
ENSG00000188800	E003	0.001	FALSE	-0.0603253	19.1236
ENSG00000152061	E003	9.741	TRUE	1.02664	17.0428
ENSG00000197479	E003	0.907	FALSE	-0.112615	14.3846
ENSG00000158481	E003	0.112	FALSE	-0.747916	21.2686
ENSG00000169567	E003	126.978	TRUE	1.00009	17.1261
ENSG00000029363	E003	42.41	TRUE	1.13154	19.5866
ENSG00000159208	E003	3.598	FALSE	0.754155	12.362
ENSG00000162520	E003	0.049	FALSE	0.260378	14.7905
ENSG00000143324	E003	28.934	TRUE	0.752934	15.4154
ENSG00000156427	E003	1.294	FALSE	0.239902	17.2926
ENSG00000124275	E003	9.345	TRUE	0.923133	16.5682
ENSG00000124657	E003	0.082	FALSE	-0.514091	19.7316
ENSG00000100453	E003	0.004	FALSE	-0.885154	23.7584
ENSG00000124562	E003	111.825	TRUE	0.942133	19.3593
ENSG00000164841	E003	2.347	FALSE	0.455967	12.9948
ENSG00000164494	E003	6.339	TRUE	0.799309	15.6818
ENSG00000166090	E003	0.024	FALSE	-0.495034	22.6963
ENSG00000085998	E003	9.771	TRUE	-0.140235	21.2543
ENSG00000164961	E003	16.507	TRUE	0.726535	15.1026
ENSG00000205186	E003	0	FALSE	-0.251359	21.252
ENSG00000177034	E003	8.56	TRUE	0.928949	15.908
ENSG00000162664	E003	12.77	TRUE	1.09577	18.6353
ENSG00000100884	E003	0.009	FALSE	-0.340215	20.0535
ENSG00000187097	E003	2.387	FALSE	0.434588	16.0951
ENSG00000169214	E003	0	FALSE	-0.792384	24.9509
ENSG00000143578	E003	15.832	TRUE	0.751986	16.5237
ENSG00000134365	E003	0.019	FALSE	0.128886	24.7725
ENSG00000163113	E003	3.534	FALSE	0.853624	16.3613
ENSG00000122176	E003	0.165	FALSE	-0.365846	19.8223
ENSG00000170727	E003	13.028	TRUE	0.822189	14.9311
ENSG00000174705	E003	24.387	TRUE	0.998327	17.0382
ENSG00000182230	E003	0.003	FALSE	0.0893263	25.2979
ENSG00000112837	E003	0.01	FALSE	-0.154465	20.3621
ENSG00000158773	E003	15.905	TRUE	0.862564	12.9314
ENSG00000197977	E003	2.058	FALSE	-0.138791	19.7637
ENSG00000146383	E003	0	FALSE	-0.0806712	19.7023
ENSG00000135525	E003	37.246	TRUE	0.611878	22.0378
ENSG00000175206	E003	0	FALSE	0.681465	23.0013
ENSG00000164951	E003	10.459	TRUE	0.656625	14.914
ENSG00000196805	E003	0.012	FALSE	-0.20881	24.1233
ENSG00000137204	E003	0	FALSE	-0.155235	18.3166
ENSG00000116747	E003	16.856	TRUE	0.678129	16.855
ENSG00000183726	E003	48.308	TRUE	0.844815	15.2016
ENSG00000100916	E003	3.626	FALSE	0.571655	15.6593
ENSG00000112139	E003	0.123	FALSE	0.0238823	19.4252
ENSG00000079819	E003	30.782	TRUE	0.670826	13.1474
ENSG00000213066	E003	7.625	TRUE	1.04335	15.2275
ENSG00000116703	E003	0	FALSE	-0.0434017	21.3969
ENSG00000165782	E003	11.591	TRUE	1.12358	16.038
ENSG00000070269	E003	6.088	TRUE	0.912871	15.0151
ENSG00000131697	E003	1.213	FALSE	0.591941	14.291
ENSG00000023892	E003	3.48	FALSE	0.245955	18.8501
ENSG00000187961	E003	10.888	TRUE	0.572829	20.3244
ENSG00000116954	E003	5.883	TRUE	0.872396	15.8082
ENSG00000198691	E003	0.026	FALSE	-0.305425	21.1415
ENSG00000159348	E003	5.92	TRUE	0.685027	12.4524
ENSG00000158109	E003	13.04	TRUE	0.822816	13.4885
ENSG00000197880	E003	0.036	FALSE	-0.272072	24.3636
ENSG00000120913	E003	3.758	TRUE	0.0418554	23.1935
ENSG00000132357	E003	0.332	FALSE	0.151145	16.1524
ENSG00000172468	E003	0	FALSE	0.17482	25.9269
ENSG00000203797	E003	0.011	FALSE	-0.749846	20.6955
ENSG00000184588	E003	3.252	FALSE	0.625857	14.4142
ENSG00000168131	E003	0	FALSE	-0.270622	19.0983
ENSG00000168944	E003	5.811	TRUE	0.854435	13.5646
ENSG00000064651	E003	6.317	TRUE	0.125804	15.2024
ENSG00000187801	E003	2.972	FALSE	0.595254	14.5296
ENSG00000160883	E003	0.004	FALSE	0.0794851	21.1724
ENSG00000174502	E003	0.033	FALSE	-0.548077	21.8033
ENSG00000131711	E003	26.366	TRUE	0.486467	18.7428
ENSG00000113303	E003	0.121	FALSE	-0.565156	20.2509
ENSG00000142606	E003	0.26	FALSE	-0.316424	23.2676
ENSG00000057757	E003	19.651	TRUE	0.978017	16.1714
ENSG00000081181	E003	20.638	TRUE	0.663804	13.6892
ENSG00000151882	E003	0.066	FALSE	-0.621768	22.7699
ENSG00000113494	E003	0.548	FALSE	0.254379	13.1256
ENSG00000163156	E003	10.278	TRUE	0.164815	21.3764
ENSG00000100749	E003	29.303	TRUE	0.834288	14.4345
ENSG00000146007	E003	34.856	TRUE	1.07573	18.3172
ENSG00000162374	E003	0.61	FALSE	-0.678997	20.7403
ENSG00000100612	E003	16.698	TRUE	-0.327225	20.899
ENSG00000204502	E003	0	FALSE	0.156611	25.9021
ENSG00000165417	E003	12.811	TRUE	1.06034	18.6723
ENSG00000100625	E003	10.812	TRUE	1.01445	17.3773
ENSG00000038274	E003	13.717	TRUE	1.0327	17.6477
ENSG00000186603	E003	14.812	TRUE	1.13475	17.9941
ENSG00000009307	E003	173.543	TRUE	1.20943	19.8901
ENSG00000143494	E003	60.143	TRUE	1.28038	22.1269
ENSG00000100523	E003	2.333	FALSE	0.605409	13.9896
ENSG00000143442	E003	16.389	TRUE	0.922019	15.2969
ENSG00000112033	E003	8.032	TRUE	0.701904	12.2881
ENSG00000204681	E003	17.58	TRUE	1.01934	17.3027
ENSG00000154359	E003	14.897	TRUE	0.924338	16.8722
ENSG00000077254	E003	17.501	TRUE	0.713696	15.8695
ENSG00000041988	E003	2.347	FALSE	0.955334	14.1937
ENSG00000154309	E003	2.311	FALSE	0.583132	14.4258
ENSG00000143621	E003	195.238	TRUE	1.25407	22.48
ENSG00000162576	E003	4.033	TRUE	-0.107444	20.8236
ENSG00000153230	E003	0	FALSE	-0.775877	22.6767
ENSG00000143514	E003	11.22	TRUE	0.84854	15.7678
ENSG00000164509	E003	0.01	FALSE	-0.632778	21.2605
ENSG00000196900	E003	0.089	FALSE	-0.439278	20.6011
ENSG00000214360	E003	0.01	FALSE	0.00145336	20.7199
ENSG00000155463	E003	62.312	TRUE	1.05871	19.6735
ENSG00000234602	E003	0.025	FALSE	-0.222768	21.4741
ENSG00000078304	E003	11.024	TRUE	0.268515	12.9499
ENSG00000204661	E003	0.141	FALSE	-0.25699	20.1977
ENSG00000162825	E003	0.828	FALSE	0.176363	25.928
ENSG00000084652	E003	21.286	TRUE	1.15891	17.5451
ENSG00000171824	E003	21.463	TRUE	1.03557	17.2384
ENSG00000142655	E003	12.655	TRUE	0.699819	15.0722
ENSG00000214814	E003	0.004	FALSE	-0.659113	20.7606
ENSG00000127743	E003	0.015	FALSE	-0.271323	21.0899
ENSG00000187554	E003	0.367	FALSE	0.155574	14.2272
ENSG00000137309	E003	1587.83	TRUE	1.30375	23.9029
ENSG00000170616	E003	0.097	FALSE	-0.0888578	27.5752
ENSG00000117472	E003	0.021	FALSE	-0.00876804	19.7682
ENSG00000136305	E003	0.001	FALSE	0.716007	21.159
ENSG00000049246	E003	3.476	FALSE	0.482477	14.3452
ENSG00000137216	E003	33.436	TRUE	0.913442	16.1017
ENSG00000071539	E003	20.093	TRUE	1.05044	17.1473
ENSG00000179163	E003	7.761	TRUE	0.227853	14.7516
ENSG00000147606	E003	0.11	FALSE	-0.40045	22.1204
ENSG00000171806	E003	3.091	FALSE	0.493608	16.9636
ENSG00000204491	E003	0	FALSE	0.16622	25.9195
ENSG00000164190	E003	12.588	TRUE	0.833474	16.2503
ENSG00000147669	E003	34.26	TRUE	0.938448	20.404
ENSG00000135824	E003	0.017	FALSE	-0.202567	21.4393
ENSG00000183291	E003	91.543	TRUE	1.04396	18.5238
ENSG00000112394	E003	11.01	TRUE	0.66864	13.5345
ENSG00000162373	E003	1.523	FALSE	0.631655	12.7841
ENSG00000160741	E003	12.749	TRUE	1.06428	16.3272
ENSG00000129474	E003	5.604	TRUE	1.17316	18.6226
ENSG00000112514	E003	135.603	TRUE	1.19145	17.932
ENSG00000029364	E003	17.466	TRUE	0.764705	14.8941
ENSG00000221978	E003	28.229	TRUE	1.28154	21.4895
ENSG00000189376	E003	10.894	TRUE	0.890758	14.4888
ENSG00000151414	E003	2.153	FALSE	0.761437	17.0503
ENSG00000164385	E003	0.114	FALSE	0.227584	12.9768
ENSG00000157168	E003	0.342	FALSE	-0.408157	21.6723
ENSG00000121310	E003	1.13	FALSE	0.177308	20.1704
ENSG00000081059	E003	1.867	FALSE	0.437222	11.9548
ENSG00000188984	E003	1.901	FALSE	0.404624	24.0977
ENSG00000137948	E003	0.137	FALSE	-0.537054	20.8073
ENSG00000131591	E003	2.929	FALSE	0.430128	15.4182
ENSG00000174373	E003	1.451	FALSE	0.519298	13.4021
ENSG00000157911	E003	8.282	TRUE	0.864593	15.754
ENSG00000113719	E003	17.041	TRUE	0.967072	15.648
ENSG00000196482	E003	0.448	FALSE	-0.305629	22.8572
ENSG00000134986	E003	48.837	TRUE	-0.441241	24.5743
ENSG00000178996	E003	5.474	TRUE	0.591535	15.1204
ENSG00000173250	E003	0.004	FALSE	0.501131	20.7125
ENSG00000162923	E003	12.49	TRUE	1.04299	17.0189
ENSG00000147548	E003	9.761	TRUE	0.870933	15.9101
ENSG00000197860	E003	5.471	TRUE	0.748382	14.091
ENSG00000096433	E003	22.144	TRUE	0.953599	14.7935
ENSG00000179832	E003	1.324	FALSE	0.230715	25.8904
ENSG00000153936	E003	6.77	TRUE	0.763672	16.491
ENSG00000112812	E003	4.168	TRUE	-0.409671	22.3374
ENSG00000171044	E003	2.217	FALSE	0.811775	15.5571
ENSG00000100897	E003	10.928	TRUE	0.939305	15.3042
ENSG00000186479	E003	2.044	FALSE	0.291637	13.3034
ENSG00000065183	E003	17.275	TRUE	0.883847	15.2648
ENSG00000177174	E003	0	FALSE	-0.567134	26.702
ENSG00000137310	E003	5.467	TRUE	1.05782	15.383
ENSG00000204580	E003	42.967	TRUE	1.04245	25.8945
ENSG00000112320	E003	2.217	FALSE	0.577319	14.9075
ENSG00000137561	E003	0.156	FALSE	-0.23341	19.0105
ENSG00000089775	E003	3.388	FALSE	0.796334	18.7202
ENSG00000168619	E003	0	FALSE	-0.5654	20.7266
ENSG00000205838	E003	0.92	FALSE	0.212597	14.4027
ENSG00000186844	E003	0	FALSE	-0.615849	25.3969
ENSG00000147650	E003	3.025	FALSE	0.470849	15.0022
ENSG00000113387	E003	25.128	TRUE	0.980204	20.1524
ENSG00000188786	E003	4.467	TRUE	0.85611	15.1953
ENSG00000168484	E003	0.002	FALSE	-0.346578	28.0612
ENSG00000112664	E003	26.748	TRUE	0.678028	15.5388
ENSG00000155850	E003	10.493	TRUE	0.366446	13.412
ENSG00000162735	E003	21.802	TRUE	0.959037	17.2528
ENSG00000119715	E003	0.192	FALSE	0.00261792	19.5776
ENSG00000010803	E003	6.902	TRUE	-0.13026	20.8101
ENSG00000146005	E003	0.075	FALSE	-0.176394	17.7341
ENSG00000186715	E003	0.683	FALSE	-0.457117	23.407
ENSG00000188807	E003	12.145	TRUE	0.916381	14.6788
ENSG00000143498	E003	3.062	FALSE	0.931017	14.2843
ENSG00000174332	E003	0.176	FALSE	-0.207644	20.6328
ENSG00000168615	E003	8.303	TRUE	0.857434	17.2536
ENSG00000162437	E003	8.147	TRUE	0.634089	14.1027
ENSG00000255587	E003	0.003	FALSE	-0.407221	24.1422
ENSG00000183831	E003	0.751	FALSE	0.277357	12.4413
ENSG00000092820	E003	172.046	TRUE	1.28987	21.9183
ENSG00000095970	E003	0.043	FALSE	-0.550093	22.121
ENSG00000162676	E003	0.045	FALSE	-0.27372	24.3229
ENSG00000153395	E003	142.798	TRUE	1.22955	20.1305
ENSG00000158292	E003	3.902	TRUE	0.476597	13.8716
ENSG00000177181	E003	4.544	TRUE	0.0129843	14.3318
ENSG00000143105	E003	0	FALSE	0.00762954	21.8475
ENSG00000097096	E003	2.789	FALSE	0.867391	14.3229
ENSG00000024862	E003	8.493	TRUE	0.458914	14.756
ENSG00000187942	E003	0.588	FALSE	-0.13747	20.9735
ENSG00000146360	E003	0.352	FALSE	-0.104349	17.1528
ENSG00000104695	E003	12.738	TRUE	0.901753	16.3493
ENSG00000131013	E003	22.491	TRUE	0.995216	17.7571
ENSG00000177932	E003	3.232	FALSE	0.0679099	15.927
ENSG00000112893	E003	34.465	TRUE	1.0432	16.8744
ENSG00000159596	E003	40.881	TRUE	0.864651	16.2605
ENSG00000204525	E003	188.197	TRUE	0.814832	14.6534
ENSG00000172380	E003	24.168	TRUE	0.526325	13.5517
ENSG00000134247	E003	21.647	TRUE	0.807576	13.2275
ENSG00000113456	E003	10.15	TRUE	1.07316	18.0359
ENSG00000113384	E003	28.38	TRUE	1.03501	18.7983
ENSG00000116791	E003	7.303	TRUE	0.392316	16.5759
ENSG00000117245	E003	3.003	FALSE	0.427861	13.0484
ENSG00000143079	E003	9.287	TRUE	0.952956	16.7639
ENSG00000186973	E003	0.447	FALSE	0.479142	12.8191
ENSG00000158615	E003	34.977	TRUE	1.23108	20.228
ENSG00000080823	E003	0.21	FALSE	0.258245	15.4346
ENSG00000181450	E003	9.639	TRUE	0.536206	17.0393
ENSG00000104369	E003	9.419	TRUE	0.735756	13.5703
ENSG00000168216	E003	21.745	TRUE	0.561136	14.7445
ENSG00000184155	E003	0	FALSE	-0.701897	24.1335
ENSG00000113532	E003	0.202	FALSE	-0.32782	17.3384
ENSG00000104325	E003	8.859	TRUE	0.502378	13.9833
ENSG00000117643	E003	2.36	FALSE	0.448679	14.9157
ENSG00000175143	E003	0	FALSE	-0.542475	25.7146
ENSG00000189339	E003	18.191	TRUE	0.417998	13.5511
ENSG00000164187	E003	3.118	FALSE	0.426659	16.8701
ENSG00000015133	E003	9.433	TRUE	1.09688	17.294
ENSG00000081853	E003	32.326	TRUE	-0.30302	22.3375
ENSG00000172594	E003	3.573	FALSE	0.50109	15.6607
ENSG00000079691	E003	13.861	TRUE	0.916436	16.064
ENSG00000119899	E003	13.179	TRUE	0.564737	13.9928
ENSG00000124493	E003	17.228	TRUE	0.821538	18.1141
ENSG00000164291	E003	18.481	TRUE	0.367273	17.2865
ENSG00000204590	E003	7.741	TRUE	0.958056	16.805
ENSG00000180875	E003	0.202	FALSE	0.13107	13.7535
ENSG00000173212	E003	0.012	FALSE	-0.520526	20.7148
ENSG00000070367	E003	14.049	TRUE	0.578436	17.1055
ENSG00000177868	E003	24.586	TRUE	0.534728	16.1289
ENSG00000104313	E003	0.297	FALSE	0.27064	14.4499
ENSG00000083123	E003	7.319	TRUE	0.548598	14.0662
ENSG00000126804	E003	7.825	TRUE	0.781423	18.0653
ENSG00000143224	E003	4.477	TRUE	0.924446	13.1738
ENSG00000198944	E003	0.059	FALSE	-0.0582134	18.8672
ENSG00000170271	E003	2.061	FALSE	0.331287	16.1101
ENSG00000259717	E003	0.132	FALSE	0.252044	21.5276
ENSG00000188257	E003	0.421	FALSE	-0.390205	19.6779
ENSG00000249647	E003	0	FALSE	-0.576445	20.9857
ENSG00000184454	E003	0.171	FALSE	0.020224	14.4735
ENSG00000255963	E003	0.004	FALSE	0.120681	25.2318
ENSG00000124568	E003	0	FALSE	-0.561741	20.9641
ENSG00000181965	E003	0.018	FALSE	-0.377273	25.5221
ENSG00000117318	E003	133.862	TRUE	1.26279	21.2847
ENSG00000146250	E003	2.384	FALSE	0.027399	12.7498
ENSG00000196433	E003	0.171	FALSE	0.175846	25.9282
ENSG00000143252	E003	41.516	TRUE	0.867717	15.1148
ENSG00000175073	E003	3.404	FALSE	0.866115	15.7582
ENSG00000204351	E003	8.946	TRUE	0.931422	14.6673
ENSG00000124659	E003	13.226	TRUE	0.868327	16.7695
ENSG00000158856	E003	0.073	FALSE	-0.464454	27.0411
ENSG00000111879	E003	2.825	FALSE	-0.30362	19.49
ENSG00000160972	E003	3.832	TRUE	0.358092	13.9892
ENSG00000143321	E003	123.472	TRUE	1.12851	22.8376
ENSG00000152939	E003	19.989	TRUE	0.674142	14.6058
ENSG00000197061	E003	20.322	TRUE	0.353595	17.0769
ENSG00000204501	E003	0	FALSE	0.104337	25.787
ENSG00000158669	E003	16.404	TRUE	0.734551	14.5205
ENSG00000204962	E003	27.709	TRUE	0.0291601	21.9321
ENSG00000184371	E003	1.015	FALSE	0.365168	14.2516
ENSG00000163485	E003	1.432	FALSE	0.0577689	21.6486
ENSG00000134480	E003	6.869	TRUE	1.04347	16.8248
ENSG00000169271	E003	0	FALSE	-0.269923	18.444
ENSG00000197283	E003	26.748	TRUE	0.833993	14.3749
ENSG00000079112	E003	0.088	FALSE	-0.269704	21.5681
ENSG00000215897	E003	3.092	FALSE	0.605607	12.9862
ENSG00000113269	E003	25.886	TRUE	0.998828	15.5677
ENSG00000143845	E003	4.969	TRUE	0.736232	13.5718
ENSG00000203684	E003	0.18	FALSE	-0.00719736	18.425
ENSG00000135535	E003	35.448	TRUE	1.03784	19.0414
ENSG00000253327	E003	0.209	FALSE	-0.00618934	17.4435
ENSG00000023287	E003	38.966	TRUE	0.871144	16.0722
ENSG00000118217	E003	14.868	TRUE	0.278521	14.8156
ENSG00000169717	E003	0.004	FALSE	-0.59356	27.3446
ENSG00000100567	E003	51.591	TRUE	0.992953	18.6519
ENSG00000016402	E003	1.25	FALSE	-0.148815	16.2521
ENSG00000011083	E003	0.022	FALSE	-0.0543357	20.9904
ENSG00000134186	E003	32.394	TRUE	1.18298	18.8118
ENSG00000118298	E003	76.572	TRUE	0.988719	17.2636
ENSG00000171872	E003	0	FALSE	-0.48726	21.0535
ENSG00000203757	E003	0	FALSE	-0.677752	21.0685
ENSG00000241852	E003	7.069	TRUE	1.08846	16.1874
ENSG00000120314	E003	5.582	TRUE	0.896151	19.0937
ENSG00000150337	E003	0	FALSE	0.134623	25.3516
ENSG00000120129	E003	2.637	FALSE	0.959359	16.164
ENSG00000010810	E003	11.863	TRUE	0.274945	19.1008
ENSG00000254087	E003	30.494	TRUE	0.847663	15.9221
ENSG00000187180	E003	0	FALSE	-0.80086	23.6365
ENSG00000197858	E003	30.16	TRUE	0.960065	15.7724
ENSG00000158014	E003	0.053	FALSE	-0.252605	23.2365
ENSG00000027869	E003	1.869	FALSE	-0.155338	22.2016
ENSG00000118503	E003	0.733	FALSE	0.583492	13.4302
ENSG00000185689	E003	0.024	FALSE	-0.327492	17.4397
ENSG00000165792	E003	23.704	TRUE	0.96073	15.6796
ENSG00000231925	E003	33.267	TRUE	0.749849	14.4705
ENSG00000125952	E003	12.441	TRUE	0.917108	15.5702
ENSG00000032219	E003	6.597	TRUE	0.83671	20.117
ENSG00000169914	E003	4.99	TRUE	0.97469	15.6212
ENSG00000177807	E003	1.061	FALSE	0.080034	14.4785
ENSG00000147419	E003	18.368	TRUE	0.848018	14.4851
ENSG00000132915	E003	0.004	FALSE	-0.539157	20.9784
ENSG00000143028	E003	1.856	FALSE	0.167215	16.0431
ENSG00000187566	E003	0.308	FALSE	-0.00471231	19.2811
ENSG00000177335	E003	0.136	FALSE	0.0528661	17.2579
ENSG00000204424	E003	0.082	FALSE	-0.273391	21.13
ENSG00000164284	E003	17.458	TRUE	1.10529	15.9464
ENSG00000203737	E003	0.021	FALSE	-0.131648	19.4615
ENSG00000244476	E003	0.002	FALSE	0.0637583	21.4894
ENSG00000133937	E003	0.056	FALSE	0.0551883	19.4421
ENSG00000182631	E003	0.034	FALSE	0.061639	17.1794
ENSG00000026652	E003	9.83	TRUE	0.903042	16.0478
ENSG00000124762	E003	9.865	TRUE	0.790461	16.1922
ENSG00000037637	E003	4.352	TRUE	0.843907	14.4428
ENSG00000113645	E003	4.334	TRUE	0.940238	14.4087
ENSG00000104371	E003	0.028	FALSE	0.347495	19.0725
ENSG00000162618	E003	3.659	FALSE	0.101868	13.2793
ENSG00000146197	E003	0.51	FALSE	0.411959	15.494
ENSG00000142892	E003	13.744	TRUE	0.601362	15.5533
ENSG00000008118	E003	0.172	FALSE	0.202092	14.2991
ENSG00000213281	E003	45.394	TRUE	0.959697	17.4563
ENSG00000118491	E003	0.011	FALSE	0.384307	20.7199
ENSG00000143630	E003	3.579	FALSE	0.712527	12.8452
ENSG00000178409	E003	14.845	TRUE	0.85066	15.7499
ENSG00000083444	E003	35.479	TRUE	0.554552	13.7992
ENSG00000143416	E003	5.424	TRUE	0.334243	12.4616
ENSG00000164209	E003	4.993	TRUE	0.520277	15.6142
ENSG00000197226	E003	9.709	TRUE	0.824636	13.2562
ENSG00000184428	E003	8.973	TRUE	-0.571406	21.0075
ENSG00000132881	E003	0.9	FALSE	0.175731	14.1463
ENSG00000169131	E003	14.623	TRUE	0.541926	14.2615
ENSG00000198719	E003	1.136	FALSE	0.518352	14.2633
ENSG00000151322	E003	0.114	FALSE	0.424703	19.4614
ENSG00000162552	E003	0.148	FALSE	0.6392	14.5047
ENSG00000146047	E003	0.026	FALSE	-0.530955	20.5047
ENSG00000118513	E003	1.483	FALSE	0.749362	14.7933
ENSG00000175785	E003	3.078	FALSE	0.0909067	17.1812
ENSG00000162641	E003	0.156	FALSE	-0.182774	22.7349
ENSG00000142875	E003	6.398	TRUE	-0.138839	21.4053
ENSG00000251258	E003	0	FALSE	-0.560645	21.5805
ENSG00000182107	E003	14.757	TRUE	0.2565	14.1272
ENSG00000243710	E003	0.088	FALSE	0.00268098	15.3732
ENSG00000205359	E003	0.096	FALSE	-0.777745	22.5145
ENSG00000116701	E003	0.049	FALSE	-0.138264	20.948
ENSG00000111837	E003	0.14	FALSE	0.330566	13.4325
ENSG00000164411	E003	0.575	FALSE	0.123982	20.5255
ENSG00000069206	E003	0	FALSE	-0.557901	20.4408
ENSG00000162745	E003	13.322	TRUE	0.596376	14.1833
ENSG00000066379	E003	6.504	TRUE	0.723177	19.5717
ENSG00000187955	E003	15.068	TRUE	0.172004	16.0088
ENSG00000162377	E003	14.95	TRUE	0.820522	14.9656
ENSG00000253485	E003	32.75	TRUE	0.00905537	25.2164
ENSG00000145911	E003	15.774	TRUE	1.17691	19.066
ENSG00000134717	E003	24.863	TRUE	1.11711	16.5095
ENSG00000163867	E003	4.937	TRUE	0.722069	16.6058
ENSG00000151304	E003	13.396	TRUE	0.841144	16.3318
ENSG00000155096	E003	76.864	TRUE	1.2198	20.6791
ENSG00000203814	E003	0.298	FALSE	0.52812	18.3105
ENSG00000131584	E003	4.375	TRUE	0.863921	15.398
ENSG00000172155	E003	0	FALSE	-0.953075	23.2588
ENSG00000132541	E003	15.493	TRUE	0.579246	15.7477
ENSG00000100918	E003	10.185	TRUE	0.734404	13.2024
ENSG00000174606	E003	6.967	TRUE	0.797257	21.16
ENSG00000145741	E003	409.123	TRUE	1.21115	18.2569
ENSG00000206579	E003	0.327	FALSE	0.632195	12.8204
ENSG00000143437	E003	8.434	TRUE	0.686624	14.0366
ENSG00000233050	E003	0	FALSE	0.160336	25.8857
ENSG00000169439	E003	54.311	TRUE	0.934902	16.9208
ENSG00000096088	E003	0.032	FALSE	-0.460006	22.0324
ENSG00000183615	E003	4.257	TRUE	0.140947	21.694
ENSG00000232948	E003	0	FALSE	0.160336	25.8857
ENSG00000226777	E003	0	FALSE	-0.84072	28.0285
ENSG00000168679	E003	0.28	FALSE	0.255271	18.6812
ENSG00000164808	E003	5.12	TRUE	0.34501	14.8888
ENSG00000183779	E003	0.696	FALSE	0.237876	15.2548
ENSG00000113569	E003	33.929	TRUE	1.03359	19.9663
ENSG00000224186	E003	0.006	FALSE	-0.360892	25.3767
ENSG00000182979	E003	44.007	TRUE	0.968987	16.1157
ENSG00000213512	E003	0	FALSE	-0.651387	21.6026
ENSG00000054118	E003	86.095	TRUE	1.08349	17.4551
ENSG00000129538	E003	0.449	FALSE	-0.0437161	21.0808
ENSG00000140104	E003	0.834	FALSE	0.0225556	17.0436
ENSG00000130939	E003	24.777	TRUE	0.985482	16.6622
ENSG00000172197	E003	14.746	TRUE	0.501107	14.1612
ENSG00000116260	E003	40.422	TRUE	0.821436	14.4902
ENSG00000243414	E003	11.715	TRUE	0.333162	14.1329
ENSG00000129484	E003	10.624	TRUE	0.893719	15.5139
ENSG00000113615	E003	11.765	TRUE	0.916729	14.6201
ENSG00000112214	E003	0	FALSE	-0.270001	20.8098
ENSG00000111859	E003	1.948	FALSE	-0.46541	19.1145
ENSG00000256374	E003	0.004	FALSE	0.176498	25.9241
ENSG00000143374	E003	12.118	TRUE	0.991114	16.9327
ENSG00000153898	E003	2.568	FALSE	-0.0871776	14.6088
ENSG00000104671	E003	15.683	TRUE	0.477388	17.3449
ENSG00000184465	E003	5.366	TRUE	0.875195	15.5525
ENSG00000125378	E003	2.671	FALSE	0.433129	14.6219
ENSG00000179388	E003	0.068	FALSE	-0.0511923	25.2577
ENSG00000104228	E003	8.805	TRUE	0.941434	15.3898
ENSG00000143772	E003	1.892	FALSE	0.37256	16.909
ENSG00000183828	E003	4.576	TRUE	0.499736	13.6822
ENSG00000117480	E003	4.914	TRUE	0.825006	12.9178
ENSG00000176087	E003	22.738	TRUE	0.89251	15.8025
ENSG00000085231	E003	22.694	TRUE	0.809647	17.738
ENSG00000164300	E003	28.463	TRUE	1.09671	18.3982
ENSG00000153989	E003	50.624	TRUE	0.774546	13.7097
ENSG00000198746	E003	7.484	TRUE	0.992326	15.8806
ENSG00000197279	E003	3.604	FALSE	0.846945	16.3727
ENSG00000196418	E003	4.229	TRUE	-0.0263904	22.0355
ENSG00000196743	E003	31.113	TRUE	0.64585	19.0955
ENSG00000142621	E003	0.115	FALSE	0.219779	13.946
ENSG00000203963	E003	0.002	FALSE	-0.0459003	14.8775
ENSG00000090104	E003	0	FALSE	-0.446434	20.207
ENSG00000113196	E003	0.016	FALSE	-0.148405	23.1712
ENSG00000165934	E003	25.468	TRUE	1.01156	18.1495
ENSG00000178395	E003	0.017	FALSE	-0.376482	24.6839
ENSG00000165801	E003	9.301	TRUE	0.940751	17.53
ENSG00000213719	E003	93.214	TRUE	1.01034	19.955
ENSG00000126106	E003	3.29	FALSE	0.64863	13.0734
ENSG00000156030	E003	2.27	FALSE	0.390995	14.6906
ENSG00000073754	E003	0	FALSE	-0.447925	24.5416
ENSG00000214944	E003	0.112	FALSE	-0.00652994	14.8597
ENSG00000066279	E003	37.486	TRUE	1.06171	15.6263
ENSG00000082074	E003	0.002	FALSE	-0.776319	20.6556
ENSG00000198711	E003	0.062	FALSE	0.955287	23.76
ENSG00000158796	E003	14.795	TRUE	0.974089	16.4084
ENSG00000113492	E003	0.001	FALSE	-0.559068	21.8225
ENSG00000145990	E003	2.473	FALSE	0.408249	15.0225
ENSG00000163344	E003	15.769	TRUE	0.522777	14.3027
ENSG00000035687	E003	35.107	TRUE	1.14532	16.7972
ENSG00000123124	E003	16.061	TRUE	0.813599	14.7108
ENSG00000066322	E003	21.411	TRUE	0.926228	13.303
ENSG00000175003	E003	0.084	FALSE	-0.312179	21.5852
ENSG00000096395	E003	0	FALSE	0.360914	21.7131
ENSG00000142615	E003	0	FALSE	-0.682388	20.1375
ENSG00000150712	E003	17.295	TRUE	1.01287	16.5186
ENSG00000116205	E003	3.126	FALSE	0.304697	14.829
ENSG00000198554	E003	17.113	TRUE	1.06826	22.1405
ENSG00000139971	E003	7.069	TRUE	0.595576	14.0576
ENSG00000197532	E003	0	FALSE	-0.563529	21.1715
ENSG00000117862	E003	91.426	TRUE	0.926026	15.4658
ENSG00000232774	E003	0.117	FALSE	-0.434641	21.6792
ENSG00000113597	E003	2.91	FALSE	0.738322	16.0504
ENSG00000111906	E003	33.527	TRUE	0.904417	15.6808
ENSG00000198400	E003	0.035	FALSE	-0.345143	20.7927
ENSG00000161911	E003	0.104	FALSE	-0.290751	21.1827
ENSG00000026950	E003	2.848	FALSE	0.185277	12.3438
ENSG00000165061	E003	4.677	TRUE	0.69856	12.7232
ENSG00000215704	E003	0	FALSE	-0.308085	24.3684
ENSG00000117601	E003	0.01	FALSE	-0.293402	21.198
ENSG00000132773	E003	8.744	TRUE	1.00669	22.8385
ENSG00000126091	E003	1.345	FALSE	0.657751	14.3203
ENSG00000133226	E003	105.588	TRUE	1.14364	21.8136
ENSG00000255552	E003	0	FALSE	0.164324	21.2806
ENSG00000126067	E003	82.523	TRUE	1.01116	17.2351
ENSG00000162599	E003	0.618	FALSE	0.144914	16.6485
ENSG00000131015	E003	0.029	FALSE	-0.547449	21.9083
ENSG00000116863	E003	13.082	TRUE	1.00284	16.7264
ENSG00000120733	E003	18.678	TRUE	0.891856	15.9098
ENSG00000157107	E003	3.827	TRUE	0.40405	14.3652
ENSG00000133863	E003	6.625	TRUE	0.332881	17.459
ENSG00000143476	E003	26.273	TRUE	1.05944	18.1461
ENSG00000213920	E003	6.493	TRUE	0.821494	14.6874
ENSG00000185966	E003	0	FALSE	-0.720464	25.7669
ENSG00000162482	E003	0.605	FALSE	-0.453932	22.2282
ENSG00000162572	E003	0.726	FALSE	-0.209587	19.1565
ENSG00000169252	E003	1.773	FALSE	-0.0308121	16.859
ENSG00000164197	E003	0.901	FALSE	-0.0410652	15.0303
ENSG00000127483	E003	23.813	TRUE	1.05587	16.4958
ENSG00000136327	E003	0.074	FALSE	-0.298211	22.4507
ENSG00000253731	E003	32.921	TRUE	-0.248668	26.2267
ENSG00000132485	E003	50.207	TRUE	0.991225	18.3745
ENSG00000177272	E003	0.793	FALSE	0.104711	16.2634
ENSG00000131686	E003	0.002	FALSE	-0.334916	21.1898
ENSG00000155918	E003	0.006	FALSE	-0.250992	20.2651
ENSG00000173614	E003	0.872	FALSE	0.478017	15.8719
ENSG00000112981	E003	0.307	FALSE	0.0924512	13.7573
ENSG00000156172	E003	1.555	FALSE	0.309053	17.7187
ENSG00000112592	E003	17.882	TRUE	0.791492	15.9671
ENSG00000198677	E003	14.96	TRUE	0.71056	14.8442
ENSG00000197147	E003	14.183	TRUE	0.777304	20.8962
ENSG00000008083	E003	207.484	TRUE	1.08677	16.0664
ENSG00000178585	E003	15.309	TRUE	0.774971	13.4276
ENSG00000205133	E003	4.626	TRUE	0.606553	20.223
ENSG00000042832	E003	0.002	FALSE	-0.693517	21.2186
ENSG00000242389	E003	0	FALSE	0.174739	25.9272
ENSG00000170345	E003	3.733	TRUE	1.03629	18.6244
ENSG00000198830	E003	118.356	TRUE	1.31449	21.4957
ENSG00000253313	E003	12.338	TRUE	0.617471	19.5184
ENSG00000132781	E003	9.113	TRUE	0.982232	18.0289
ENSG00000143341	E003	6.59	TRUE	0.124109	14.3414
ENSG00000158769	E003	131.473	TRUE	1.09655	17.5504
ENSG00000163472	E003	1.04	FALSE	0.286914	20.0126
ENSG00000116661	E003	22.688	TRUE	0.690061	14.0512
ENSG00000235173	E003	6.456	TRUE	0.138672	25.4727
ENSG00000162771	E003	0.003	FALSE	-0.281667	20.3587
ENSG00000203783	E003	0	FALSE	-0.650161	21.7585
ENSG00000163191	E003	265.668	TRUE	0.651979	19.0285
ENSG00000170085	E003	4.134	TRUE	0.145683	15.9073
ENSG00000174514	E003	0.117	FALSE	-0.214221	19.9241
ENSG00000100526	E003	26.812	TRUE	0.580776	13.1173
ENSG00000146350	E003	1.188	FALSE	0.196115	14.3273
ENSG00000112210	E003	8.137	TRUE	0.645376	16.7726
ENSG00000008018	E003	80.053	TRUE	1.06482	17.8636
ENSG00000203907	E003	0.184	FALSE	-0.284225	25.3761
ENSG00000100906	E003	10.293	TRUE	1.27255	20.383
ENSG00000198161	E003	0	FALSE	0.162663	25.9007
ENSG00000188580	E003	0.042	FALSE	-0.343943	19.4873
ENSG00000163467	E003	1.695	FALSE	0.370584	14.8597
ENSG00000142684	E003	10.351	TRUE	0.940749	14.7689
ENSG00000116574	E003	2.89	FALSE	0.534799	14.3258
ENSG00000205978	E003	8.148	TRUE	0.70003	12.0206
ENSG00000142751	E003	12.545	TRUE	1.13472	16.8997
ENSG00000143398	E003	22.554	TRUE	0.962923	18.0436
ENSG00000196943	E003	12.804	TRUE	1.05005	15.0479
ENSG00000118482	E003	21.574	TRUE	1.01671	18.5707
ENSG00000075391	E003	8.485	TRUE	0.525186	13.8898
ENSG00000204701	E003	0.045	FALSE	-0.687996	21.0398
ENSG00000104290	E003	13.571	TRUE	0.922572	15.1852
ENSG00000100629	E003	1.694	FALSE	0.770077	19.2223
ENSG00000152078	E003	1.821	FALSE	-0.33967	21.6499
ENSG00000116668	E003	2.586	FALSE	0.271615	13.3417
ENSG00000254221	E003	33.751	TRUE	0.177445	17.7771
ENSG00000164758	E003	7.094	TRUE	0.418238	14.5528
ENSG00000112130	E003	7.336	TRUE	0.897787	14.8471
ENSG00000143061	E003	26.822	TRUE	0.689399	14.0466
ENSG00000130770	E003	77.322	TRUE	0.987765	15.9521
ENSG00000164241	E003	0.038	FALSE	0.242325	14.6863
ENSG00000142694	E003	13.856	TRUE	0.59119	13.934
ENSG00000105339	E003	0.796	FALSE	0.43004	14.2598
ENSG00000197776	E003	0.008	FALSE	0.0609298	14.4872
ENSG00000172348	E003	5.185	TRUE	0.361848	13.5692
ENSG00000123838	E003	0	FALSE	-0.659411	20.2716
ENSG00000170099	E003	0	FALSE	-0.674746	20.8088
ENSG00000162494	E003	0.259	FALSE	-0.184217	20.062
ENSG00000140009	E003	0.078	FALSE	0.0105878	17.4891
ENSG00000112293	E003	1.84	FALSE	-0.347141	20.1431
ENSG00000096060	E003	10.356	TRUE	0.580576	15.7184
ENSG00000104472	E003	17.133	TRUE	0.806818	16.5146
ENSG00000078369	E003	81.289	TRUE	0.959486	15.8896
ENSG00000162409	E003	3.494	FALSE	0.235567	14.5955
ENSG00000185650	E003	64.067	TRUE	1.24681	21.0424
ENSG00000130347	E003	4.931	TRUE	0.905499	16.6889
ENSG00000112773	E003	2.245	FALSE	0.459873	15.4215
ENSG00000117477	E003	3.386	FALSE	-0.0032579	14.728
ENSG00000152894	E003	26.006	TRUE	0.877588	15.425
ENSG00000119718	E003	11.288	TRUE	0.987733	15.3891
ENSG00000183310	E003	0	FALSE	-0.806868	23.3982
ENSG00000198513	E003	2.421	FALSE	0.0115382	12.3993
ENSG00000124818	E003	0.004	FALSE	-0.677707	21.7037
ENSG00000092067	E003	0.026	FALSE	-0.0982805	21.5052
ENSG00000170779	E003	27.182	TRUE	1.08938	17.6525
ENSG00000176261	E003	10.437	TRUE	0.789623	18.0971
ENSG00000051620	E003	50.598	TRUE	0.920056	14.2594
ENSG00000157110	E003	46.66	TRUE	1.32321	24.8711
ENSG00000085788	E003	3.379	FALSE	0.23928	13.8673
ENSG00000198523	E003	0	FALSE	-0.174117	21.366
ENSG00000204709	E003	0.02	FALSE	0.390855	16.594
ENSG00000203909	E003	1.818	FALSE	-0.174178	21.2154
ENSG00000180198	E003	31.283	TRUE	1.06587	17.2122
ENSG00000177721	E003	0.008	FALSE	-0.303654	25.3633
ENSG00000071537	E003	14.718	TRUE	0.639089	15.804
ENSG00000258804	E003	0	FALSE	-0.360621	21.0959
ENSG00000237541	E003	0.015	FALSE	-0.646466	22.3121
ENSG00000007866	E003	15.16	TRUE	0.977875	14.3717
ENSG00000145002	E003	1.817	FALSE	0.606143	21.3416
ENSG00000134748	E003	34.13	TRUE	1.07807	17.6274
ENSG00000204694	E003	0	FALSE	-0.333791	21.3603
ENSG00000122483	E003	10.817	TRUE	0.766856	14.7079
ENSG00000253910	E003	33.748	TRUE	0.213365	21.299
ENSG00000142920	E003	0.11	FALSE	-0.111001	17.8315
ENSG00000112667	E003	19.04	TRUE	0.690994	12.8449
ENSG00000178896	E003	12.918	TRUE	1.17239	17.661
ENSG00000072682	E003	2.434	FALSE	0.232727	20.2544
ENSG00000111885	E003	4.47	TRUE	0.546139	15.2863
ENSG00000147536	E003	16.925	TRUE	1.16005	18.8808
ENSG00000078401	E003	1.249	FALSE	0.36788	12.1409
ENSG00000030110	E003	11.539	TRUE	0.89955	13.9702
ENSG00000178719	E003	60.223	TRUE	0.964124	15.6754
ENSG00000152413	E003	21.66	TRUE	0.88974	16.7113
ENSG00000186687	E003	7.742	TRUE	0.430124	13.7615
ENSG00000203784	E003	0.012	FALSE	-0.8032	22.86
ENSG00000256655	E003	0	FALSE	0.78376	21.9718
ENSG00000137251	E003	0	FALSE	-0.490043	21.4683
ENSG00000178175	E003	0	FALSE	-0.0275673	19.1815
ENSG00000129596	E003	8.901	TRUE	0.656077	13.7718
ENSG00000153485	E003	13.895	TRUE	0.74466	14.3473
ENSG00000127152	E003	2.07	FALSE	0.645798	13.4488
ENSG00000135341	E003	17.485	TRUE	0.805151	15.6244
ENSG00000147689	E003	0.007	FALSE	-0.249048	20.4355
ENSG00000165046	E003	0.269	FALSE	0.188707	13.2787
ENSG00000196772	E003	0.07	FALSE	-0.668662	22.3705
ENSG00000156509	E003	0.854	FALSE	0.188877	19.969
ENSG00000158710	E003	27.159	TRUE	0.520338	15.5238
ENSG00000104432	E003	0.031	FALSE	-0.0660495	21.5346
ENSG00000165588	E003	6.402	TRUE	0.728276	19.9018
ENSG00000137200	E003	13.39	TRUE	0.729149	15.0605
ENSG00000137275	E003	10.198	TRUE	0.782415	14.0089
ENSG00000179002	E003	0	FALSE	-0.567279	21.1595
ENSG00000165389	E003	15.669	TRUE	0.70713	14.6715
ENSG00000164007	E003	7.118	TRUE	0.583501	18.5162
ENSG00000113638	E003	2.883	FALSE	0.362849	15.7906
ENSG00000100721	E003	0.239	FALSE	-0.352589	18.7997
ENSG00000163545	E003	4.895	TRUE	1.2512	19.8218
ENSG00000164830	E003	3.487	FALSE	-0.0489256	17.7483
ENSG00000135763	E003	10.78	TRUE	0.98425	16.3702
ENSG00000196735	E003	0.001	FALSE	-0.648139	21.5824
ENSG00000146376	E003	4.464	TRUE	0.199496	13.4293
ENSG00000159409	E003	0.347	FALSE	0.442484	13.2146
ENSG00000111863	E003	0.063	FALSE	-0.303384	23.825
ENSG00000112115	E003	0	FALSE	-0.441212	21.5808
ENSG00000196266	E003	0	FALSE	-0.643509	21.2343
ENSG00000156011	E003	3.462	FALSE	0.242951	15.8545
ENSG00000120526	E003	19.402	TRUE	0.250442	18.9104
ENSG00000221818	E003	0.017	FALSE	-0.290635	24.7429
ENSG00000204386	E003	28.15	TRUE	0.765275	14.9634
ENSG00000112983	E003	11.376	TRUE	1.05254	18.1163
ENSG00000176438	E003	0.014	FALSE	0.148912	14.4447
ENSG00000204882	E003	1.498	FALSE	0.273401	21.1143
ENSG00000116191	E003	9.648	TRUE	0.798483	14.8001
ENSG00000249437	E003	0.693	FALSE	0.18655	25.8809
ENSG00000160752	E003	91.264	TRUE	1.16962	18.7937
ENSG00000164627	E003	0.134	FALSE	0.168544	15.0924
ENSG00000153294	E003	0.005	FALSE	-0.543957	24.5512
ENSG00000132563	E003	14.684	TRUE	0.667504	14.7299
ENSG00000184530	E003	0.03	FALSE	-0.476797	21.3135
ENSG00000116906	E003	22.729	TRUE	0.696581	14.625
ENSG00000143322	E003	4.048	TRUE	0.164513	19.3259
ENSG00000249853	E003	2.749	FALSE	0.112013	25.1264
ENSG00000160055	E003	2.433	FALSE	0.735926	19.6685
ENSG00000092201	E003	70.054	TRUE	1.06636	19.4956
ENSG00000130368	E003	0.091	FALSE	-0.707113	20.6095
ENSG00000116793	E003	6.687	TRUE	0.798752	14.1504
ENSG00000119723	E003	0.998	FALSE	0.417664	15.3937
ENSG00000162390	E003	0.687	FALSE	0.0384196	18.8564
ENSG00000171467	E003	7.744	TRUE	0.790715	13.9227
ENSG00000136986	E003	21.257	TRUE	0.778367	16.574
ENSG00000129493	E003	4.918	TRUE	0.695251	15.3405
ENSG00000168528	E003	21.931	TRUE	-0.249414	19.8488
ENSG00000131966	E003	8.217	TRUE	0.714059	14.6636
ENSG00000185942	E003	0.176	FALSE	0.360799	13.8372
ENSG00000111877	E003	1.279	FALSE	0.580354	14.9051
ENSG00000173281	E003	12.658	TRUE	0.742543	17.5636
ENSG00000124491	E003	0.575	FALSE	-0.0202323	15.3105
ENSG00000173566	E003	0.568	FALSE	0.416788	12.3317
ENSG00000204140	E003	0.204	FALSE	-0.33962	19.0629
ENSG00000163239	E003	0.094	FALSE	-0.387171	23.2404
ENSG00000163399	E003	154.743	TRUE	1.0899	16.7465
ENSG00000215343	E003	0.014	FALSE	0.133123	25.7476
ENSG00000188910	E003	1.812	FALSE	-0.219902	18.7866
ENSG00000196154	E003	26.11	TRUE	0.501079	22.9506
ENSG00000070759	E003	3.735	TRUE	0.655826	14.2582
[truncated: 206,506+ more rows]

## Sheet: Figure 5 Func. Ann. (High-exp)
eid	Gene_set	Term	Overlap	P-value	Adjusted P-value	Odds Ratio	Combined Score	Genes
E003	GO_Biological_Process_2021	mRNA splicing, via spliceosome (GO:0000398)	66/274	2.43559e-27	9.23819e-24	6.3842	391.222	CELF4;HNRNPU;YBX1;PNN;SYNCRIP;PTBP1;RBM4;PCF11;DHX15;SNRPD3;RBM5;DDX17;SRRM2;RBM14;RBM15;BUD31;CRNKL1;PRPF4;SFPQ;SCNM1;DDX39B;HNRNPH1;PSPC1;STRAP;SRSF3;HNRNPH3;PABPC1;SRSF6;SRSF7;SNRPA;SF1;SNRPB;SF3B4;DDX5;SF3B3;DHX9;CSTF3;SRRT;SRSF1;U2AF1;U2AF2;PCBP1;TRA2B;PCBP2;TRA2A;SMN1;HNRNPA1;SF3B1;SRSF10;SMNDC1;HNRNPA0;HSPA8;CPSF7;HNRNPA3;FUS;ALYREF;CHERP;SMU1;HNRNPM;SNRNP40;HNRNPK;PHF5A;HNRNPA2B1;HNRNPD;H…
E003	GO_Biological_Process_2021	mRNA processing (GO:0006397)	67/300	1.08262e-25	1.80542e-22	5.78405	332.498	TCERG1;AKAP8L;HNRNPU;YBX1;PNN;SYNCRIP;PTBP1;RBM4;PCF11;DHX15;SNRPD3;RBM5;SRRM2;RBM14;RBM15;BUD31;CRNKL1;PRPF4;SFPQ;DDX39B;HNRNPH1;PSPC1;SARNP;SRSF3;HNRNPH3;PABPC1;SRSF6;SRSF7;SNRPA;SF1;SNRPB;SF3B4;DDX5;SF3B3;DHX9;POLDIP3;CSTF3;SRRT;SRSF1;U2AF1;U2AF2;PCBP1;TRA2B;PCBP2;TRA2A;HNRNPA1;SF3B1;SRSF10;SMNDC1;HNRNPA0;HSPA8;CPSF7;HNRNPA3;CPSF6;FUS;ALYREF;CHERP;SMU1;HNRNPM;SNRNP40;HNRNPK;PHF5A;SON;HNRNPA2B1…
E003	GO_Biological_Process_2021	RNA splicing, via transesterification reactions with bulged adenosine as nucleophile (GO:0000377)	61/251	1.42796e-25	1.80542e-22	6.43131	367.925	HNRNPU;YBX1;PNN;SYNCRIP;PTBP1;RBM4;PCF11;DHX15;SNRPD3;RBM5;SRRM2;RBM14;RBM15;BUD31;CRNKL1;PRPF4;SFPQ;DDX39B;HNRNPH1;PSPC1;SRSF3;HNRNPH3;PABPC1;SRSF6;SRSF7;SNRPA;SF1;SNRPB;SF3B4;DDX5;SF3B3;DHX9;CSTF3;SRRT;SRSF1;U2AF1;U2AF2;PCBP1;TRA2B;PCBP2;TRA2A;HNRNPA1;SF3B1;SRSF10;SMNDC1;HNRNPA0;HSPA8;CPSF7;HNRNPA3;FUS;ALYREF;CHERP;SMU1;HNRNPM;SNRNP40;HNRNPK;PHF5A;HNRNPA2B1;HNRNPD;HNRNPC;RBMX
E003	GO_Biological_Process_2021	RNA processing (GO:0006396)	46/179	1.20296e-20	1.14071e-17	6.84007	313.733	SF3B4;TCERG1;SF3B3;CSTF3;AKAP8L;SRSF1;HNRNPU;U2AF1;PTBP1;RBM4;SYNCRIP;PPP2R1A;U2AF2;DHX15;SNRPD3;SF3B1;RBM5;HNRNPA0;DDX17;IVNS1ABP;RBM39;CPSF6;RBPMS;FUS;PABPC4;DICER1;SETX;SMU1;PRPF4;LIN28B;SFPQ;SNRNP40;HNRNPK;LIN28A;SON;SCNM1;DDX39B;HNRNPH1;HNRNPA2B1;HNRNPD;CDK12;HNRNPC;HNRNPH3;TARDBP;SRSF7;SNRPB
E003	GO_Biological_Process_2021	regulation of mRNA stability (GO:0043488)	39/146	2.42858e-18	1.84232e-15	7.1657	290.635	PSMD12;SET;ANP32A;HNRNPU;YBX1;ZFP36L2;ZFP36L1;PSMB7;PSMB4;PSMD7;XPO1;PSMB5;PSMD2;EXOSC9;PSMD3;UBC;IGF2BP1;IGF2BP3;PSMF1;IGF2BP2;EXOSC2;HSPA8;NPM1;YTHDF1;YTHDF2;FUS;CIRBP;RC3H1;TENT5B;CARHSP1;PSMC5;PSMC3;PSMA2;PSMC4;PSME3;APEX1;SERBP1;HNRNPD;PABPC1
E003	GO_Biological_Process_2021	regulation of mRNA splicing, via spliceosome (GO:0048024)	30/90	2.29712e-17	1.45216e-14	9.76289	374.039	SF3B4;KHDRBS1;RBM25;DDX5;CELF4;HNRNPU;PTBP1;RBM4;U2AF2;TRA2B;TRA2A;SAP18;HNRNPA1;SRSF10;RBM5;DDX17;RBM39;TIA1;RBM15;CIRBP;PRDX6;SMU1;HNRNPK;SON;NCL;SRSF3;SRSF6;SRSF7;RBMX;SF1
E003	GO_Biological_Process_2021	regulation of mRNA catabolic process (GO:0061013)	34/122	8.83742e-17	4.78862e-14	7.56409	279.606	PSMD12;SET;ANP32A;ZFP36L2;ZFP36L1;PSMB7;PSMB4;PSMD7;XPO1;PSMB5;PSMD2;EXOSC9;PSMD3;UBC;IGF2BP1;IGF2BP3;PSMF1;IGF2BP2;EXOSC2;HSPA8;YTHDF1;YTHDF2;RC3H1;CARHSP1;PSMC5;PSMC3;CNOT1;PSMA2;PSMC4;PSME3;APEX1;SERBP1;HNRNPD;PABPC1
E003	GO_Biological_Process_2021	protein-DNA complex assembly (GO:0065004)	34/143	1.61231e-14	7.64438e-12	6.10001	193.727	H2AX;PSMD12;MCM7;HMGB2;PSMB7;PSMB4;PSMD7;ORC6;CHAF1A;PSMB5;PSMD2;PSMD3;UBC;PSMF1;H3-3A;CDT1;BRD2;NPM1;PARP1;SMARCA5;NAP1L1;CDC6;PSMC5;PSMC3;PSMA2;PSMC4;GRWD1;PSME3;RPA3;MCM3;MCM4;MCM5;ASF1A;MCM2
E003	GO_Biological_Process_2021	regulation of translation (GO:0006417)	37/178	1.03053e-13	4.3431e-11	5.13896	153.673	EIF4A2;TRIM71;DHX9;SHMT2;POLDIP3;NOLC1;YBX1;RBM4;SYNCRIP;RACK1;EIF4H;IGF2BP1;IGF2BP3;IGF2BP2;EIF4B;NPM1;YTHDF1;PCIF1;CIRBP;PUS7;EEF2;EIF1;ILF3;EIF5;LIN28A;EIF6;CNOT1;NCL;CAPRIN1;CSDE1;HNRNPD;CALR;EIF1B;LSM14A;GAPDH;EIF4G2;EIF3B
E003	GO_Biological_Process_2021	ribonucleoprotein complex assembly (GO:0022618)	32/136	1.30552e-13	4.95185e-11	6.00636	178.191	HSP90AB1;DHX9;NOP2;SRSF1;PPAN;CELF4;EIF4H;LUC7L;KHDC4;SNRPD3;SMN1;SF3B1;SRSF10;RBM5;EIF4B;CPSF7;CPSF6;XRCC5;PTGES3;DICER1;EIF2S2;CRNKL1;SETX;EIF5;DDX39B;EIF6;STRAP;SRSF6;RSL24D1;EIF3A;SF1;SNRPB
E003	GO_Biological_Process_2021	RNA splicing (GO:0008380)	27/98	1.78234e-13	6.14583e-11	7.3981	217.176	SF3B4;TCERG1;SF3B3;U2AF1;PTBP1;SYNCRIP;PPP2R1A;TRA2B;DHX15;SNRPD3;SF3B1;SMNDC1;SRSF10;IVNS1ABP;FUS;SMU1;PRPF4;SFPQ;SNRNP40;SCNM1;DDX39B;CDK12;HNRNPC;HNRNPH3;TARDBP;SRSF7;SNRPB
E003	GO_Biological_Process_2021	pre-replicative complex assembly (GO:0036388)	22/64	2.05243e-13	6.48739e-11	10.1538	296.638	CDT1;PSMD12;MCM7;CDC6;PSMB7;PSMB4;PSMC5;PSMD7;ORC6;PSMB5;PSMC3;PSMA2;PSMC4;PSMD2;PSME3;PSMD3;UBC;MCM3;MCM4;MCM5;PSMF1;MCM2
E003	GO_Biological_Process_2021	negative regulation of cellular macromolecule biosynthetic process (GO:2000113)	68/547	3.68038e-12	1.07382e-09	2.82112	74.2745	TRIM71;CREBZF;CDKN1B;CITED2;HMGB2;ENO1;YBX1;PHB2;SYNCRIP;RBM4;TRIM28;YWHAQ;ZIC2;SCMH1;RACK1;EPC1;KAT7;SOX7;TLE1;RBM15;FBXW11;ZNF281;SOX13;TERF1;PUS7;ILF3;SFPQ;NCOR1;PSPC1;NCL;GAPDH;TP53;KHDRBS1;SET;PHB;FOXO1;GLIS2;BCLAF1;ZSCAN10;IGF2BP1;SAP18;IGF2BP3;IGF2BP2;PATZ1;ZBED6;HSPA8;TCF7L2;XRCC6;PHC1;CBX5;UBE2I;XRCC5;PCIF1;DAB2IP;HMGA1;WWP2;CDC6;LIN28A;MYBBP1A;YEATS2;CNOT1;CAPRIN1;ID1;ID3;CALR;RCOR2;LSM…
E003	GO_Biological_Process_2021	regulation of cell cycle phase transition (GO:1901987)	25/95	4.31062e-12	1.16787e-09	6.93407	181.464	PSMD12;CDKN1B;BUB1B;CDC20;PSMB7;CCNB1;FZR1;PSMB4;PSMD7;PSMB5;PSMD2;CDC27;PSMD3;BUB3;PSMF1;FBXW7;UBE2C;PLK1;PSMC5;PSMC3;PSMA2;PSMC4;UBE2S;PSME3;TP53
E003	GO_Biological_Process_2021	DNA-dependent DNA replication (GO:0006261)	29/129	6.18945e-12	1.56511e-09	5.6447	145.679	RPAIN;PSMD12;MCM7;DDX21;PSMB7;PSMB4;PSMD7;ORC6;PSMB5;PSMD2;PSMD3;UBC;PSMF1;POLG;CDT1;HMGA1;CDC6;PSMC5;PSMC3;PSMA2;PSMC4;PSME3;RPA3;MCM3;MCM4;MCM5;DNA2;SSBP1;MCM2
E003	GO_Biological_Process_2021	anaphase-promoting complex-dependent catabolic process (GO:0031145)	23/84	1.26885e-11	2.91566e-09	7.30904	183.386	PSMD12;UBE2C;PLK1;BUB1B;CDC20;PSMB7;CCNB1;FZR1;PSMB4;PSMC5;PSMD7;PSMB5;PSMC3;PSMA2;PSMC4;UBE2S;PSMD2;PSME3;CDC27;PSMD3;UBC;BUB3;PSMF1
E003	GO_Biological_Process_2021	regulation of mitotic cell cycle phase transition (GO:1901990)	35/188	1.34892e-11	2.91566e-09	4.46778	111.825	YWHAE;PSMD12;KIF14;BUB1B;ZFP36L2;ZFP36L1;CDC20;PSMB7;CCNB1;FZR1;PSMB4;PSMD7;PSMB5;PPP2R1A;PSMD2;CDC27;PSMD3;UBC;CEP250;PSMF1;BUB3;YWHAG;UBE2C;TUBB;PLK1;CSNK1E;CDC6;TUBB4B;PSMC5;PSMC3;UBE2S;PSMA2;PSMC4;PSME3;PTPN6
E003	GO_Biological_Process_2021	RNA metabolic process (GO:0016070)	29/133	1.38365e-11	2.91566e-09	5.42644	135.681	DHX9;HNRNPU;PTBP1;RBM4;SYNCRIP;RNASEH1;PCBP1;PCBP2;HNRNPA1;RBM5;HNRNPA0;DDX17;RBM39;HNRNPA3;RBPMS;PABPC4;DICER1;SETX;PRPF4;HNRNPM;SNRNP40;HNRNPK;DDX39B;HNRNPH1;HNRNPA2B1;HNRNPD;HNRNPC;HNRNPH3;RBMX
E003	GO_Biological_Process_2021	negative regulation of gene expression (GO:0010629)	46/322	1.29085e-10	2.57695e-08	3.27114	74.4856	CREBZF;TRIM71;CITED2;SNX12;YBX1;FGF2;ZFP36L2;CRKL;SYNCRIP;PTBP1;RBM4;CPNE1;RACK1;DNMT3B;IGF2BP1;EPC1;IGF2BP3;TRIM27;IGF2BP2;H3-3A;HELLS;YTHDF2;FBXW7;ZNF281;PCIF1;WWP2;CNPY2;DICER1;MIF;PUS7;UPK3B;VEGFA;TNRC6C;ILF3;NCOR1;MYCN;LIN28A;CNOT1;NCL;CAPRIN1;CALR;TARDBP;LSM14A;GAPDH;LGR4;TNRC6A
E003	GO_Biological_Process_2021	mRNA metabolic process (GO:0016071)	23/95	1.93691e-10	3.67335e-08	6.18879	138.411	SF3B4;TCERG1;DDX5;CPSF6;YTHDF2;CSTF3;AKAP8L;SRSF1;U2AF1;ZFP36L2;PTBP1;SFPQ;SON;PCF11;U2AF2;PCBP2;HNRNPA2B1;DHX15;SNRPD3;SRSF7;TP53;SNRPB;HNRNPA0
E003	GO_Biological_Process_2021	regulation of gene expression (GO:0010468)	102/1079	3.19354e-10	5.76814e-08	2.09535	45.8142	FGF2;CRKL;ACTG1;SOX2;GJA1;CDH1;PPP2R1A;CPNE1;KAT7;TRIM27;SOX7;TLE1;FBXW7;ZNF281;SOX13;RC3H1;CNPY2;DICER1;MIF;HCFC1;ZNF90;MYCN;DMTF1;PSPC1;MATR3;ADNP;EZR;TP53;ATF4;ZNF431;KMT2D;MAZ;PRDM14;PHB;PRDM10;ZFP36L1;POU5F1B;NPAT;HNRNPDL;PCBP1;PCBP2;RBM12;PATZ1;SLC38A2;WNT3;ZNF146;FUS;FZD7;HMGA1;CLK1;SON;HNRNPK;HNRNPD;CALR;TRIM71;BTG1;RNF14;CITED2;ONECUT1;CHD7;SNX12;PIK3CB;YBX1;PTBP1;RACK1;DNMT3B;ERC1;AMH;G…
E003	GO_Biological_Process_2021	DNA metabolic process (GO:0006259)	41/277	4.4246e-10	7.62842e-08	3.39922	73.2146	RPAIN;TOP2A;VCP;RIF1;MCM7;HMGB2;DDX21;HMGB1;ORC6;RNASEH1;TRIM28;CBS;TOP1MT;UBC;LONP1;KPNA2;POLG;CDT1;HELLS;TCF7L2;XRCC6;NPM1;USP7;PARP1;XRCC5;PTGES3;CNBP;CSNK1E;CDC6;TERF1;APEX1;RPA3;MCM3;MCM4;MCM5;DNA2;TOP1;ASF1A;RAN;RAD9A;MCM2
E003	GO_Biological_Process_2021	regulation of RNA splicing (GO:0043484)	20/76	5.98014e-10	9.86203e-08	6.90379	146.619	KHDRBS1;RBM39;TIA1;FUS;DYRK1A;CLK1;SETX;PTBP1;HNRNPK;SON;HNRNPH1;U2AF2;ESRP1;TRA2B;SRSF3;HNRNPH3;RBM12;SLC38A2;SRSF10;SF1
E003	GO_Biological_Process_2021	regulation of transcription by RNA polymerase II (GO:0006357)	173/2206	7.40413e-10	1.17016e-07	1.74586	36.7045	TCERG1;RIF1;ATN1;HNRNPU;ENO1;GABPB1;FGF2;SOX2;EDNRB;TRIM28;SALL2;SALL4;EPC1;KAT7;TRIM27;CCNL2;CCN1;CCNL1;VRTN;DDX17;SMARCC1;KDM2A;KDM2B;ZNF281;IFRD1;SOX13;DICER1;HCFC1;MYCN;DMTF1;ZFP42;ZNF317;ZNF558;EZR;TP53;ATF4;ZNF431;ZNF397;ZNF551;KMT2D;DDX5;DHX9;MAZ;NOP2;NEDD4L;PRDM14;BAZ2B;PHB;PRDM10;FOXO1;ZBTB3;GLIS2;POU5F1B;NPAT;CCNB1;PCBP1;ZSCAN10;UBC;SAFB2;ZNF426;ZNF304;OTX2;ZBED6;ZNF544;PATZ1;ZNF146;MAP…
E003	GO_Biological_Process_2021	negative regulation of translation (GO:0017148)	21/90	2.44915e-09	3.71586e-07	5.8852	116.689	TRIM71;YTHDF1;YTHDF2;PCIF1;YBX1;PUS7;RBM4;SYNCRIP;ILF3;UNK;LIN28A;CNOT1;NCL;CAPRIN1;RACK1;IGF2BP1;IGF2BP3;IGF2BP2;CALR;GAPDH;LSM14A
E003	GO_Biological_Process_2021	negative regulation of transcription, DNA-templated (GO:0045892)	90/948	3.10107e-09	4.52399e-07	2.09122	40.9701	CREBZF;TCERG1;CDKN1B;RIF1;CITED2;ATN1;HMGB2;HNRNPU;HMGB1;ENO1;PHB2;SOX2;EDNRB;TRIM28;YWHAQ;ZIC2;SCMH1;DNMT3B;EPC1;KAT7;TRIM27;SOX7;AASS;ZNF124;TGIF1;RBM15;TLE1;KDM2A;PEG3;PARP1;KDM2B;FBXW11;ZNF281;SOX13;DICER1;HCFC1;SFPQ;ILF3;CREB1;NCOR1;PSPC1;ZNF558;EZR;TP53;ATF4;ZNF431;KHDRBS1;DDX5;SET;SATB1;MAZ;NEDD4L;PHB;FOXO1;GLIS2;BCLAF1;NSD1;ZSCAN10;UBC;SAP18;ZBED6;PATZ1;MAP2K5;HSPA8;TCF7L2;XRCC6;UBE2I;PHC…
E003	GO_Biological_Process_2021	regulation of translational initiation (GO:0006446)	18/68	3.89224e-09	5.46787e-07	6.94705	134.525	EIF4A2;KHDRBS1;PPP1R15B;NPM1;YTHDF1;YTHDF2;EIF1;RBM4;EIF5;CSDE1;NCK2;EIF4H;EIF1B;EIF4B;EIF4G2;NCK1;ATF4;EIF3B
E003	GO_Biological_Process_2021	regulation of transcription, DNA-templated (GO:0006355)	172/2244	4.64601e-09	6.21286e-07	1.69713	32.5632	ENO1;PHB2;FGF2;SOX2;TRIM28;SALL2;CDH1;PPP2R1A;SALL4;SCMH1;EPC1;KAT7;CCNL2;CCNL1;SOX7;VRTN;DDX17;SMARCC1;TLE1;KDM2A;KDM2B;FBXW11;ZNF281;IFRD1;SOX13;DYRK1A;ILF2;HCFC1;ZNF90;ILF3;MYCN;DMTF1;PSPC1;ZFP42;ZNF317;ZNF558;TP53;ATF4;ZNF431;KMT2E;ZNF397;ZNF551;KMT2D;KHDRBS1;DDX5;SET;DHX9;MAZ;NOP2;PRDM14;BAZ2B;PHB;FOXO1;ZBTB3;GLIS2;POU5F1B;NPAT;ZSCAN10;SAFB2;ZNF426;ZNF304;OTX2;ZBED6;ZNF544;PATZ1;SNX5;ZNF146;…
E003	GO_Biological_Process_2021	regulation of alternative mRNA splicing, via spliceosome (GO:0000381)	16/54	4.75015e-09	6.21286e-07	8.11382	155.502	DDX17;KHDRBS1;RBM25;DDX5;RBM15;CELF4;HNRNPU;SMU1;PTBP1;RBM4;TRA2B;SAP18;SRSF6;HNRNPA1;RBMX;RBM5
E003	GO_Biological_Process_2021	positive regulation of transcription, DNA-templated (GO:0045893)	105/1183	5.60671e-09	7.08875e-07	1.95045	37.0571	TCERG1;HNRNPU;GABPB1;FGF2;SOX2;TRIM28;SALL2;CDH1;EPC1;KAT7;CCN1;HMGN1;DDX17;SMARCC1;FBXW11;ZNF281;DYRK1A;ILF2;HCFC1;ILF3;MYCN;DDX39B;TP53;ASF1A;ATF4;KMT2E;KMT2D;DHX9;MAZ;PHB;PRDM10;FOXO1;GLIS2;NPAT;DHX33;PCBP1;UBC;ZNF304;OTX2;SNX5;MAP2K5;XBP1;XRCC6;AKIRIN1;FZD5;FZD7;ALYREF;SMARCA5;HMGA1;SETX;CDK9;NFKBIA;HNRNPD;FGFR2;CSRNP1;RNF14;CITED2;ONECUT1;AKAP8L;HMGB2;HMGB1;YBX1;WDR43;ZIC2;NUP62;NCK2;UBTF;GA…
E003	GO_Biological_Process_2021	nucleic acid metabolic process (GO:0090304)	18/71	8.23734e-09	1.00788e-06	6.55278	121.977	HNRNPA3;HNRNPU;PTBP1;HNRNPM;HNRNPK;HNRNPH1;PCBP1;PCBP2;HNRNPA2B1;HNRNPD;DNA2;HNRNPC;KPNA2;HNRNPA1;RBMX;RAN;POLG;HNRNPA0
E003	GO_Biological_Process_2021	regulation of mRNA processing (GO:0050684)	13/36	8.91696e-09	1.05694e-06	10.8674	201.431	KHDRBS1;RBM39;TIA1;DHX9;SAFB;ZFP36L1;HNRNPK;SON;SLTM;SAFB2;SRSF3;SRSF10;SF1
E003	GO_Biological_Process_2021	regulation of cellular ketone metabolic process (GO:0010565)	17/64	9.93683e-09	1.14213e-06	6.9739	128.508	PANK2;PSMD12;PRKAG2;OAZ1;AZIN1;PSMB7;PSMB4;PSMC5;PSMD7;PSMB5;PSMC3;PSMA2;PSMC4;PSMD2;PSME3;PSMD3;PSMF1
E003	GO_Biological_Process_2021	positive regulation of RNA splicing (GO:0033120)	12/31	1.33457e-08	1.48884e-06	12.1336	220.007	SF3B4;SETX;U2AF2;TRA2B;NCL;TRA2A;CELF4;CIRBP;DYRK1A;SLC38A2;PRDX6;RBMX
E003	GO_Biological_Process_2021	regulation of cellular amine metabolic process (GO:0033238)	15/51	1.61049e-08	1.74532e-06	8.022	143.948	PSMD12;OAZ1;AZIN1;PSMB7;PSMB4;PSMC5;PSMD7;PSMB5;PSMC3;PSMA2;PSMC4;PSMD2;PSME3;PSMD3;PSMF1
E003	GO_Biological_Process_2021	regulation of transcription from RNA polymerase II promoter in response to hypoxia (GO:0061418)	18/75	2.09698e-08	2.20941e-06	6.09165	107.701	PSMD12;CITED2;HIF3A;VEGFA;PSMB7;PSMB4;PSMC5;PSMD7;PSMB5;PSMC3;PSMA2;PSMC4;PSMD2;PSME3;PSMD3;UBC;ELOB;PSMF1
E003	GO_Biological_Process_2021	regulation of G2/M transition of mitotic cell cycle (GO:0010389)	26/149	2.31374e-08	2.37189e-06	4.09678	72.0288	YWHAE;PSMD12;FHL1;KIF14;PSMB7;CCNB1;PSMB4;PSMD7;PSMB5;PPP2R1A;PSMD2;PSMD3;CEP250;PSMF1;YWHAG;RCC2;TUBB;PLK1;CSNK1E;TUBB4B;CDC25A;PSMC5;PSMC3;PSMA2;PSMC4;PSME3
E003	GO_Biological_Process_2021	cellular response to hypoxia (GO:0071456)	24/131	3.0182e-08	3.01264e-06	4.34189	75.1842	BNIP3L;PSMD12;HIF3A;ZFP36L1;VEGFA;NPEPPS;PSMB7;PSMB4;PSMC5;PSMD7;PSMB5;PSMC3;PSMA2;PSMC4;PSMD2;PSME3;PSMD3;UBC;LMNA;PMAIP1;ELOB;STUB1;PSMF1;TP53
E003	GO_Biological_Process_2021	negative regulation of cellular protein metabolic process (GO:0032269)	20/94	3.148e-08	3.06163e-06	5.21953	90.1616	TRIM71;PCIF1;DAB2IP;YBX1;PUS7;RBM4;SYNCRIP;ILF3;EDNRB;LIN28A;CNOT1;NCL;CAPRIN1;RACK1;IGF2BP1;IGF2BP3;IGF2BP2;CALR;GAPDH;LSM14A
E003	GO_Biological_Process_2021	import into nucleus (GO:0051170)	18/77	3.26193e-08	3.09313e-06	5.88453	101.44	RPAIN;IPO11;SEC13;NUP155;PPP1R10;CSE1L;IPO7;PHB2;IPO5;IPO8;NUP62;SNRPD3;SMN1;HNRNPA1;TNPO2;KPNB1;RAN;SNRPB
E003	GO_Biological_Process_2021	negative regulation of cellular amide metabolic process (GO:0034249)	19/86	3.63838e-08	3.36594e-06	5.47305	93.7486	TRIM71;PCIF1;YBX1;PUS7;RBM4;SYNCRIP;ILF3;GGA3;LIN28A;CNOT1;NCL;CAPRIN1;RACK1;IGF2BP1;IGF2BP3;IGF2BP2;CALR;GAPDH;LSM14A
E003	GO_Biological_Process_2021	regulation of cellular amino acid metabolic process (GO:0006521)	15/54	3.79604e-08	3.42819e-06	7.40375	126.506	PSMD12;OAZ1;AZIN1;PSMB7;PSMB4;PSMC5;PSMD7;PSMB5;PSMC3;PSMA2;PSMC4;PSMD2;PSME3;PSMD3;PSMF1
E003	GO_Biological_Process_2021	regulation of transcription from RNA polymerase II promoter in response to stress (GO:0043618)	19/87	4.43927e-08	3.91585e-06	5.39228	91.2923	PSMD12;HIF3A;VEGFA;PSMB7;PSMB4;PSMC5;PSMD7;PSMB5;PSMC3;PSMA2;PSMC4;PSMD2;PSME3;PSMD3;UBC;ELOB;PSMF1;TP53;ATF4
E003	GO_Biological_Process_2021	alternative mRNA splicing, via spliceosome (GO:0000380)	9/18	6.08852e-08	5.24858e-06	19.1635	318.387	DDX17;HNRNPM;DDX5;SFPQ;SCNM1;DHX9;SRSF1;CELF4;SRSF6
E003	GO_Biological_Process_2021	regulation of mitotic cell cycle (GO:0007346)	28/178	6.87474e-08	5.79464e-06	3.62003	59.7045	PSMD12;BTG1;CDKN1B;BUB1B;HNRNPU;CDC20;PSMB7;CCNB1;FZR1;PSMB4;PSMD7;PSMB5;PSMD2;CDC27;PSMD3;PSMF1;BUB3;UBE2C;USP22;PLK1;CDK9;PSMC5;PSMC3;UBE2S;PSMA2;PSMC4;PSME3;CKS2
E003	GO_Biological_Process_2021	negative regulation of apoptotic process (GO:0043066)	53/485	7.83188e-08	6.4579e-06	2.40551	39.3601	YWHAE;CITED2;KIF14;PHB2;CFL1;NUP62;PIM1;ERC1;TRIM27;BNIP3L;TLE1;KDM2B;MIF;MMP9;SFPQ;YME1L1;DPEP1;RAF1;TP53;PTMA;SET;SRC;GSTP1;MAZ;FOXO1;HSP90B1;HSPD1;NUAK2;DNAJB6;PTPRZ1;TIAF1;UBC;SFN;ZNF304;MAP2K5;MCL1;HSPA9;XBP1;NPM1;SEMA4D;HSPA5;PLK1;VEGFA;SETX;NFKBIA;HNRNPK;SON;KRT18;SPRY2;NAA16;TDGF1;CRLF1;TPT1
E003	GO_Biological_Process_2021	regulation of RNA metabolic process (GO:0051252)	16/65	8.68721e-08	7.01076e-06	6.2887	102.247	YTHDF2;FUS;RC3H1;CLK1;PTBP1;SON;HNRNPH1;ESRP1;PCBP1;TRA2B;PCBP2;IGF2BP1;IGF2BP3;HNRNPH3;IGF2BP2;RBM12
E003	GO_Biological_Process_2021	negative regulation of nucleic acid-templated transcription (GO:1903507)	51/464	1.14825e-07	9.07353e-06	2.4186	38.6488	EIF4A2;CREBZF;CDKN1B;CITED2;HMGB2;ENO1;PHB2;TRIM28;YWHAQ;ZIC2;SCMH1;EPC1;KAT7;SOX7;TLE1;RBM15;FBXW11;ZNF281;SOX13;ILF3;SFPQ;NCOR1;PSPC1;TP53;KHDRBS1;SET;PHB;FOXO1;GLIS2;BCLAF1;ZSCAN10;SAP18;PATZ1;ZBED6;HSPA8;TCF7L2;XRCC6;PHC1;CBX5;UBE2I;XRCC5;DAB2IP;HMGA1;WWP2;MYBBP1A;YEATS2;ID1;ID3;CALR;RCOR2;LIMS1
E003	GO_Biological_Process_2021	negative regulation of protein phosphorylation (GO:0001933)	25/152	1.42086e-07	1.09986e-05	3.81042	60.0782	PPP1R15B;GSTP1;PRKAG2;PRKCZ;CRKL;CORO1C;SPRED2;SPRED1;NCK2;RACK1;PMEPA1;SFN;TRIM27;YWHAG;NCK1;SEMA4D;DAB2IP;DDIT4;AKT1S1;SPRY2;PTPN6;TRIB1;TARDBP;PPIA;CALM2
E003	GO_Biological_Process_2021	spliceosomal complex assembly (GO:0000245)	13/46	2.46315e-07	1.86855e-05	7.57026	115.194	SRSF1;CELF4;CRNKL1;SETX;DDX39B;LUC7L;KHDC4;SMN1;SRSF6;SF3B1;SRSF10;RBM5;SF1
E003	GO_Biological_Process_2021	proteasome-mediated ubiquitin-dependent protein catabolic process (GO:0043161)	39/321	2.83943e-07	2.11176e-05	2.69371	40.6064	TRIM71;PSMD12;VCP;CUL5;KIF14;NEDD4L;BUB1B;AUP1;HSP90B1;CDC20;PSMB7;UCHL1;PSMB4;CCNB1;FZR1;PSMD7;PSMB5;PSMD2;CDC27;PSMD3;PCBP2;UBC;PSMF1;BUB3;HSPA5;FBXW11;FBXW7;UBE2C;FEM1B;PLK1;WWP2;NSFL1C;PSMC5;PSMC3;PSMA2;PSMC4;UBE2S;PSME3;STUB1
E003	GO_Biological_Process_2021	CRD-mediated mRNA stabilization (GO:0070934)	5/5	3.09508e-07	2.25762e-05	95000	1.42389e+06	SYNCRIP;DHX9;IGF2BP1;HNRNPU;YBX1
E003	GO_Biological_Process_2021	antigen processing and presentation of exogenous peptide antigen via MHC class I, TAP-dependent (GO:0002479)	16/73	4.84924e-07	3.41301e-05	5.40379	78.5672	PSMD12;HLA-G;PSMB7;PSMB4;PSMC5;PSMD7;PSMB5;PSMC3;PSMA2;PSMC4;PSMD2;PSME3;PSMD3;ITGAV;PSMF1;CALR
E003	GO_Biological_Process_2021	regulation of stem cell differentiation (GO:2000736)	18/91	4.85902e-07	3.41301e-05	4.75248	69.088	PSMD12;YTHDF2;HNRNPU;PTN;PUS7;ZFP36L2;PSMB7;PSMB4;PSMC5;PSMD7;PSMB5;PSMC3;PSMA2;PSMC4;PSMD2;PSME3;PSMD3;PSMF1
E003	GO_Biological_Process_2021	regulation of apoptotic process (GO:0042981)	69/742	5.01181e-07	3.45633e-05	2.01825	29.2774	TOP2A;RBM25;CITED2;KIF14;HMGB1;PHB2;CFL1;NUP62;RACK1;PIM1;TRIM24;ERC1;RBM5;BNIP3L;ACTN1;PAWR;ARHGEF18;ACTN4;MIF;RABGGTB;MMP9;TIAM2;AKT1S1;YME1L1;DPEP1;RAF1;TP53;PTMA;PPIA;ATF4;VCP;ANP32A;SRC;GSTP1;PHB;FOXO1;HSP90B1;HSPD1;FGD4;BCLAF1;NUAK2;TIAF1;UBC;SAP18;PMAIP1;IP6K2;MCL1;HSPA9;XBP1;NPM1;SEMA4D;HSPA5;PLK1;DAB2IP;VEGFA;SETX;NFKBIA;RSL1D1;HNRNPK;SON;KRT18;APEX1;SPRY2;PTPN6;NAA16;CALR;TARDBP;TDGF1;T…
E003	GO_Biological_Process_2021	ubiquitin-dependent protein catabolic process (GO:0006511)	41/354	5.12652e-07	3.4723e-05	2.55247	36.9691	TRIM71;PSMD12;VCP;RNF14;KIF14;NEDD4L;BUB1B;CDC20;PSMB7;UCHL1;PSMB4;FZR1;PSMD7;PSMB5;PSMD2;CDC27;PSMD3;PCBP2;MVB12A;RBBP6;PSMF1;BUB3;XBP1;ZRANB1;UBE2I;FBXW11;FBXW7;UBE2C;FEM1B;PLK1;ADRM1;RC3H1;WWP2;NSFL1C;PSMC5;PSMC3;PSMA2;PSMC4;UBE2S;PSME3;STUB1
E003	GO_Biological_Process_2021	negative regulation of cell cycle G2/M phase transition (GO:1902750)	14/57	5.71756e-07	3.80468e-05	6.25968	89.9801	PSMD12;FHL1;PSMB7;PSMB4;PSMC5;PSMD7;PSMB5;PSMC3;PSMA2;PSMC4;PSMD2;PSME3;PSMD3;PSMF1
E003	GO_Biological_Process_2021	nuclear export (GO:0051168)	17/84	7.15774e-07	4.68092e-05	4.88697	69.1502	NUP155;POLDIP3;CSE1L;ALYREF;SRSF1;U2AF1;XPO1;DDX39B;U2AF2;SARNP;NUP62;SRSF3;CALR;SRSF6;HNRNPA1;SRSF7;RAN
E003	GO_Biological_Process_2021	Wnt signaling pathway, planar cell polarity pathway (GO:0060071)	17/85	8.53518e-07	5.469e-05	4.81485	67.2823	PSMD12;FZD5;FZD7;MAGI2;PSMB7;PSMB4;PSMC5;PSMD7;PSMB5;PSMC3;PSMA2;PSMC4;PSMD2;PSME3;PSMD3;PSMF1;PFN1
E003	GO_Biological_Process_2021	RNA transport (GO:0050658)	16/76	8.6512e-07	5.469e-05	5.13279	71.6558	NUP155;POLDIP3;ALYREF;SRSF1;U2AF1;YBX1;ZFP36L1;DDX39B;U2AF2;SARNP;NUP62;HNRNPA2B1;SRSF3;SRSF6;HNRNPA1;SRSF7
E003	GO_Biological_Process_2021	negative regulation of Wnt signaling pathway (GO:0030178)	27/191	1.04797e-06	6.49188e-05	3.1871	43.8821	PSMD12;NXN;KLHL12;SOX2;PSMB7;PSMB4;PSMD7;PSMB5;PSMD2;PSMD3;GRB10;RACK1;PSMF1;CER1;TLE3;TCF7L2;TLE1;CSNK1A1;SOX13;DAB2IP;TMEM64;MAD2L2;PSMC5;PSMC3;PSMA2;PSMC4;PSME3
E003	GO_Biological_Process_2021	positive regulation of mRNA splicing, via spliceosome (GO:0048026)	8/18	1.06116e-06	6.49188e-05	15.3145	210.669	SF3B4;NCL;TRA2B;TRA2A;CELF4;CIRBP;PRDX6;RBMX
E003	GO_Biological_Process_2021	mRNA stabilization (GO:0048255)	12/44	1.09135e-06	6.57064e-05	7.19939	98.8339	SYNCRIP;DHX9;FUS;IGF2BP1;CIRBP;HNRNPU;YBX1;HNRNPC;PABPC1;TENT5B;TARDBP;HNRNPA0
E003	GO_Biological_Process_2021	protein localization to nucleus (GO:0034504)	19/106	1.1545e-06	6.73697e-05	4.21042	57.5642	RPAIN;YWHAE;IPO11;SEC13;NUP155;PPP1R10;CSE1L;PLK1;HNRNPU;IPO7;PHB2;IPO5;IPO8;NUP62;LMNA;CALR;TNPO2;KPNB1;RAN
E003	GO_Biological_Process_2021	RNA export from nucleus (GO:0006405)	19/106	1.1545e-06	6.73697e-05	4.21042	57.5642	NUP205;SEC13;NUP155;POLDIP3;ALYREF;SRSF1;U2AF1;NUP160;SMG6;DDX39B;U2AF2;SARNP;NUP62;HNRNPA2B1;SRSF3;SRSF6;HNRNPA1;SRSF7;RAN
E003	GO_Biological_Process_2021	RNA 3'-end processing (GO:0031123)	15/69	1.22989e-06	7.06812e-05	5.34292	72.7096	CPSF7;POLDIP3;CSTF3;ALYREF;SRSF1;U2AF1;LIN28B;LIN28A;DDX39B;PCF11;U2AF2;SARNP;SRSF3;SRSF6;SRSF7
E003	GO_Biological_Process_2021	antigen processing and presentation of exogenous peptide antigen via MHC class I (GO:0042590)	16/78	1.25058e-06	7.07977e-05	4.96669	67.5068	PSMD12;HLA-G;PSMB7;PSMB4;PSMC5;PSMD7;PSMB5;PSMC3;PSMA2;PSMC4;PSMD2;PSME3;PSMD3;ITGAV;PSMF1;CALR
E003	GO_Biological_Process_2021	gene expression (GO:0010467)	40/356	1.52824e-06	8.52442e-05	2.46361	32.9911	NUP205;POLDIP3;SRSF1;HNRNPU;U2AF1;NUP160;SMG6;HSPD1;SYNCRIP;RBM4;U2AF2;NUP62;EPC1;IGF2BP3;RBM5;DDX17;RBM39;SEC13;NUP155;RBPMS;PABPC4;ALYREF;SETX;EEF1A1;PRPF4;SNRNP40;HNRNPK;DDX39B;HNRNPH1;SARNP;HNRNPA2B1;HNRNPD;DRG1;SRSF3;STUB1;HNRNPH3;SRSF6;PTMA;SRSF7;RSL24D1
E003	GO_Biological_Process_2021	SCF-dependent proteasomal ubiquitin-dependent protein catabolic process (GO:0031146)	17/89	1.67767e-06	9.2223e-05	4.5464	60.4585	PSMD12;CUL5;FBXW11;FBXW7;KIF14;PSMB7;PSMB4;PSMC5;PSMD7;PSMB5;PSMC3;PSMA2;PSMC4;PSMD2;PSME3;PSMD3;PSMF1
E003	GO_Biological_Process_2021	cytoplasmic translational initiation (GO:0002183)	8/19	1.75252e-06	9.49616e-05	13.9216	184.523	EIF4A2;EIF4A1;RBM4;EIF5;EIF4H;EIF2S2;EIF3A;EIF4B
E003	GO_Biological_Process_2021	regulation of hematopoietic stem cell differentiation (GO:1902036)	15/71	1.80709e-06	9.65391e-05	5.15156	68.1232	PSMD12;YTHDF2;PUS7;PSMB7;PSMB4;PSMC5;PSMD7;PSMB5;PSMC3;PSMA2;PSMC4;PSMD2;PSME3;PSMD3;PSMF1
E003	GO_Biological_Process_2021	nuclear membrane reassembly (GO:0031468)	13/54	1.84846e-06	9.73781e-05	6.09057	80.4025	SEC13;NUP205;UBE2I;NUP155;IST1;LEMD2;NUP160;NSFL1C;CCNB1;PPP2R1A;LMNA;KPNB1;RAN
E003	GO_Biological_Process_2021	regulation of primary metabolic process (GO:0080090)	21/130	1.88438e-06	9.79104e-05	3.71762	49.0053	PSMD12;ELOVL6;OAZ1;AZIN1;PSMB7;PSMB4;PSMC5;PSMD7;NCOR1;PSMB5;PSMC3;PSMA2;PSMC4;SCD;PSMD2;PSME3;FASN;PSMD3;PSMF1;LDLR;FDFT1
E003	GO_Biological_Process_2021	negative regulation of mRNA splicing, via spliceosome (GO:0048025)	7/14	1.92675e-06	9.87591e-05	19.1269	251.704	PTBP1;U2AF2;SAP18;SRSF6;RBMX;SRSF10;SRSF7
E003	GO_Biological_Process_2021	negative regulation of mitotic cell cycle phase transition (GO:1901991)	17/92	2.70897e-06	0.000137001	4.36385	55.94	PSMD12;FHL1;ZFP36L2;ZFP36L1;PSMB7;PSMB4;PSMC5;WEE1;PSMD7;PSMB5;PSMC3;PSMA2;PSMC4;PSMD2;PSME3;PSMD3;PSMF1
E003	GO_Biological_Process_2021	NIK/NF-kappaB signaling (GO:0038061)	15/74	3.13116e-06	0.00015627	4.88884	61.9617	PSMD12;FBXW11;DICER1;PSMB7;PSMB4;PSMC5;PSMD7;PSMB5;PSMC3;PSMA2;PSMC4;PSMD2;PSME3;PSMD3;PSMF1
E003	GO_Biological_Process_2021	negative regulation of programmed cell death (GO:0043069)	41/381	3.3998e-06	0.000167473	2.34638	29.5451	CITED2;SRC;GSTP1;KIF14;PHB2;FOXO1;HSP90B1;HSPD1;NUAK2;TIAF1;CFL1;UBC;NUP62;PIM1;ERC1;MCL1;HSPA9;BNIP3L;XBP1;NPM1;HSPA5;SEMA4D;PLK1;MIF;MMP9;VEGFA;SETX;NFKBIA;PSMC5;HNRNPK;KRT18;SON;YME1L1;DPEP1;SPRY2;NAA16;RAF1;TP53;TDGF1;PTMA;TPT1
E003	GO_Biological_Process_2021	negative regulation of mRNA processing (GO:0050686)	7/15	3.45645e-06	0.000168081	16.7351	210.449	PTBP1;U2AF2;SAP18;SRSF6;RBMX;SRSF10;SRSF7
E003	GO_Biological_Process_2021	positive regulation of gene expression, epigenetic (GO:0045815)	13/57	3.55241e-06	0.000170561	5.6744	71.2018	SMARCD1;ELOF1;HMGA1;SMARCA5;DDX21;DEK;BAZ1B;ARID1B;ACTB;TAF1D;MYBBP1A;SF3B1;ASF1A
E003	GO_Biological_Process_2021	mRNA transport (GO:0051028)	18/104	3.69636e-06	0.000174797	4.03131	50.4243	NUP205;SEC13;NUP155;POLDIP3;ALYREF;SRSF1;U2AF1;NUP160;ZFP36L1;SMG6;DDX39B;U2AF2;SARNP;NUP62;HNRNPA2B1;SRSF3;SRSF6;SRSF7
E003	GO_Biological_Process_2021	regulation of hematopoietic progenitor cell differentiation (GO:1901532)	15/75	3.73499e-06	0.000174797	4.80711	60.0781	PSMD12;YTHDF2;PUS7;PSMB7;PSMB4;PSMC5;PSMD7;PSMB5;PSMC3;PSMA2;PSMC4;PSMD2;PSME3;PSMD3;PSMF1
E003	GO_Biological_Process_2021	negative regulation of G2/M transition of mitotic cell cycle (GO:0010972)	14/66	3.77889e-06	0.000174797	5.17382	64.6007	PSMD12;FHL1;PSMB7;PSMB4;PSMC5;PSMD7;PSMB5;PSMC3;PSMA2;PSMC4;PSMD2;PSME3;PSMD3;PSMF1
E003	GO_Biological_Process_2021	regulation of canonical Wnt signaling pathway (GO:0060828)	31/253	3.87492e-06	0.000177079	2.70604	33.7199	PSMD12;VCP;KLHL12;SOX2;PSMB7;PSMB4;PSMD7;PSMB5;PSMD2;PSMD3;PSMF1;SOX7;TLE3;TCF7L2;TLE1;CSNK1A1;FZD7;SOX13;DAB2IP;CSNK1E;TMEM64;MAD2L2;GPRC5B;PSMC5;PPM1B;PSMC3;PSMA2;PSMC4;PSME3;LGR4;FGFR2
E003	GO_Biological_Process_2021	cellular response to lectin (GO:1990858)	19/115	4.09097e-06	0.000182553	3.81388	47.3178	PSMD12;FBXW11;SRC;ICAM3;MUC3A;PSMB7;PSMB4;PSMC5;PSMD7;PSMB5;PSMC3;PSMA2;PSMC4;PSMD2;PSME3;PSMD3;PSMF1;RAF1;PRKACB
E003	GO_Biological_Process_2021	stimulatory C-type lectin receptor signaling pathway (GO:0002223)	19/115	4.09097e-06	0.000182553	3.81388	47.3178	PSMD12;FBXW11;SRC;ICAM3;MUC3A;PSMB7;PSMB4;PSMC5;PSMD7;PSMB5;PSMC3;PSMA2;PSMC4;PSMD2;PSME3;PSMD3;PSMF1;RAF1;PRKACB
E003	GO_Biological_Process_2021	protein deubiquitination (GO:0016579)	32/267	4.36209e-06	0.000192388	2.6397	32.5807	PSMD12;VCP;SHMT2;TOMM20;ACTB;CDC20;PSMB7;UCHL1;PSMB4;PSMD7;PSMB5;PSMD2;PSMD3;UBC;PSMF1;ZRANB1;USP7;MCRS1;TAF10;USP22;ADRM1;CDC25A;HCFC1;NFKBIA;CCNA2;PSMC5;PSMC3;PSMA2;PSMC4;PSME3;ASXL2;TP53
E003	GO_Biological_Process_2021	protein import into nucleus (GO:0006606)	15/76	4.4407e-06	0.000193604	4.72805	58.2718	RPAIN;IPO11;SEC13;NUP155;PPP1R10;CSE1L;IPO7;PHB2;IPO5;IPO8;NUP62;KPNA2;TNPO2;KPNB1;RAN
E003	GO_Biological_Process_2021	tumor necrosis factor-mediated signaling pathway (GO:0033209)	19/116	4.66645e-06	0.000201135	3.77436	46.3307	EIF5A;PSMD12;ACTN4;NFKBIA;PSMB7;PSMB4;PSMC5;PSMD7;PSMB5;PSMC3;PSMA2;PSMC4;PSMD2;PSME3;TMSB4X;PSMD3;PSMF1;TP53;LIMS1
E003	GO_Biological_Process_2021	nuclear transport (GO:0051169)	7/16	5.87927e-06	0.000247713	14.8749	179.154	NPM1;NUP205;XPO1;ANP32A;RGS14;HMGA1;PSIP1
E003	GO_Biological_Process_2021	mitotic nuclear membrane organization (GO:0101024)	12/51	5.94302e-06	0.000247713	5.90501	71.0568	SEC13;NUP205;CCNB1;UBE2I;NUP155;PPP2R1A;IST1;LMNA;LEMD2;KPNB1;NUP160;RAN
E003	GO_Biological_Process_2021	mitotic nuclear membrane reassembly (GO:0007084)	12/51	5.94302e-06	0.000247713	5.90501	71.0568	SEC13;NUP205;CCNB1;UBE2I;NUP155;PPP2R1A;IST1;LMNA;LEMD2;KPNB1;NUP160;RAN
E003	GO_Biological_Process_2021	DNA replication (GO:0006260)	18/108	6.41977e-06	0.000264676	3.85132	46.0469	RPAIN;SET;MCM7;NAP1L1;CDC6;ORC6;GRWD1;TOP1MT;RPA3;MCM3;MCM4;KAT7;MCM5;DNA2;TOP1;RAD9A;POLG;MCM2
E003	GO_Biological_Process_2021	regulation of establishment of planar polarity (GO:0090175)	16/88	6.58254e-06	0.000268469	4.27462	51.0008	PSMD12;FZD5;FZD7;PSMB7;PSMB4;PSMC5;PSMD7;PSMB5;PSMC3;PSMA2;PSMC4;PSMD2;PSME3;PSMD3;PSMF1;PFN1
E003	GO_Biological_Process_2021	innate immune response activating cell surface receptor signaling pathway (GO:0002220)	19/119	6.85774e-06	0.000276717	3.66055	43.5244	PSMD12;FBXW11;SRC;ICAM3;MUC3A;PSMB7;PSMB4;PSMC5;PSMD7;PSMB5;PSMC3;PSMA2;PSMC4;PSMD2;PSME3;PSMD3;PSMF1;RAF1;PRKACB
E003	GO_Biological_Process_2021	mitochondrion organization (GO:0007005)	24/175	6.98522e-06	0.000278894	3.06954	36.4407	TIMM8B;BNIP3L;PARP1;COX7A2;PHB;GABPB1;ATAD3B;PPRC1;TRAK1;PHB2;TOMM20;TOMM22;HCFC1;HSPD1;OXA1L;RHOT2;ATP5F1B;FMC1;LONP1;YME1L1;CYCS;MTFR1;SSBP1;GABPA
E003	GO_Biological_Process_2021	mRNA 3'-end processing (GO:0031124)	15/79	7.32511e-06	0.000289418	4.50571	53.2764	CPSF7;CPSF6;POLDIP3;CSTF3;ALYREF;SRSF1;U2AF1;DDX39B;PCF11;U2AF2;SARNP;SRSF3;PABPC1;SRSF6;SRSF7
E003	GO_Biological_Process_2021	mRNA-containing ribonucleoprotein complex export from nucleus (GO:0071427)	17/99	7.6311e-06	0.0002984	3.98985	47.0135	NUP205;SEC13;NUP155;POLDIP3;ALYREF;SRSF1;U2AF1;NUP160;SMG6;DDX39B;U2AF2;SARNP;NUP62;HNRNPA2B1;SRSF3;SRSF6;SRSF7
E003	GO_Biological_Process_2021	negative regulation of canonical Wnt signaling pathway (GO:0090090)	23/165	8.20315e-06	0.000317496	3.12637	36.6129	TLE3;TCF7L2;PSMD12;TLE1;CSNK1A1;SOX13;DAB2IP;KLHL12;TMEM64;SOX2;MAD2L2;PSMB7;PSMB4;PSMC5;PSMD7;PSMB5;PSMC3;PSMA2;PSMC4;PSMD2;PSME3;PSMD3;PSMF1
E003	GO_Biological_Process_2021	positive regulation of mRNA processing (GO:0050685)	8/23	9.5044e-06	0.000364143	10.207	118.031	SF3B4;NCL;TRA2B;TRA2A;CELF4;CIRBP;PRDX6;RBMX
E003	GO_Biological_Process_2021	positive regulation of gene expression (GO:0010628)	47/482	9.91153e-06	0.000375944	2.1048	24.2511	DDX5;CITED2;POLDIP3;MAZ;DDX21;PHB;PIK3CB;FGF2;ACTB;ACTG1;GJA1;TAF1D;U2AF2;DNMT3B;AMH;SF3B1;SLC38A2;GABPA;WNT3;YTHDF1;NPM1;TLE1;PCIF1;DYRK1A;CIRBP;SMARCA5;MIF;DEK;BAZ1B;EEF2;HCFC1;VEGFA;SETX;TNRC6C;ACTA1;MYCN;LIN28A;EIF6;MYBBP1A;HNRNPD;SPRY2;EZR;GAPDH;TP53;TNRC6A;ATF4;LIMS1
E003	GO_Biological_Process_2021	protein stabilization (GO:0050821)	24/179	1.03249e-05	0.000386719	2.98969	34.3245	CCT2;USP7;HSP90AB1;FBXW7;SEC16A;PTGES3;ATP1B2;PHB;PHB2;HCFC1;HSPD1;CCT6A;CREB1;ZNF207;MARCHF7;AHSP;NAA16;CALR;PFN1;GAPDH;TELO2;CCT5;PFN2;CCT4
E003	GO_Biological_Process_2021	mRNA splice site selection (GO:0006376)	9/30	1.03995e-05	0.000386719	8.20773	94.1734	SETX;SRSF1;CELF4;PSIP1;LUC7L;KHDC4;SRSF6;SRSF10;SF1
E003	GO_Biological_Process_2021	regulation of proteasomal protein catabolic process (GO:0061136)	12/54	1.11797e-05	0.000411695	5.48236	62.5066	PSMC5;HSP90AB1;XPO1;PSMC3;FBXW7;PSME3;GNA12;ECSCR;DAB2IP;MARCHF7;DNAAF4;PSMF1
E003	GO_Biological_Process_2021	cellular response to fibroblast growth factor stimulus (GO:0044344)	16/92	1.18844e-05	0.000433437	4.04878	45.9143	TRIM71;TIA1;FGF2;ZFP36L2;ZFP36L1;SETX;PTBP1;SPRED2;HNRNPM;SPRED1;HNRNPH1;ESRP1;HNRNPA1;TDGF1;FGFR2;FGFR1
E003	GO_Biological_Process_2021	proteasomal protein catabolic process (GO:0010498)	26/205	1.2377e-05	0.000447103	2.80675	31.7154	TRIM71;PSMD12;VCP;KIF14;NEDD4L;PSMB7;UCHL1;PSMB4;PSMD7;PSMB5;PSMD2;PSMD3;PCBP2;PMAIP1;PSMF1;FBXW11;FBXW7;FEM1B;WWP2;NSFL1C;PSMC5;PSMC3;PSMA2;PSMC4;PSME3;STUB1
E003	GO_Biological_Process_2021	non-canonical Wnt signaling pathway (GO:0035567)	19/124	1.26275e-05	0.00045185	3.48532	39.3131	TCF7L2;PSMD12;FZD5;FZD7;TNRC6C;PSMB7;PSMB4;PSMC5;PSMD7;PSMB5;PSMC3;PSMA2;PSMC4;PSMD2;PSME3;PSMD3;PSMF1;PFN1;TNRC6A
E003	GO_Biological_Process_2021	neutrophil mediated immunity (GO:0002446)	47/488	1.36781e-05	0.000481312	2.07549	23.2449	KMT2E;CDA;PSMD12;VCP;HSP90AB1;GSTP1;LPCAT1;MOSPD2;SLC2A3;HMGB1;IQGAP2;PSMB7;PSMD7;DPP7;PSMD2;FTH1;PSMD3;CPNE1;ITGAV;CCT2;HSPA8;XRCC6;IST1;XRCC5;PGAM1;TUBB;SURF4;NBEAL2;MIF;TUBB4B;EEF2;ATAD3B;PRDX6;ILF2;MMP9;APRT;EEF1A1;ACLY;PSMC3;PSMA2;CRISPLD2;TMBIM1;PTPN6;PPIA;KPNB1;VCL;FTL
E003	GO_Biological_Process_2021	cellular response to tumor necrosis factor (GO:0071356)	25/194	1.37046e-05	0.000481312	2.85708	31.9929	PSMD12;DHX9;ZFP36L2;ZFP36L1;PSMB7;PSMB4;PSMD7;PSMB5;PSMD2;TMSB4X;PSMD3;PSMF1;EIF5A;DAB2IP;ACTN4;NFKBIA;PSMC5;PSMC3;PSMA2;PSMC4;PSME3;TP53;TDGF1;CCL26;LIMS1
E003	GO_Biological_Process_2021	positive regulation of intracellular signal transduction (GO:1902533)	51/546	1.38362e-05	0.000481475	2.00904	22.4775	FLT1;HSP90AB1;PIK3CB;HMGB1;PHB2;FGF2;BBC3;SOX2;TMEM101;GJA1;NUP62;RACK1;CPNE1;MLST8;ITGAV;TRIM27;TRIM62;SEC13;ACTN4;MIF;JMJD8;GPRC5B;PTP4A3;ROR1;S100A4;GAPDH;TP53;SRC;SLC20A1;MAZ;DDX21;PHB;AGER;INAVA;BCLAF1;DHX33;GCNT2;PMAIP1;SLC38A9;SASH1;TCF7L2;SEMA4D;DAB2IP;VEGFA;LIN28A;TRIML2;SPRY2;PTPN6;FGFR2;LIMS1;FGFR1
E003	GO_Biological_Process_2021	pre-replicative complex assembly involved in nuclear cell cycle DNA replication (GO:0006267)	5/8	1.52674e-05	0.000526449	31.8208	352.886	MCM7;MCM3;MCM4;MCM5;MCM2
E003	GO_Biological_Process_2021	interleukin-1-mediated signaling pathway (GO:0070498)	16/94	1.57508e-05	0.000538224	3.94455	43.6213	PSMD12;FBXW11;NFKBIA;PSMB7;PSMB4;PSMC5;PSMD7;PSMB5;PSMC3;PSMA2;PSMC4;PSMD2;PSME3;PSMD3;UBC;PSMF1
E003	GO_Biological_Process_2021	mitotic cell cycle phase transition (GO:0044772)	26/209	1.74739e-05	0.000591772	2.74482	30.0689	TRIM71;YWHAE;KHDRBS1;CDKN1B;CUL5;ARPP19;CCNB1;PPP2R1A;CDC27;CEP250;YWHAG;FBXW11;UBE2C;TUBB;PLK1;CSNK1E;TUBB4B;CDC25A;CCNA2;WEE1;NASP;UBE2S;PPP2R2D;SPDYA;TACC3;BCAT1
E003	GO_Biological_Process_2021	regulation of cell migration (GO:0030334)	41/408	1.7916e-05	0.000601377	2.17061	23.7244	MACF1;FLT1;SRC;CITED2;ZMYND8;MAZ;KIF14;FGF2;CORO1C;ACTG1;CDH1;PODXL;TMSB4X;LMNA;GNA12;RACK1;GCNT2;PLXNA1;ZNF304;CCN1;SASH1;XBP1;SEMA6A;SEMA4D;HSPA5;RCC2;MAGI2;TPM1;SEMA4C;ACTN4;MIF;MMP9;VEGFA;STK24;DPEP1;SPRY2;AMOTL2;SINHCAF;TDGF1;VCL;CCL26
E003	GO_Biological_Process_2021	RNA splicing, via transesterification reactions (GO:0000375)	8/25	1.91725e-05	0.000637908	9.00522	97.815	SF3B4;PRPF4;SNRNP40;SF3B3;TRA2B;SF3B1;SMNDC1;SRSF10
E003	GO_Biological_Process_2021	protein polyubiquitination (GO:0000209)	34/314	2.00431e-05	0.000658359	2.35315	25.4555	TRIM71;PSMD12;RNF14;NEDD4L;PSMB7;NPEPPS;PSMB4;FZR1;PSMD7;PSMB5;PSMD2;CDC27;PSMD3;UBC;MARCHF8;RBBP6;TRIM27;PSMF1;SASH1;TRIM62;FBXW11;FBXW7;UBE2C;RC3H1;WWP2;PSMC5;PSMC3;TRIML2;PSMA2;PSMC4;UBE2S;ZNF738;PSME3;STUB1
E003	GO_Biological_Process_2021	neutrophil degranulation (GO:0043312)	46/481	2.01344e-05	0.000658359	2.05786	22.2518	CDA;PSMD12;VCP;HSP90AB1;GSTP1;LPCAT1;MOSPD2;SLC2A3;HMGB1;IQGAP2;PSMB7;PSMD7;DPP7;PSMD2;FTH1;PSMD3;CPNE1;ITGAV;CCT2;HSPA8;XRCC6;IST1;XRCC5;PGAM1;TUBB;SURF4;NBEAL2;MIF;TUBB4B;EEF2;ATAD3B;PRDX6;ILF2;MMP9;APRT;EEF1A1;ACLY;PSMC3;PSMA2;CRISPLD2;TMBIM1;PTPN6;PPIA;KPNB1;VCL;FTL
E003	GO_Biological_Process_2021	protein ubiquitination (GO:0016567)	49/525	2.07454e-05	0.000672541	2.00513	21.6217	TRIM71;RNF14;HIF3A;NPEPPS;PSMD7;PSMD2;PSMD3;CDC27;RACK1;TRIM24;ELOB;TRIM27;USP7;TRIM62;FBXW7;FBXW11;RC3H1;PSMA2;PSME3;WAC;PSMD12;VCP;CUL5;NEDD4L;DTX2;KLHL12;PSMB7;PSMB4;PSMB5;UBC;MARCHF8;MARCHF7;RBBP6;PSMF1;SASH1;PHC1;UBE2C;USP22;PLK1;WWP2;PSMC5;PSMC3;TRIML2;PSMC4;ZNF738;UBE2S;RFWD3;KLHL7;STUB1
E003	GO_Biological_Process_2021	establishment of protein localization to organelle (GO:0072594)	14/76	2.1057e-05	0.000676857	4.33704	46.7025	RPAIN;IPO11;SEC13;NUP155;PPP1R10;CSE1L;IPO7;PHB2;IPO5;IPO8;NUP62;TNPO2;KPNB1;RAN
E003	GO_Biological_Process_2021	positive regulation of proteasomal protein catabolic process (GO:1901800)	15/86	2.13406e-05	0.000680209	4.05998	43.6647	VCP;RNF14;FBXW7;CSNK1A1;PLK1;ECSCR;DAB2IP;CSNK1E;PSMC5;PSMC3;SUMO2;RACK1;ELOB;STUB1;TRIB1
E003	GO_Biological_Process_2021	mRNA export from nucleus (GO:0006406)	17/107	2.20345e-05	0.000696473	3.63366	38.9634	NUP205;SEC13;NUP155;POLDIP3;ALYREF;SRSF1;U2AF1;NUP160;SMG6;DDX39B;U2AF2;SARNP;NUP62;HNRNPA2B1;SRSF3;SRSF6;SRSF7
E003	GO_Biological_Process_2021	regulation of cellular response to stress (GO:0080135)	18/118	2.2566e-05	0.000699578	3.46436	37.0654	YWHAE;HSPA8;NUP205;SEC13;NPM1;HSP90AB1;NUP155;PTGES3;NUP160;RSL1D1;DNAJB6;RPA3;NUP62;AKT1S1;MLST8;SLC38A2;ATF4;MCL1
E003	GO_Biological_Process_2021	protein modification by small protein removal (GO:0070646)	31/276	2.2577e-05	0.000699578	2.449	26.2008	PSMD12;VCP;TOMM20;ACTB;CDC20;PSMB7;UCHL1;PSMB4;PSMD7;PSMB5;PSMD2;PSMD3;UBC;PSMF1;ZRANB1;USP7;MCRS1;TAF10;USP22;ADRM1;CDC25A;HCFC1;NFKBIA;CCNA2;PSMC5;PSMC3;PSMA2;PSMC4;PSME3;ASXL2;TP53
E003	GO_Biological_Process_2021	negative regulation of RNA splicing (GO:0033119)	7/19	2.2686e-05	0.000699578	11.1544	119.283	PTBP1;U2AF2;SAP18;SRSF6;RBMX;SRSF10;SRSF7
E003	GO_Biological_Process_2021	regulation of macromolecule metabolic process (GO:0060255)	25/200	2.32019e-05	0.000709717	2.75824	29.434	PRDM14;YBX1;PRDM10;ZFP36L1;SOX2;NPAT;HNRNPDL;CDH1;PCBP1;PCBP2;IGF2BP1;IGF2BP3;TRIM27;IGF2BP2;LDLR;TBC1D16;PEG3;CAVIN4;HNRNPAB;HNRNPK;TRIML2;HNRNPD;UBAP2;ADNP;TARDBP
E003	GO_Biological_Process_2021	neutrophil activation involved in immune response (GO:0002283)	46/485	2.47756e-05	0.000751791	2.03867	21.6214	CDA;PSMD12;VCP;HSP90AB1;GSTP1;LPCAT1;MOSPD2;SLC2A3;HMGB1;IQGAP2;PSMB7;PSMD7;DPP7;PSMD2;FTH1;PSMD3;CPNE1;ITGAV;CCT2;HSPA8;XRCC6;IST1;XRCC5;PGAM1;TUBB;SURF4;NBEAL2;MIF;TUBB4B;EEF2;ATAD3B;PRDX6;ILF2;MMP9;APRT;EEF1A1;ACLY;PSMC3;PSMA2;CRISPLD2;TMBIM1;PTPN6;PPIA;KPNB1;VCL;FTL
E003	GO_Biological_Process_2021	positive regulation of canonical Wnt signaling pathway (GO:0090263)	19/130	2.50584e-05	0.000754339	3.29587	34.9175	PSMD12;VCP;CSNK1E;PSMB7;GPRC5B;PPM1B;PSMB4;PSMC5;PSMD7;PSMB5;PSMC3;PSMA2;PSMC4;PSMD2;PSME3;PSMD3;PSMF1;FGFR2;LGR4
E003	GO_Biological_Process_2021	positive regulation of Wnt signaling pathway (GO:0030177)	21/153	2.53754e-05	0.000757864	3.06612	32.4448	MACF1;PSMD12;VCP;ZRANB1;CSNK1E;PSMB7;GPRC5B;PPM1B;PSMB4;PSMC5;PSMD7;PSMB5;PSMC3;PSMA2;PSMC4;PSMD2;PSME3;PSMD3;PSMF1;FGFR2;LGR4
E003	GO_Biological_Process_2021	positive regulation of protein insertion into mitochondrial membrane involved in apoptotic signaling pathway (GO:1900740)	8/26	2.64841e-05	0.000778715	8.50448	89.6284	YWHAE;YWHAQ;PMAIP1;SFN;TP53;YWHAG;BBC3;YWHAH
E003	GO_Biological_Process_2021	regulation of protein insertion into mitochondrial membrane involved in apoptotic signaling pathway (GO:1900739)	8/26	2.64841e-05	0.000778715	8.50448	89.6284	YWHAE;YWHAQ;PMAIP1;SFN;TP53;YWHAG;BBC3;YWHAH
E003	GO_Biological_Process_2021	cellular protein modification process (GO:0006464)	81/1025	2.86685e-05	0.00083646	1.68585	17.6335	TNC;PRKAG2;HIF3A;PTPRF;PPP1CC;PSMD7;PPP4R2;CDH2;PPP2R1A;PSMD2;PSMD3;PIM1;ELOB;CCN1;SEPHS1;PRKACB;BRD2;PARP1;FBXW7;FBXW11;DYRK1A;PPP2R5A;CSNK1E;RABGGTB;HASPIN;PDIA6;PPM1B;ILF3;CREB1;PSMA2;CTDSP1;PSME3;CTDSP2;MXRA8;B3GNT2;MFGE8;TRIB1;SCG2;PSMD12;PPM1L;RPN2;CUL5;DCUN1D1;PRKCZ;LTBP1;RSKR;HSP90B1;PSMB7;SOCS3;FUT5;PSMB4;PSMB5;NUAK2;PTPRZ1;OARD1;SPP1;GCNT2;PSMF1;UBE2I;DMPK;FEM1B;CSNK1A1;MCRS1;PLK1;LIMK1…
E003	GO_Biological_Process_2021	cytokine-mediated signaling pathway (GO:0019221)	55/621	2.91413e-05	0.000843763	1.89554	19.7958	CDKN1B;PIK3CB;FGF2;IL18BP;CRKL;LMNB1;SOX2;MT2A;PSMD7;PSMD2;TMSB4X;PSMD3;CFL1;GRB10;PIM1;EIF5A;TRIM62;FBXW11;MMP2;ACTN4;MIF;HLA-G;MMP9;PSMA2;PSME3;TP53;PPIA;LAMA5;PSMD12;SRC;FOXO1;HSP90B1;PSMB7;SOCS3;PSMB4;PSMB5;HNRNPDL;PTPRZ1;UBC;PSMF1;SH2B3;IP6K2;MCL1;HSPA9;HSPA8;VEGFA;NFKBIA;PSMC5;PSMC3;PSMC4;HNRNPA2B1;PTPN6;CRLF1;CCL26;LIMS1
E003	GO_Biological_Process_2021	protein import (GO:0017038)	15/89	3.25024e-05	0.000933953	3.89477	40.2493	RPAIN;IPO11;SEC13;NUP155;PPP1R10;CSE1L;IPO7;PHB2;IPO5;TOMM22;IPO8;NUP62;TNPO2;KPNB1;RAN
E003	GO_Biological_Process_2021	DNA topological change (GO:0006265)	5/9	3.29326e-05	0.00093429	23.8643	246.305	TOP2A;TOP1MT;HMGB2;HMGB1;TOP1
E003	GO_Biological_Process_2021	negative regulation of cell migration (GO:0030336)	20/144	3.30068e-05	0.00093429	3.10665	32.0569	CITED2;ZMYND8;MAGI2;TPM1;DAB2IP;ATP1B2;MIF;FGF2;CORO1C;GJA1;STK24;CDH1;DPEP1;CALR;SINHCAF;TRIB1;PHLDB2;VCL;NODAL;PFN2
E003	GO_Biological_Process_2021	miRNA metabolic process (GO:0010586)	7/20	3.33978e-05	0.000938355	10.2958	106.119	DDX17;TRIM71;LIN28B;LIN28A;DGCR8;DICER1;RAN
E003	GO_Biological_Process_2021	regulation of telomere maintenance via telomerase (GO:0032210)	11/52	4.22488e-05	0.00117831	5.14314	51.8013	CCT6A;CCT2;SRC;XRCC5;HNRNPU;HNRNPC;TERF1;HNRNPA1;CCT5;SMG6;CCT4
E003	GO_Biological_Process_2021	positive regulation of nucleic acid-templated transcription (GO:1903508)	47/511	4.38086e-05	0.00121289	1.97017	19.772	KMT2E;RNF14;CITED2;MAZ;HMGB2;PHB;FGF2;FOXO1;GLIS2;SOX2;NPAT;TRIM28;ZIC2;CDH1;NSD1;NUP62;SPP1;EPC1;OTX2;SNX5;YWHAH;SMARCC1;XRCC6;NPM1;FBXW11;ZNF281;FZD7;CNBP;USP22;DYRK1A;HMGA1;ILF2;HNRNPAB;ARID1B;HCFC1;MAD2L2;PSMC5;ILF3;KLF6;PHF5A;MYCN;CREB1;HNRNPD;WAC;NAA16;TP53;ATF4
E003	GO_Biological_Process_2021	mitotic spindle assembly checkpoint signaling (GO:0007094)	7/21	4.79399e-05	0.00128962	9.55992	95.0788	CDC20;MAD2L2;PLK1;ZNF207;BUB1B;BUB3;ZWINT
E003	GO_Biological_Process_2021	mitotic spindle checkpoint signaling (GO:0071174)	7/21	4.79399e-05	0.00128962	9.55992	95.0788	CDC20;MAD2L2;PLK1;ZNF207;BUB1B;BUB3;ZWINT
E003	GO_Biological_Process_2021	spindle assembly checkpoint signaling (GO:0071173)	7/21	4.79399e-05	0.00128962	9.55992	95.0788	CDC20;MAD2L2;PLK1;ZNF207;BUB1B;BUB3;ZWINT
E003	GO_Biological_Process_2021	stress granule assembly (GO:0034063)	7/21	4.79399e-05	0.00128962	9.55992	95.0788	YTHDF1;YTHDF2;CSDE1;G3BP1;CIRBP;UBAP2L;LSM14A
E003	GO_Biological_Process_2021	negative regulation of kinase activity (GO:0033673)	12/62	4.86954e-05	0.00130072	4.60324	45.7098	SPRED1;CDKN1B;GSTP1;AKT1S1;HNRNPU;PRKAG2;PPP2R5A;SFN;TRIM27;TRIB1;PPIA;YWHAG
E003	GO_Biological_Process_2021	positive regulation of RNA metabolic process (GO:0051254)	10/45	6.01497e-05	0.00159544	5.4733	53.1933	SETX;DDX5;LIN28B;LIN28A;MYCN;U2AF2;DYRK1A;SLC38A2;TP53;WDR43
E003	GO_Biological_Process_2021	negative regulation of transcription by RNA polymerase II (GO:0000122)	58/684	6.09671e-05	0.00160589	1.8072	17.5392	TCERG1;RIF1;CITED2;ATN1;HNRNPU;ENO1;HMGB1;SOX2;EDNRB;DNMT3B;EPC1;TRIM27;ZNF124;AASS;TGIF1;PEG3;PARP1;KDM2B;ZNF281;SOX13;DICER1;HCFC1;SFPQ;NCOR1;ZNF558;EZR;TP53;ATF4;ZNF431;DDX5;SATB1;MAZ;NEDD4L;PHB;GLIS2;NSD1;UBC;ZBED6;MAP2K5;TCF7L2;CBX5;UBE2I;SEMA4D;BCL11A;CNBP;CBX2;PLK1;DAB2IP;WWP2;VEGFA;MAD2L2;YEATS2;CNOT1;CNOT2;ID1;ID3;CALR;FGFR2
E003	GO_Biological_Process_2021	negative regulation of MAPK cascade (GO:0043409)	15/94	6.27026e-05	0.00162898	3.6473	35.2954	SEMA6A;RGS14;GSTP1;SPRY4;DAB2IP;PIK3CB;PHB;FOXO1;SPRED2;SPRED1;UCHL1;SPRY2;EZR;PPIA;SH2B3
E003	GO_Biological_Process_2021	nucleosome organization (GO:0034728)	15/94	6.27026e-05	0.00162898	3.6473	35.2954	H2AX;BRD2;SMARCD1;SMARCC1;NPM1;SET;HMGB2;HMGA1;SMARCA5;NAP1L1;CHAF1A;NASP;GRWD1;H3-3A;ASF1A
E003	GO_Biological_Process_2021	regulation of RNA polymerase II transcription preinitiation complex assembly (GO:0045898)	5/10	6.31475e-05	0.00162938	19.0905	184.605	PSMC5;PSMC3;PSMC4;HMGB1;TP53
E003	GO_Biological_Process_2021	protein dephosphorylation (GO:0006470)	19/139	6.42565e-05	0.00164679	3.04723	29.4138	PPP1R15A;PPP1R15B;PPM1L;FBXW11;PPP2R5A;PTPRF;PTPRD;PPP1CC;PPM1B;PPP4R2;PTPRZ1;PPP2R1A;CTDSP1;PPP2R2B;CTDSP2;PPP2R2D;PTPN6;PTPN4;NCK1
E003	GO_Biological_Process_2021	tRNA transport (GO:0051031)	9/37	6.59391e-05	0.00167857	6.15352	59.2386	NUP205;SEC13;NUP155;NUP62;YBX1;TOMM20;NUP160;RAN;NOL6
E003	GO_Biological_Process_2021	negative regulation of mitotic metaphase/anaphase transition (GO:0045841)	7/22	6.7287e-05	0.00170146	8.92212	85.7107	CDC20;MAD2L2;PLK1;ZNF207;BUB1B;BUB3;ZWINT
E003	GO_Biological_Process_2021	positive regulation of nucleocytoplasmic transport (GO:0046824)	10/46	7.34458e-05	0.0018449	5.32099	50.6503	YWHAE;KHDRBS1;TCF7L2;CPSF6;TRIM28;DHX9;CDH1;TP53;RAN;IPO5
E003	GO_Biological_Process_2021	negative regulation of signal transduction (GO:0009968)	29/267	7.53602e-05	0.00188053	2.3544	22.3509	VCP;RGS14;NXN;MAZ;PALM3;PIK3CB;PRKCZ;FGF2;GLIS2;GRB14;RACK1;GRB10;CHAC1;CER1;NCK1;YTHDF2;SEMA6A;TLE1;FBXW7;SPRY4;DAB2IP;WWP2;CNOT1;DDIT4;TMBIM1;SPRY2;CALR;TRIB1;LGR4
E003	GO_Biological_Process_2021	fibroblast growth factor receptor signaling pathway (GO:0008543)	13/75	7.97885e-05	0.00197802	4.02317	37.9632	TRIM71;TIA1;FGF2;SETX;PTBP1;SPRED2;HNRNPM;SPRED1;HNRNPH1;ESRP1;HNRNPA1;FGFR2;FGFR1
E003	GO_Biological_Process_2021	DNA replication initiation (GO:0006270)	9/38	8.25995e-05	0.00203442	5.94102	55.8545	CDT1;ORC6;MCM7;RPA3;MCM3;MCM4;MCM5;CDC6;MCM2
E003	GO_Biological_Process_2021	positive regulation of establishment of protein localization to mitochondrion (GO:1903749)	11/56	8.6736e-05	0.00210891	4.68498	43.8169	YWHAE;NPEPPS;YWHAQ;FZD5;FBXW7;PMAIP1;SFN;TP53;YWHAG;BBC3;YWHAH
E003	GO_Biological_Process_2021	regulation of ATP metabolic process (GO:1903578)	11/56	8.6736e-05	0.00210891	4.68498	43.8169	SEC13;NUP205;NUP155;EIF6;SHMT2;PGAM1;NUP62;PRKAG2;COX7A2;JMJD8;NUP160
E003	GO_Biological_Process_2021	telomere organization (GO:0032200)	10/47	8.91559e-05	0.00215394	5.1769	48.2753	XRCC6;RIF1;PARP1;XRCC5;PTGES3;APEX1;RPA3;DNA2;TERF1;H3-3A
E003	GO_Biological_Process_2021	regulation of cellular macromolecule biosynthetic process (GO:2000112)	43/468	9.36102e-05	0.00224724	1.9638	18.2169	KMT2D;BTG1;ZNF195;RNF14;SRRT;ONECUT1;CHD7;NOLC1;PHB;YBX1;POU5F1B;SOX2;PPP2R1A;NSD1;RBBP6;KAT7;ERC1;PATZ1;SRSF10;SOX7;ZNF146;TCF7L1;FUS;ZNF281;FZD7;CNBP;PCIF1;SOX13;HMGA1;YY1AP1;HCFC1;CCNA2;ZNF90;PTP4A3;SFPQ;MYBBP1A;DMTF1;PSPC1;HNRNPD;CALR;TP53;ATF4;ZNF431
E003	GO_Biological_Process_2021	cellular response to interleukin-1 (GO:0071347)	20/155	9.48784e-05	0.00226336	2.85185	26.4165	PSMD12;FBXW11;DAB2IP;RC3H1;NFKBIA;PSMB7;PSMB4;PSMC5;PSMD7;PSMB5;PSMC3;PSMA2;PSMC4;PSMD2;PSME3;PSMD3;UBC;PSMF1;RBMX;CCL26
E003	GO_Biological_Process_2021	regulation of exit from mitosis (GO:0007096)	9/39	0.000102655	0.00243357	5.74268	52.7416	CDC20;UBE2C;UBE2S;CDCA5;CDC27;UBC;BUB1B;BUB3;PHB2
E003	GO_Biological_Process_2021	miRNA mediated inhibition of translation (GO:0035278)	5/11	0.000110999	0.00256719	15.9079	144.857	TNRC6C;TRIM71;RBM4;EIF6;TNRC6A
E003	GO_Biological_Process_2021	negative regulation of translation, ncRNA-mediated (GO:0040033)	5/11	0.000110999	0.00256719	15.9079	144.857	TNRC6C;TRIM71;RBM4;EIF6;TNRC6A
E003	GO_Biological_Process_2021	nuclear DNA replication (GO:0033260)	5/11	0.000110999	0.00256719	15.9079	144.857	MCM7;MCM3;MCM4;MCM5;MCM2
E003	GO_Biological_Process_2021	regulation of establishment of protein localization to telomere (GO:0070203)	5/11	0.000110999	0.00256719	15.9079	144.857	CCT6A;CCT2;TERF1;CCT5;CCT4
E003	GO_Biological_Process_2021	negative regulation of protein serine/threonine kinase activity (GO:0071901)	13/78	0.000120988	0.00276595	3.83688	34.608	CDKN1B;RGS14;GSTP1;PLK1;SPRY4;DAB2IP;PIK3CB;IPO7;RASIP1;IPO5;UCHL1;SPRY2;SH2B3
E003	GO_Biological_Process_2021	nucleosome assembly (GO:0006334)	11/58	0.000121051	0.00276595	4.48515	40.4529	H2AX;BRD2;NPM1;CHAF1A;NASP;GRWD1;HMGB2;SMARCA5;NAP1L1;H3-3A;ASF1A
E003	GO_Biological_Process_2021	positive regulation of transcription by RNA polymerase II (GO:0045944)	71/908	0.000123566	0.00280649	1.65846	14.924	CSRNP1;TCERG1;CITED2;AKAP8L;ONECUT1;HMGB2;HNRNPU;HMGB1;YBX1;GABPB1;FGF2;SOX2;SALL2;NCK2;EPC1;KAT7;CCN1;GABPA;NCK1;EIF5A;DDX17;RBM14;PEG3;PARP1;PPRC1;RGMA;HCFC1;GNL3;SFPQ;CREB1;MYCN;TP53;ATF4;KMT2D;SMARCD1;DHX9;PRDM10;FOXO1;GLIS2;NPAT;BCLAF1;PCBP1;UBC;ZNF304;OTX2;MAP2K5;H2AZ1;TCF7L2;XBP1;XRCC6;NPM1;AKIRIN1;FZD5;MCRS1;CNBP;DAB2IP;SMARCA5;HMGA1;VEGFA;SETX;CDK9;NFKBIA;KLF6;PSMC3;APEX1;ASXL2;CEBPZ;CDK…
E003	GO_Biological_Process_2021	regulation of nucleic acid-templated transcription (GO:1903506)	40/430	0.000124899	0.00281989	1.98825	17.8704	KMT2D;BTG1;ZNF195;RNF14;SRRT;ONECUT1;CHD7;PHB;YBX1;POU5F1B;SOX2;PPP2R1A;NSD1;KAT7;ERC1;PATZ1;SRSF10;SOX7;ZNF146;TCF7L1;FUS;ZNF281;FZD7;CNBP;SOX13;HMGA1;ACTN4;YY1AP1;HCFC1;ZNF90;PTP4A3;SFPQ;MYBBP1A;DMTF1;PSPC1;HNRNPD;CALR;TP53;ATF4;ZNF431
E003	GO_Biological_Process_2021	nucleocytoplasmic transport (GO:0006913)	9/40	0.000126634	0.00284214	5.55714	49.871	NUP205;NPM1;XPO1;ANP32A;RGS14;SMN1;SNRPD3;HNRNPA1;SNRPB
E003	GO_Biological_Process_2021	regulation of cysteine-type endopeptidase activity involved in apoptotic process (GO:0043281)	14/89	0.000127882	0.00285327	3.58283	32.1179	YWHAE;SRC;HMGB1;VEGFA;SOX2;DNAJB6;DPEP1;PMAIP1;CYCS;SFN;RAF1;SOX7;MAP2K5;NODAL
E003	GO_Biological_Process_2021	positive regulation of translation (GO:0045727)	15/100	0.000129255	0.00286704	3.38877	30.3421	EIF5A;EIF5AL1;KHDRBS1;NPM1;YTHDF1;YTHDF2;DHX9;POLDIP3;CNBP;PCIF1;CIRBP;EEF2;LIN28A;EIF6;HNRNPD
E003	GO_Biological_Process_2021	gene silencing by miRNA (GO:0035195)	8/32	0.000136477	0.00300963	6.37634	56.7454	TRIM71;TNRC6C;RBM4;EIF6;CNOT1;DICER1;RAN;TNRC6A
E003	GO_Biological_Process_2021	regulation of cellular response to heat (GO:1900034)	13/79	0.000138287	0.00303193	3.77855	33.5768	YWHAE;HSPA8;SEC13;NUP205;HSP90AB1;NUP155;PTGES3;NUP160;DNAJB6;RPA3;NUP62;AKT1S1;MLST8
E003	GO_Biological_Process_2021	regulation of proteasomal ubiquitin-dependent protein catabolic process (GO:0032434)	15/102	0.000162166	0.00351483	3.31052	28.8905	USP7;VCP;HSP90AB1;RNF14;CSNK1A1;PLK1;CSNK1E;XPO1;SUMO2;GNA12;RACK1;WAC;ELOB;STUB1;TRIB1
E003	GO_Biological_Process_2021	regulation of protein catabolic process (GO:0042176)	15/102	0.000162166	0.00351483	3.31052	28.8905	VCP;CDKN1B;SF3B3;SNX12;DAB2IP;NEDD4L;WWP2;PHB;IDE;OAZ1;FOXO1;AZIN1;EEF1A1;MAD2L2;FZR1
E003	GO_Biological_Process_2021	cellular response to zinc ion (GO:0071294)	6/18	0.000170015	0.00366401	9.55131	82.9018	MT2A;MT1M;MT1F;MT1G;MT1H;MT1E
E003	GO_Biological_Process_2021	negative regulation of growth (GO:0045926)	17/126	0.000180025	0.00382343	2.99726	25.8436	CDA;BTG1;CDKN1B;MT1M;FHL1;ENO1;PHB;GJA1;MT2A;PPP2R1A;MT1F;RACK1;MT1G;MT1H;TP53;MT1E;IP6K2
E003	GO_Biological_Process_2021	double-strand break repair via break-induced replication (GO:0000727)	5/12	0.000182452	0.00382343	13.6346	117.381	MCM7;MCM3;MCM4;MCM5;MCM2
E003	GO_Biological_Process_2021	positive regulation of protein localization to chromosome, telomeric region (GO:1904816)	5/12	0.000182452	0.00382343	13.6346	117.381	CCT6A;CCT2;CCT5;CCT4;GNL3
E003	GO_Biological_Process_2021	positive regulation of ubiquitin protein ligase activity (GO:1904668)	5/12	0.000182452	0.00382343	13.6346	117.381	CDC20;FZR1;UBE2C;UBE2S;PLK1
E003	GO_Biological_Process_2021	regulation of nucleobase-containing compound metabolic process (GO:0019219)	5/12	0.000182452	0.00382343	13.6346	117.381	PCBP1;PCBP2;IGF2BP1;IGF2BP3;IGF2BP2
E003	GO_Biological_Process_2021	positive regulation of RNA polymerase II transcription preinitiation complex assembly (GO:0045899)	4/7	0.00019256	0.00396945	25.4311	217.565	PSMC5;PSMC3;PSMC4;TP53
E003	GO_Biological_Process_2021	regulation of lens fiber cell differentiation (GO:1902746)	4/7	0.00019256	0.00396945	25.4311	217.565	SPRED2;SPRED1;SPRY2;FGF2
E003	GO_Biological_Process_2021	rRNA-containing ribonucleoprotein complex export from nucleus (GO:0071428)	4/7	0.00019256	0.00396945	25.4311	217.565	NPM1;XPO1;EIF6;RAN
E003	GO_Biological_Process_2021	regulation of gene expression, epigenetic (GO:0040029)	13/82	0.000203542	0.00417316	3.61369	30.715	CREBZF;SMARCA5;DDX21;DEK;BAZ1B;ACTB;TAF1D;MYBBP1A;DNMT3B;EPC1;TRIM27;SF3B1;H3-3A
E003	GO_Biological_Process_2021	double-strand break repair (GO:0006302)	20/164	0.000206598	0.00421304	2.67234	22.6741	H2AX;VCP;XRCC6;KDM2A;RIF1;PARP1;XRCC5;CDCA5;SMARCA5;HMGB2;HMGB1;BAZ1B;SETX;MAD2L2;MORF4L1;SFPQ;RFWD3;RPA3;DNA2;KPNA2
E003	GO_Biological_Process_2021	positive regulation of mitochondrial outer membrane permeabilization involved in apoptotic signaling pathway (GO:1901030)	8/34	0.000215543	0.0043487	5.88524	49.6852	YWHAE;YWHAQ;PMAIP1;SFN;TP53;YWHAG;BBC3;YWHAH
E003	GO_Biological_Process_2021	positive regulation of protein dephosphorylation (GO:0035307)	8/34	0.000215543	0.0043487	5.88524	49.6852	PPP1R15A;PPP1R15B;PTBP1;HSP90AB1;MAGI2;PPP2R5A;CALM2;PPIA
E003	GO_Biological_Process_2021	cellular response to glucose starvation (GO:0042149)	9/43	0.000228237	0.00450886	5.06601	42.4791	XBP1;NUAK2;HSPA5;MYBBP1A;PRKAG2;PMAIP1;HNRNPA1;TP53;ATF4
E003	GO_Biological_Process_2021	regulation of carbohydrate catabolic process (GO:0043470)	9/43	0.000228237	0.00450886	5.06601	42.4791	NUP205;SEC13;NUP155;EIF6;PGAM1;NUP62;PRKAG2;JMJD8;NUP160
E003	GO_Biological_Process_2021	regulation of purine nucleotide metabolic process (GO:1900542)	9/43	0.000228237	0.00450886	5.06601	42.4791	NUP205;SEC13;NUP155;EIF6;PGAM1;NUP62;PRKAG2;JMJD8;NUP160
E003	GO_Biological_Process_2021	substantia nigra development (GO:0021762)	9/43	0.000228237	0.00450886	5.06601	42.4791	YWHAE;ATP5PF;YWHAQ;HSPA5;SEC16A;CKB;CALM2;ACTB;YWHAH
E003	GO_Biological_Process_2021	cellular response to copper ion (GO:0071280)	6/19	0.000238013	0.00467764	8.81613	73.5546	MT2A;MT1M;MT1F;MT1G;MT1H;MT1E
E003	GO_Biological_Process_2021	chromosome organization (GO:0051276)	15/106	0.000250295	0.00489365	3.16433	26.2414	TOP2A;CDT1;TCF7L2;TCF7L1;NUP155;PARP1;SATB1;HMGB2;SAFB;SOX2;RFWD3;UBC;HMGN2;H3-3A;HMGN1
E003	GO_Biological_Process_2021	positive regulation of protein-containing complex assembly (GO:0031334)	16/118	0.000260443	0.00506595	3.01259	24.8633	CDT1;VCP;PARP1;SRC;DAB2IP;TERF1;RASIP1;VEGFA;PSMC5;DHX33;PSMC3;PSMC4;RPA3;RACK1;STUB1;TP53
E003	GO_Biological_Process_2021	positive regulation of mRNA catabolic process (GO:0061014)	9/44	0.000274337	0.00530899	4.921	40.3579	TNRC6C;YTHDF1;YTHDF2;CNOT1;RC3H1;PABPC1;ZFP36L2;TNRC6A;ZFP36L1
E003	GO_Biological_Process_2021	cellular response to cadmium ion (GO:0071276)	7/27	0.00028136	0.00538988	6.68983	54.6952	MT2A;MT1M;MT1F;MT1G;MT1H;MMP9;MT1E
E003	GO_Biological_Process_2021	cellular response to unfolded protein (GO:0034620)	7/27	0.00028136	0.00538988	6.68983	54.6952	HSPA9;HSPA8;HSPA5;DAB2IP;HSPA2;HSPA14;HSPD1
E003	GO_Biological_Process_2021	negative regulation of endoplasmic reticulum unfolded protein response (GO:1900102)	5/13	0.000284296	0.00541877	11.9296	97.4115	PPP1R15A;PPP1R15B;HSPA5;RACK1;NCK1
E003	GO_Biological_Process_2021	post-translational protein modification (GO:0043687)	33/345	0.000286598	0.00543533	2.04407	16.6744	PSMD12;CUL5;DCUN1D1;TNC;HIF3A;LTBP1;HSP90B1;PSMB7;SOCS3;PSMB4;PSMD7;PSMB5;CDH2;PSMD2;PSMD3;SPP1;ELOB;PSMF1;CCN1;FBXW11;FBXW7;FEM1B;RABGGTB;PDIA6;PSMC5;PSMC3;PSMA2;PSMC4;PSME3;MXRA8;MFGE8;SCG2;UBE2M
E003	GO_Biological_Process_2021	cell cycle G2/M phase transition (GO:0044839)	17/131	0.0002889	0.00545173	2.86504	23.3484	YWHAE;KHDRBS1;FBXW11;TUBB;PLK1;AKAP8L;AKAP8;CSNK1E;TUBB4B;ARPP19;CDC25A;CCNA2;CCNB1;WEE1;PPP2R1A;CEP250;YWHAG
E003	GO_Biological_Process_2021	G1/S transition of mitotic cell cycle (GO:0000082)	13/85	0.000293573	0.00551249	3.46257	28.1624	TRIM71;KHDRBS1;CDT1;CDKN1B;RRM2;CUL5;CDC6;CDC25A;NPAT;NASP;SPDYA;BCAT1;CDK16
E003	GO_Biological_Process_2021	regulation of MAP kinase activity (GO:0043405)	14/97	0.000323548	0.00604541	3.23613	26.006	FLT1;RGS14;GSTP1;SPRY4;DAB2IP;PIK3CB;FGF2;VEGFA;UCHL1;SPRY2;CDK12;TRIB1;SH2B3;FGFR1
E003	GO_Biological_Process_2021	platelet aggregation (GO:0070527)	8/36	0.000328724	0.006112	5.46429	43.8252	ACTN1;PIK3CB;CLIC1;PPIA;ACTB;MYL12A;VCL;ACTG1
E003	GO_Biological_Process_2021	regulation of DNA damage response, signal transduction by p53 class mediator (GO:0043516)	7/28	0.000359083	0.00664391	6.37093	50.5339	SPRED2;DDX5;SPRED1;DYRK1A;MARCHF7;PMAIP1;MIF
E003	GO_Biological_Process_2021	regulation of ERK1 and ERK2 cascade (GO:0070372)	25/238	0.000382866	0.00704957	2.26159	17.7938	RGS14;GSTP1;PHB;HMGB1;PHB2;PRKCZ;FGF2;AGER;CRKL;SPRED2;SPRED1;DDT;GCNT2;CCN1;SEMA6A;FBXW7;DAB2IP;MIF;SPRY2;ROR1;PTPN6;EZR;NODAL;FGFR2;CCL26
E003	GO_Biological_Process_2021	regulation of telomerase activity (GO:0051972)	9/46	0.000389775	0.00714211	4.65451	36.5376	CCT2;HSP90AB1;SRC;XRCC5;PTGES3;TERF1;TP53;SMG6;CCT4
E003	GO_Biological_Process_2021	Fc-epsilon receptor signaling pathway (GO:0038095)	15/111	0.000416139	0.00758854	2.99873	23.3436	PSMD12;FBXW11;PIK3CB;PSMB7;PSMB4;PSMC5;PSMD7;PSMB5;PSMC3;PSMA2;PSMC4;PSMD2;PSME3;PSMD3;PSMF1
E003	GO_Biological_Process_2021	positive regulation of intracellular protein transport (GO:0090316)	18/148	0.00043484	0.00788967	2.66066	20.5949	YWHAE;TCF7L2;FZD5;FBXW7;SEC16A;OAZ1;IPO5;BBC3;NPEPPS;TRIM28;YWHAQ;CDH1;PMAIP1;SFN;TP53;YWHAG;RAN;YWHAH
E003	GO_Biological_Process_2021	regulation of ubiquitin protein ligase activity (GO:1904666)	6/21	0.000436813	0.00788967	7.63984	59.1018	CDC20;MAD2L2;FZR1;UBE2C;UBE2S;PLK1
E003	GO_Biological_Process_2021	negative regulation of transferase activity (GO:0051348)	7/29	0.000453085	0.00803061	6.08102	46.8204	EIF4A2;CDKN1B;SRC;LIMK1;HNRNPU;TERF1;TP53
E003	GO_Biological_Process_2021	production of miRNAs involved in gene silencing by miRNA (GO:0035196)	7/29	0.000453085	0.00803061	6.08102	46.8204	TRIM71;LIN28B;LIN28A;SRRT;HNRNPA2B1;DGCR8;DICER1
E003	GO_Biological_Process_2021	response to cadmium ion (GO:0046686)	7/29	0.000453085	0.00803061	6.08102	46.8204	MT2A;MT1M;MT1F;MT1G;MT1H;MMP9;MT1E
E003	GO_Biological_Process_2021	response to zinc ion (GO:0010043)	7/29	0.000453085	0.00803061	6.08102	46.8204	MT2A;SLC30A3;MT1M;MT1F;MT1G;MT1H;MT1E
E003	GO_Biological_Process_2021	Fc receptor signaling pathway (GO:0038093)	15/112	0.00045872	0.00809268	2.96766	22.8126	PSMD12;FBXW11;PIK3CB;PSMB7;PSMB4;PSMC5;PSMD7;PSMB5;PSMC3;PSMA2;PSMC4;PSMD2;PSME3;PSMD3;PSMF1
E003	GO_Biological_Process_2021	mRNA destabilization (GO:0061157)	8/38	0.000486181	0.00849809	5.09946	38.9034	TRIM71;YTHDF1;YTHDF2;CNOT1;RC3H1;TARDBP;ZFP36L2;ZFP36L1
E003	GO_Biological_Process_2021	ncRNA export from nucleus (GO:0097064)	8/38	0.000486181	0.00849809	5.09946	38.9034	NUP205;NPM1;SEC13;NUP155;NUP62;NUP160;RAN;NOL6
E003	GO_Biological_Process_2021	positive regulation of protein localization to nucleus (GO:1900182)	11/68	0.000516772	0.008986	3.69633	27.9735	CCT6A;CCT2;TRIM28;CDH1;MCRS1;PLK1;KAT7;CCT5;RAN;IPO5;CCT4
E003	GO_Biological_Process_2021	negative regulation of protein kinase activity (GO:0006469)	13/90	0.000518833	0.008986	3.23687	24.4835	NPM1;CDKN1B;GSTP1;DAB2IP;PRKAG2;CORO1C;SPRED1;AKT1S1;SFN;TRIM27;TRIB1;PPIA;YWHAG
E003	GO_Biological_Process_2021	positive regulation of proteasomal ubiquitin-dependent protein catabolic process (GO:0032436)	12/79	0.000529201	0.0091239	3.43217	25.8928	CDC20;VCP;FZR1;RNF14;CSNK1A1;SUMO2;PLK1;RACK1;ELOB;STUB1;CSNK1E;TRIB1
E003	GO_Biological_Process_2021	mitotic sister chromatid segregation (GO:0000070)	14/102	0.000546021	0.00932908	3.05145	22.9251	SET;CDCA5;PLK1;AKAP8L;KIF14;HASPIN;SMC4;ZWINT;CCNB1;CHMP1B;NUP62;ZNF207;KPNB1;RAN
E003	GO_Biological_Process_2021	positive regulation of cellular protein metabolic process (GO:0032270)	14/102	0.000546021	0.00932908	3.05145	22.9251	NPM1;YTHDF1;FBXW11;IST1;POLDIP3;PCIF1;PLK1;CIRBP;EEF2;NFKBIA;EIF6;HNRNPD;STUB1;EZR
E003	GO_Biological_Process_2021	regulation of NIK/NF-kappaB signaling (GO:1901222)	12/80	0.000594764	0.0101163	3.38152	25.1157	NFKBIA;PPM1B;PTP4A3;TMSB4X;CPNE1;ACTN4;PHB;EZR;PHB2;AGER;SASH1;LIMS1
E003	GO_Biological_Process_2021	transmembrane receptor protein tyrosine kinase signaling pathway (GO:0007169)	36/404	0.000598486	0.0101342	1.89076	14.0316	TRIM71;DDR1;FLT1;RGS14;SRC;PIK3CB;IDE;FGF2;FOXO1;ACTB;ACTG1;PTBP1;SPRED2;SPRED1;ZFYVE27;GRB14;GRB10;NCK2;ITGAV;HNRNPA1;ATP6V1E1;NCK1;TIA1;ATP6V1G1;MMP2;SORBS1;MMP9;VEGFA;SETX;HNRNPM;HNRNPH1;ESRP1;DDIT4;ROR1;FGFR2;FGFR1
E003	GO_Biological_Process_2021	positive regulation of nuclear-transcribed mRNA catabolic process, deadenylation-dependent decay (GO:1900153)	5/15	0.000610039	0.0102384	9.54271	70.6351	TNRC6C;CNOT1;PABPC1;ZFP36L2;ZFP36L1
E003	GO_Biological_Process_2021	regulation of nuclear-transcribed mRNA catabolic process, deadenylation-dependent decay (GO:1900151)	5/15	0.000610039	0.0102384	9.54271	70.6351	TNRC6C;CNOT1;PABPC1;ZFP36L2;ZFP36L1
E003	GO_Biological_Process_2021	response to unfolded protein (GO:0006986)	9/49	0.00063551	0.0105905	4.30474	31.6876	HSPA9;HSPA8;HSP90AB1;HSPA5;SERPINH1;DAB2IP;HSPA2;HSPA14;HSPD1
E003	GO_Biological_Process_2021	ATF6-mediated unfolded protein response (GO:0036500)	4/9	0.000639392	0.0105905	15.257	112.215	XBP1;HSPA5;CALR;HSP90B1
E003	GO_Biological_Process_2021	regulation of PERK-mediated unfolded protein response (GO:1903897)	4/9	0.000639392	0.0105905	15.257	112.215	PPP1R15A;PPP1R15B;HSPA5;NCK1
E003	GO_Biological_Process_2021	MAPK cascade (GO:0000165)	29/303	0.000645252	0.010641	2.04114	14.994	YWHAE;PSMD12;PIK3CB;FGF2;ZFP36L2;ZFP36L1;PSMB7;PPP1CC;PSMB4;SPRED1;PSMD7;PSMB5;PSMD2;PSMD3;UBC;ITGAV;PSMF1;FBXW11;DAB2IP;SETX;PSMC5;PSMC3;PSMA2;PSMC4;PSME3;RAF1;SCG2;FGFR2;FGFR1
E003	GO_Biological_Process_2021	microtubule cytoskeleton organization involved in mitosis (GO:1902850)	16/128	0.000655563	0.0107643	2.74216	20.1001	SEC13;RCC2;PLK1;BUB1B;NUP160;ZWINT;CDC20;PPP1CC;DYNC1LI2;CCNB1;XPO1;TACC3;CENPN;BUB3;KPNB1;RAN
E003	GO_Biological_Process_2021	'de novo' posttranslational protein folding (GO:0051084)	7/31	0.000699505	0.0113431	5.57368	40.4936	HSPA9;CCT2;HSPA8;HSPA5;PTGES3;HSPA2;HSPA14
E003	GO_Biological_Process_2021	positive regulation of ubiquitin-protein transferase activity (GO:0051443)	7/31	0.000699505	0.0113431	5.57368	40.4936	CDC20;FZR1;FBXW7;UBE2C;UBE2S;PLK1;DCUN1D1
E003	GO_Biological_Process_2021	positive regulation of intrinsic apoptotic signaling pathway (GO:2001244)	8/40	0.000699787	0.0113431	4.78024	34.7272	EIF5A;BCLAF1;SFPQ;RACK1;PMAIP1;TP53;BBC3;NCK1
E003	GO_Biological_Process_2021	regulation of programmed cell death (GO:0043067)	21/194	0.000735739	0.011836	2.33438	16.8417	BNIP3L;VCP;RBM25;ANP32A;ACTN1;ACTN4;PHB;RABGGTB;RSL1D1;PSMC5;APEX1;NUP62;AKT1S1;TRIM24;PMAIP1;PTPN6;CALR;TARDBP;RAF1;TP53;TPT1
E003	GO_Biological_Process_2021	negative regulation of ERK1 and ERK2 cascade (GO:0070373)	9/50	0.000741126	0.011836	4.19953	30.2674	SPRED2;SPRED1;SEMA6A;RGS14;GSTP1;DAB2IP;SPRY2;PHB;EZR
E003	GO_Biological_Process_2021	regulation of generation of precursor metabolites and energy (GO:0043467)	9/50	0.000741126	0.011836	4.19953	30.2674	SEC13;NUP205;NUP155;EIF6;PGAM1;NUP62;PRKAG2;JMJD8;NUP160
E003	GO_Biological_Process_2021	positive regulation of transcription by RNA polymerase I (GO:0045943)	6/23	0.000745793	0.011836	6.74032	48.5375	DHX33;NCL;UBTF;NOL11;WDR43;ATF4
E003	GO_Biological_Process_2021	response to copper ion (GO:0046688)	6/23	0.000745793	0.011836	6.74032	48.5375	MT2A;MT1M;MT1F;MT1G;MT1H;MT1E
E003	GO_Biological_Process_2021	3'-UTR-mediated mRNA destabilization (GO:0061158)	5/16	0.000850992	0.0132695	8.67474	61.3227	TRIM71;RC3H1;TARDBP;ZFP36L2;ZFP36L1
[truncated: 3,769 more rows]

## Sheet: Figure 5 Func. Ann. (Low-exp)
eid	Gene_set	Term	Overlap	P-value	Adjusted P-value	Odds Ratio	Combined Score	Genes
[truncated: 356 more rows]

[truncated: 19 more sheets: Figure 6 Normalized PCRI, Figure 7 PCRI dynamics, Figure 8 Cross-species pred, Figure 8 Cross-cell type pred, Supp. Figure 3, Supp. Figure 4c, Supp. Figure 5b Chrom-diff, Supp. Figure 5b DeepDiff, Supp. Figure 6c, Supp. Figure 8b, Supp. Figure 9, Supp. Figure 10a, Supp. Figure 10b, Supp. Figure 10c, Supp. Figure 13, Supp. Figure 17b, Supp. Figure 17c, Supp. Figure 18a, Supp. Figure 18bc]
